# Supplementary material for: Cell-surface marker discovery for lung cancer
Source: Oncotarget. 2017 Dec 7;8(69):113373–402. doi: 10.18632/oncotarget.23009 (PMC5768334; doi:10.18632/oncotarget.23009)
Supplement: Supplementary file 2 [file oncotarget-08-113373-s002.xlsx]

## Sheet: Table 1
Supplementary Table 1: List of potential surface accessible probesets significantly elevated in tumors
DataAccession																																		GSM466948	GSM466950	GSM466953	GSM466955	GSM466957	GSM466959	GSM466961	GSM466964	GSM466966	GSM466968	GSM466970	GSM466972	GSM466974	GSM466976	GSM466978	GSM466979
Series																																		GSE18842	GSE18842	GSE18842	GSE18842	GSE18842	GSE18842	GSE18842	GSE18842	GSE18842	GSE18842	GSE18842	GSE18842	GSE18842	GSE18842	GSE18842	GSE18842
Superset																																		GSE18842	GSE18842	GSE18842	GSE18842	GSE18842	GSE18842	GSE18842	GSE18842	GSE18842	GSE18842	GSE18842	GSE18842	GSE18842	GSE18842	GSE18842	GSE18842
Lab designation																																		Control 2	Control 3	Control 9	Control 10	Control 11	Control 12	Control 18	Control 21	Control 22	Control 23	Control 24	Control 26	Control 28	Control 29	Control 30	Control 31
SampleDescription																																		Control 2	Control 3	Control 9	Control 10	Control 11	Control 12	Control 18	Control 21	Control 22	Control 23	Control 24	Control 26	Control 28	Control 29	Control 30	Control 31
Source																																		Human Lung Control	Human Lung Control	Human Lung Control	Human Lung Control	Human Lung Control	Human Lung Control	Human Lung Control	Human Lung Control	Human Lung Control	Human Lung Control	Human Lung Control	Human Lung Control	Human Lung Control	Human Lung Control	Human Lung Control	Human Lung Control
Tissue																																		Lung	Lung	Lung	Lung	Lung	Lung	Lung	Lung	Lung	Lung	Lung	Lung	Lung	Lung	Lung	Lung
Anatomic Extraction site																																		Lung	Lung	Lung	Lung	Lung	Lung	Lung	Lung	Lung	Lung	Lung	Lung	Lung	Lung	Lung	Lung
Tissue class 1														Pvalue Cutoff	# potential surface accessible probesets	Bonferroni corrected pvalue cutoff																		Adjacent Normal	Adjacent Normal	Adjacent Normal	Adjacent Normal	Adjacent Normal	Adjacent Normal	Adjacent Normal	Adjacent Normal	Adjacent Normal	Adjacent Normal	Adjacent Normal	Adjacent Normal	Adjacent Normal	Adjacent Normal	Adjacent Normal	Adjacent Normal
Tissue class 2											Bonferroni correction			0.05	11838	4.22369e-06																		Adjacent Normal	Adjacent Normal	Adjacent Normal	Adjacent Normal	Adjacent Normal	Adjacent Normal	Adjacent Normal	Adjacent Normal	Adjacent Normal	Adjacent Normal	Adjacent Normal	Adjacent Normal	Adjacent Normal	Adjacent Normal	Adjacent Normal	Adjacent Normal
Tissue class 3																																		---	---	---	---	---	---	---	---	---	---	---	---	---	---	---	---
Notes																																		---	---	---	---	---	---	---	---	---	---	---	---	---	---	---	---
Gender																																		---	---	---	---	---	---	---	---	---	---	---	---	---	---	---	---
Age																																		---	---	---	---	---	---	---	---	---	---	---	---	---	---	---	---
Biosource Provider																																		---	---	---	---	---	---	---	---	---	---	---	---	---	---	---	---
ProbeID	Sense	Accession	Accession_RNA	Accession_Genomic	Accession_Protein	GeneID	NumGenes	NonSpecificWarningLevel	CandidatesSelectedForValidation	FirstSymbol	Symbol	Alias	Type	Location	Description	Log2Ratio	T-Test	MWU-Test	HellingerDistance	BhattacharyyaDistance	Log2RatioCut	NAvgCut	TAvgCut	Normal%	Tumor%	HighCutoff	AverageTumorAll	SDnormalAll	AvgNormalAll	ManualQC	KeepFlag	Cell Membrane	MarkerScore2017	GSM466948	GSM466950	GSM466953	GSM466955	GSM466957	GSM466959	GSM466961	GSM466964	GSM466966	GSM466968	GSM466970	GSM466972	GSM466974	GSM466976	GSM466978	GSM466979
204508_s_at	Sense	NM_001218 NM_206925 NM_001293642 NR_135511 NG_028022 AK000158 BC001012 BC087838 BM994285	NM_001218 NM_206925 NM_001293642 NR_135511 AK000158 BC001012 BC087838 BM994285	NC_000015 NC_018926 NG_028022 NT_010194 NW_004929398	NP_001209 NP_996808 NP_001280571 BAA90981 AAH01012	771	1	0	1	CA12	CA12	CA-XII CAXII HsT18816 T18816	rna_protein-coding|genomic_protein-coding	15q22	carbonic anhydrase 12	1.67628	1.52127e-39	1.06585e-28	0.620182	0.485525	3.18926	6.52984	7.41969	0.621118	46.5649	5.88779	5.90671	0.552453	4.23043	1	1	1	146.527	4.60261	3.86114	4.15181	5.11976	4.11691	4.39866	3.99312	3.75565	3.85584	3.62609	3.6418	4.05436	4.21922	3.7007	3.31227	3.91202
210735_s_at	Sense	NM_001218 NM_206925 NM_001293642 NR_135511 NG_028022 AF051882 AK096845 BC000278 BC011691 BC023981	NM_001218 NM_206925 NM_001293642 NR_135511 AF051882 AK096845 BC000278 BC011691 BC023981	NC_000015 NC_018926 NG_028022 NT_010194 NW_004929398	NP_001209 NP_996808 NP_001280571 AAC39789 BAG53376 AAH00278 AAH11691 AAH23981	771	1	0		CA12	CA12	CA-XII CAXII HsT18816 T18816	rna_protein-coding|genomic_protein-coding	15q22	carbonic anhydrase 12	1.53584	3.28851e-33	6.46553e-21	0.608789	0.463027	3.13298	6.20632	7.68608	1.24224	45.0382	6.16618	6.08894	0.537693	4.5531	1	1	1	137.212	5.47989	4.51702	4.27254	5.7111	4.3931	4.713	5.02849	4.48372	4.48698	4.31492	3.86438	4.76744	4.63091	3.78137	4.1135	4.33387
203963_at	Sense	NM_001218 NM_206925 NM_001293642 NR_135511 NG_028022 AF037335 AF051882 AK096845 BC011691 BC023981	NM_001218 NM_206925 NM_001293642 NR_135511 AF037335 AF051882 AK096845 BC011691 BC023981	NC_000015 NC_018926 NG_028022 NT_010194 NW_004929398	NP_001209 NP_996808 NP_001280571 AAC63952 AAC39789 BAG53376 AAH11691 AAH23981	771	1	0		CA12	CA12	CA-XII CAXII HsT18816 T18816	rna_protein-coding|genomic_protein-coding	15q22	carbonic anhydrase 12	1.6692	1.67309e-26	1.04634e-18	0.487532	0.271399	4.10273	5.96288	10.0656	0	29.771	8.80531	7.63208	0.947478	5.96288	1	1	1	122.142	7.15699	5.92757	6.37449	7.30082	5.83301	6.67373	6.36199	6.08044	5.96894	4.48266	5.63829	5.97623	6.52158	5.18876	3.91233	5.35595
215867_x_at	Sense	NM_001218 NM_206925 NM_001293642 NR_135511 NG_028022 AK000158 CA309380	NM_001218 NM_206925 NM_001293642 NR_135511 AK000158 CA309380	NC_000015 NC_018926 NG_028022 NT_010194 NW_004929398	NP_001209 NP_996808 NP_001280571 BAA90981	771	1	0		CA12	CA12	CA-XII CAXII HsT18816 T18816	rna_protein-coding|genomic_protein-coding	15q22	carbonic anhydrase 12	1.30594	6.47454e-27	7.45516e-20	0.514973	0.308152	3.16238	6.3078	9.47018	0	32.8244	8.33424	7.61374	0.67548	6.3078	1	1	1	103.803	7.23835	6.2178	6.69757	7.70167	6.28357	6.36048	6.34356	6.31264	6.31341	5.0511	6.24228	6.50823	6.77016	5.87256	4.75783	5.65793
214164_x_at	Sense	NM_001218 NM_206925 NM_001293642 NR_135511 NG_028022 AK000158 CA309380	NM_001218 NM_206925 NM_001293642 NR_135511 AK000158 CA309380	NC_000015 NC_018926 NG_028022 NT_010194 NW_004929398	NP_001209 NP_996808 NP_001280571 BAA90981	771	1	0		CA12	CA12	CA-XII CAXII HsT18816 T18816	rna_protein-coding|genomic_protein-coding	15q22	carbonic anhydrase 12	1.29411	7.27641e-25	1.15562e-17	0.494286	0.280135	3.27921	6.30046	9.57967	0	30.5344	8.48592	7.59456	0.728487	6.30046	1	1	1	100.129	7.38056	6.52536	6.89753	7.48786	6.16329	6.66899	6.87811	6.54483	6.22251	4.89637	6.39937	6.30034	6.68956	5.67787	5.30853	5.45289
205199_at	Sense	NM_001216 XR_428428 AJ010588 BC014950 DQ892208 DQ895404 HC729665 KU177952 KU177953 X66839	NM_001216 XR_428428 AJ010588 BC014950 DQ892208 DQ895404 KU177952 KU177953 X66839	NC_000009 NC_018920 NT_008413 NW_004929342 HC729665	NP_001207 CAB82444 AAH14950 ABM83134 ABM86330 ALQ33410 ALQ33411 CAA47315	768	1	0	2	CA9	CA9	CAIX MN	rna_protein-coding|genomic_protein-coding	9p13.3	carbonic anhydrase 9	0.957488	1.13305e-24	3.73362e-16	0.527081	0.325473	2.56289	6.30185	7.38718	0.621118	30.5344	6.27965	5.78178	0.48512	4.82429	1	1	1	76.6642	4.92471	5.06479	4.98187	4.61893	3.83722	4.62094	3.77443	4.45412	5.15159	4.78465	5.15454	4.12302	4.11848	4.73349	4.41778	4.05457
1559258_a_at	Sense	NM_001017978 AK000618 AK026566 AX061661 BC062223 HC044605	NM_001017978 AK000618 AK026566 BC062223	NC_000023 NC_018934 NG_021305 NT_028405 NW_004929445 AX061661 HC044605	NP_001017978 AAH62223	203413	1	0	3	CT83	CT83	CXorf61 KK-LC-1 KKLC1	rna_protein-coding|genomic_protein-coding	Xq23	cancer/testis antigen 83	1.28901	1.91479e-21	3.02231e-09	0.7304	0.762465	3.57777	4.90828	6.67897	1.24224	36.2595	3.91317	4.39021	0.270657	3.1012	1	1	1	125.284	2.99209	3.19396	3.28834	3.00978	2.98773	3.19971	3.00385	3.1477	3.29664	3.0345	3.10831	3.17129	3.01132	3.02264	3.30974	3.01804
235075_at	Sense	NM_001944 BC063544 BC105997 BX538327	NM_001944 BC063544 BC105997 BX538327	NC_000018 NC_018929 NT_010966 NW_004929410	NP_001935 CAD98098	1830	1	0	4	DSG3	DSG3	CDHF6 PVA	rna_protein-coding	18q12.1	desmoglein 3	2.01613	1.37288e-23	2.09292e-14	0.78277	0.948629	5.7521	5.89914	8.65449	0.621118	34.7328	3.74441	4.91852	0.280672	2.90239	1	1	1	196.214	2.96989	2.55692	3.59824	3.1719	2.70509	2.91858	2.85139	2.80138	3.08372	2.85723	2.94619	3.04837	2.88415	3.04306	2.82738	2.83275
208153_s_at	Sense	NM_001447 XM_011537598 XM_011537599 XM_011537600 XM_011537601 XM_006714761 XM_011537602 XM_011537603 AB160984 AF231022 AL157443 BC039143	NM_001447 XM_011537598 XM_011537599 XM_011537600 XM_011537601 XM_006714761 XM_011537602 XM_011537603 AB160984 AF231022 AL157443 BC039143	NC_000005 NC_018916 NT_029289 NW_004929324	NP_001438 XP_011535900 XP_011535901 XP_011535902 XP_011535903 XP_006714824 XP_011535904 XP_011535905 BAD08246 AAF61928 CAB75663 AAH39143	2196	1	0	5	FAT2	FAT2	CDHF8 CDHR9 HFAT2 MEGF1	rna_protein-coding	5q33.1	FAT atypical cadherin 2	0.881792	9.31723e-19	1.91374e-06	0.692642	0.653452	2.89193	3.80393	6.69586	0	30.916	4.53455	4.68572	0.243541	3.80393	1	1	1	89.4069	3.80324	4.45314	3.67491	4.31897	3.61927	4.12658	3.56704	4.27405	3.79576	3.87381	4.12866	4.06706	3.72431	4.18711	3.86109	3.85121
219936_s_at	Sense	NM_023915 AB031548 AF237763 AF345566 AK027784 BC009540 BC112941 BC117565 BC132888 BC132890 CQ859808	NM_023915 AB031548 AF237763 AF345566 AK027784 BC009540 BC112941 BC117565 BC132888 BC132890	NC_000003 NC_018914 NG_021244 NT_005612 NW_004929311 CQ859808	NP_076404 BAD83583 AAK01858 AAK29069 BAB55366 AAH09540 AAI12942 AAI17566 AAI32889 AAI32891	53836	1	0	6	GPR87	GPR87	FKSG78 GPR95 KPG_002	rna_protein-coding|genomic_protein-coding	3q24	G-protein-coupled receptor 87	2.65409	4.89433e-47	2.8604e-28	0.757667	0.853455	4.37662	5.10265	7.5358	3.10559	59.9237	4.37646	5.81327	0.405761	3.15918	1	1	1	248.671	3.3273	2.9102	3.38153	3.09132	3.2049	3.13919	2.8219	2.91437	3.68621	2.93703	3.21787	3.02648	2.96327	4.55161	3.0701	3.66025
242517_at	Sense	NM_032551 NG_008277 AA887801 AY253982 BC141812 CA432866	NM_032551 AA887801 AY253982 BC141812 CA432866	NC_000019 NC_018930 NG_008277 NT_011295 NW_004929412	NP_115940 AAP82930 AAI41813	84634	1	0	7	KISS1R	KISS1R	AXOR12 CPPB1 GPR54 HH8 HOT7T175 KISS-1R	rna_protein-coding|genomic_protein-coding	19p13.3	KISS1 receptor	1.90304	3.17882e-57	1.58528e-50	0.749609	0.825341	2.60611	5.42275	6.1478	0.621118	68.3206	4.52379	5.44473	0.327367	3.54169	1	1	1	176.432	3.59639	3.48186	3.39624	3.77664	3.3081	3.31179	3.82749	2.81073	3.44952	3.28741	3.41707	4.01312	3.86353	3.50674	3.53806	3.52159
204952_at	Sense	NM_014400 AF082889 AJ223603 AK075464 BC039167 BC041061	NM_014400 AF082889 AJ223603 AK075464 BC039167 BC041061	NC_000019 NC_018930 NT_011109 NW_004929415	NP_055215 AAD13751 CAA11469 BAG52146 AAH39167	27076	1	0	8	LYPD3	LYPD3	C4.4A	rna_protein-coding	19q13.31	LY6/PLAUR domain containing 3	1.25365	9.12446e-33	2.90464e-27	0.667471	0.58972	2.53278	6.34652	7.65181	0.621118	44.6565	6.12255	6.37269	0.334505	5.11903	1	1	1	111.532	4.72222	4.62799	4.36347	4.71021	4.97534	6.34652	4.90804	4.78008	4.75691	5.59591	4.87099	4.8728	5.42574	5.52466	5.47868	4.96882
217678_at	Sense	NM_014331 BC041925	NM_014331 BC041925	NC_000004 NC_018915 NT_016354 NW_004929320	NP_055146	23657	1	0	9	SLC7A11	SLC7A11	CCBR1 xCT	rna_protein-coding	4q28.3	solute carrier family 7 member 11	2.3711	1.726e-46	7.99006e-34	0.622101	0.489405	4.37122	4.13555	8.50677	0	45.0382	6.50157	6.50665	0.788674	4.13555	1	1	1	196.872	3.4304	3.16304	5.41052	3.69059	4.63205	4.32899	4.50156	3.03645	3.73906	3.46154	3.33119	3.25957	4.6011	3.51333	3.24794	4.45855
209921_at	Uncertain	AB040875	AB040875	---	BAB40574	23657	1	0		SLC7A11	SLC7A11	CCBR1 xCT	rna_protein-coding	4q28.3	solute carrier family 7 member 11	2.20916	4.76979e-48	1.31976e-35	0.580478	0.410912	4.20843	5.00315	9.21158	0	37.4046	7.71211	7.21231	0.902988	5.00315	1	1	1	157.415	3.17456	4.28888	5.7241	4.86063	4.7139	4.62446	4.42729	3.59714	4.52949	4.57306	3.62107	3.98915	4.67018	3.65717	3.19292	4.85568
218960_at	Sense	NM_019894 NM_001083947 NM_001173551 NM_001173552 NM_001290094 NM_001290096 NR_110734 NG_011858 AF179224 AF216312 AK172766 AK304215 AY358530 BC004855 BC011703 BC012752	NM_019894 NM_001083947 NM_001173551 NM_001173552 NM_001290094 NM_001290096 NR_110734 AF179224 AF216312 AK172766 AK304215 AY358530 BC004855 BC011703 BC012752	NC_000011 NC_018922 NG_011858 NT_033899 NW_004929381	NP_063947 NP_001077416 NP_001167022 NP_001167023 NP_001277023 NP_001277025 AAF74526 AAF31436 BAD18749 BAH14136 AAQ88894 AAH04855 AAH11703	56649	1	0	10	TMPRSS4	TMPRSS4	CAPH2 MT-SP2 TMPRSS3	rna_protein-coding|genomic_protein-coding	11q23.3	transmembrane protease, serine 4	2.62195	1.47265e-76	2.36638e-51	0.764324	0.877531	3.44498	6.43499	8.12144	1.24224	70.9924	6.20563	7.2984	0.509726	4.67645	1	1	1	240.288	5.16727	5.1173	4.792	5.49422	4.2729	4.22085	4.74619	4.9083	5.90282	4.41761	5.69732	4.52955	4.62325	5.25747	4.376	4.65838
210082_at	Sense	NM_000350 AB210040 AF000148 AK296896 CR627391 U88667	NM_000350 AB210040 AF000148 AK296896 CR627391 U88667	NC_000001 NC_018912 NG_009073 NT_032977 NW_004929290	NP_000341 BAE06122 AAC23915 BAH12450 CAH10486 AAC51144	24	1	0		ABCA4	ABCA4	ABC10 ABCR ARMD2 CORD3 FFM RMP RP19 STGD STGD1	rna_protein-coding	1p22	ATP binding cassette subfamily A member 4	0.788552	3.46444e-19	2.39153e-11	0.579441	0.409099	2.41141	4.28537	6.69677	0	29.771	5.36482	5.07392	0.359819	4.28537	1	1	1	71.7899	4.39004	4.22528	4.29512	4.40477	4.4843	3.96587	4.25275	4.14393	4.67491	4.5397	4.84012	4.20404	4.29411	4.46694	4.42653	4.13219
208161_s_at	Sense	NM_003786 XM_011525422 XM_005257763 XM_011525423 XM_011525424 XM_011525425 AB010887 AB208954 AF083552 AF085690 AF085691 AF085692 AF104943 AF154001 AJ294565 U66674	NM_003786 XM_011525422 XM_005257763 XM_011525423 XM_011525424 XM_011525425 AB010887 AB208954 AF083552 AF085690 AF085691 AF085692 AF104943 AF154001 U66674	NC_000017 NC_018928 NT_010783 NW_004929407 AJ294565	NP_003777 XP_011523724 XP_005257820 XP_011523725 XP_011523726 XP_011523727 BAA28146 BAD92191 AAC34668 AAD02845 AAD02846 AAD02847 AAD04170 AAD38185	8714	1	0		ABCC3	ABCC3	ABC31 EST90757 MLP2 MOAT-D MRP3 cMOAT2	rna_protein-coding|genomic_protein-coding	17q22	ATP binding cassette subfamily C member 3	0.845025	7.20115e-12	3.38919e-09	0.494389	0.28027	2.79081	7.15346	9.94427	0	31.6794	9.03146	7.99849	0.625999	7.15346	1	1	1	88.4111	7.16233	7.05126	6.50098	7.55339	6.31397	5.85002	6.35555	6.67114	7.33647	5.81586	6.74656	7.12628	7.3234	7.9764	6.50935	7.11492
209641_s_at	Sense	NM_003786 XM_011525422 XM_005257763 XM_011525423 XM_011525424 XM_011525425 AB010887 AB208954 AF009670 AF083552 AF085690 AF085691 AF085692 AF104943 AF154001 BC034683 BC137347 BC137348 U83659 Y17151	NM_003786 XM_011525422 XM_005257763 XM_011525423 XM_011525424 XM_011525425 AB010887 AB208954 AF009670 AF083552 AF085690 AF085691 AF085692 AF104943 AF154001 BC034683 BC137347 BC137348 U83659 Y17151	NC_000017 NC_018928 NT_010783 NW_004929407	NP_003777 XP_011523724 XP_005257820 XP_011523725 XP_011523726 XP_011523727 BAA28146 BAD92191 AAD01430 AAC34668 AAD02845 AAD02846 AAD02847 AAD04170 AAD38185 AAI37348 AAI37349 AAB71756 CAA76658	8714	1	0		ABCC3	ABCC3	ABC31 EST90757 MLP2 MOAT-D MRP3 cMOAT2	rna_protein-coding	17q22	ATP binding cassette subfamily C member 3	0.782306	1.27547e-16	8.29088e-10	0.492706	0.278074	2.43161	5.99579	8.4274	0	29.3893	7.50584	6.77809	0.503351	5.99579	1	1	1	71.4634	6.05393	6.32179	5.13428	6.47626	5.53193	5.4902	5.96424	5.74564	6.42825	5.47572	5.59904	6.30867	6.14667	6.63658	5.68605	5.80957
219962_at	Sense	NM_021804 XM_011545552 NG_012575 AB193259 AB193260 AF241254 AF291820 AL110224 AX047758 AX418982 AX431513 AY358714 BC032938 BC039902 BC048094 BC048144 BC059378	NM_021804 XM_011545552 AB193259 AB193260 AF241254 AF291820 AL110224 AY358714 BC032938 BC039902 BC048094 BC048144 BC059378	NC_000023 NC_018934 NG_012575 NT_167197 NW_004929438 AX047758 AX418982 AX431513	NP_068576 XP_011543854 BAD99266 BAD99267 AAF78220 AAF99721 CAB53682 AAQ89076 AAH39902 AAH48094	59272	1	0		ACE2	ACE2	ACEH	rna_protein-coding|genomic_protein-coding	Xp22	angiotensin I converting enzyme 2	0.591441	5.7853e-14	1.73573e-06	0.569184	0.391519	2.2135	4.38873	5.6345	0.621118	25.1908	4.37996	4.01244	0.319654	3.421	1	1	1	54.385	3.6253	3.35116	3.04577	2.92261	4.22668	2.81699	3.0914	3.26466	3.65409	3.80539	3.28214	3.16043	3.22781	3.31708	3.49742	3.09401
201629_s_at	Sense	NM_004300 AB209838 AK291861 BC106011 BI460080 DB443811 M83653 M87545 S62884	NM_004300 AB209838 AK291861 BC106011 BI460080 DB443811 M83653 M87545 S62884	NC_000002 NC_018913 NG_012035 NT_005334 NW_004929296	NP_004291 BAD93075 BAF84550 AAI06012 AAB59354 AAB27085	52	1	0		ACP1	ACP1	HAAP LMW-PTP	rna_protein-coding	2p25	acid phosphatase 1, soluble	1.37414	1.78489e-62	9.02438e-45	0.621947	0.489094	2.20811	6.6502	8.85831	0	33.9695	8.45037	8.02434	0.600055	6.6502	1	1	0	75.0082	7.19954	7.33351	6.65626	7.77801	6.11037	5.84696	7.14549	6.53619	7.32694	6.78055	7.2027	7.29959	6.14067	7.09688	6.66022	6.47627
202666_s_at	Sense	NM_004301 NM_177989 NM_178042 AB015907 AB061315 AF041474 AK021756 AK098691 AL136608 BC000949 BC001391 BC036371 KT585056	NM_004301 NM_177989 NM_178042 AB015907 AB061315 AF041474 AK021756 AK098691 AL136608 BC000949 BC001391 BC036371	NC_000003 NC_018914 NT_005612 NW_004929311 KT585056	NP_004292 NP_817126 NP_829888 BAA74577 BAB87848 AAC94991 BAG51043 CAB66543 AAH00949 AAH01391 AAH36371	86	1	0		ACTL6A	ACTL6A	ACTL6 ARPN-BETA Arp4 BAF53A INO80K	rna_protein-coding|genomic_protein-coding	3q26.33	actin like 6A	1.64228	2.85538e-78	2.74123e-52	0.697475	0.66645	2.34115	6.62432	8.96548	0	48.855	8.3451	8.26661	0.573593	6.62432	1	1	1	114.377	7.43204	6.82406	7.22562	6.35056	6.72908	6.57734	7.3663	6.80269	6.72437	6.70127	6.37527	6.67591	6.88513	6.89099	7.05212	7.59041
226777_at	Sense	NM_003474 NM_001288973 AK055628 BX098286 HG975387	NM_003474 NM_001288973 AK055628 BX098286 HG975387	NC_000010 NC_018921 NG_029050 NT_030059 NW_004929376	NP_003465 NP_001275902	8038	1	0		ADAM12	ADAM12	ADAM12-OT1 CAR10 MCMP MCMPMltna MLTN MLTNA	rna_protein-coding	10q26	ADAM metallopeptidase domain 12	2.58754	1.49382e-87	5.18586e-52	0.760449	0.86342	3.26534	6.55692	7.21684	3.10559	72.9008	5.82328	6.53905	0.623924	3.95151	1	1	1	227.905	3.51436	4.22031	3.79711	4.25674	3.37163	3.63431	3.53479	3.36697	3.73693	3.62894	3.31057	4.29364	3.79427	5.20139	3.71427	3.94742
202952_s_at	Sense	NM_003474 NM_001288973 AF023476 HC006764 KF444157	NM_003474 NM_001288973 AF023476 KF444157	NC_000010 NC_018921 NG_029050 NT_030059 NW_004929376 HC006764	NP_003465 NP_001275902 AAC08702 AGX93290	8038	1	0		ADAM12	ADAM12	ADAM12-OT1 CAR10 MCMP MCMPMltna MLTN MLTNA	rna_protein-coding|genomic_protein-coding	10q26	ADAM metallopeptidase domain 12	2.33521	1.97878e-78	3.10818e-51	0.742406	0.801104	3.13203	6.90148	6.86257	1.24224	67.1756	5.36965	6.06576	0.546369	3.73054	1	1	1	206.505	3.60643	3.80402	2.98113	4.04024	3.86795	2.92268	3.07804	3.2235	3.9068	3.20599	3.26576	4.09628	3.78898	4.70621	2.86621	3.7831
213790_at	Sense	NM_003474 NM_001288973 KF444157	NM_003474 NM_001288973 KF444157	NC_000010 NC_018921 NG_029050 NT_030059 NW_004929376	NP_003465 NP_001275902 AGX93290	8038	1	0		ADAM12	ADAM12	ADAM12-OT1 CAR10 MCMP MCMPMltna MLTN MLTNA	rna_protein-coding	10q26	ADAM metallopeptidase domain 12	2.24768	3.02245e-72	3.53896e-46	0.697258	0.66586	3.19572	7.29708	6.8026	1.86335	59.542	5.55172	5.85455	0.648284	3.60687	1	1	1	184.325	3.142	3.50423	2.73414	3.69105	3.15908	3.68142	3.35629	3.08731	3.24269	3.25092	3.36086	3.61137	3.56324	4.24465	3.05691	3.45631
206046_at	Sense	NM_003812 NG_029874 AB009672 AJ005580 AK129906	NM_003812 AB009672 AJ005580 AK129906	NC_000002 NC_018913 NG_029874 NT_005403 NW_004929305	NP_003803 BAA32351 CAC20565	8745	1	0		ADAM23	ADAM23	MDC-3 MDC3	rna_protein-coding|genomic_protein-coding	2q33	ADAM metallopeptidase domain 23	0.769046	1.30753e-16	1.12933e-07	0.584912	0.418736	2.75241	5.82155	7.26431	0.621118	27.0992	5.60357	5.28095	0.363887	4.51191	1	1	1	72.8786	4.00702	4.7513	4.20416	3.77718	4.47673	4.62165	4.69477	4.79276	4.55321	5.08954	3.54576	5.03727	4.67143	5.15053	4.63757	4.50751
208268_at	Sense	NM_021777 NR_130709 NG_029394 AF137335 AK293382	NM_021777 NR_130709 AF137335 AK293382	NC_000008 NC_018919 NT_167187 NW_004929337 NG_029394	NP_068547 AAD25100 BAG56894	10863	1	0		ADAM28	ADAM28	ADAM 28 MDC-L MDCL eMDC II eMDCII	rna_protein-coding|genomic_protein-coding	8p21.2	ADAM metallopeptidase domain 28	1.18653	6.09412e-35	3.27063e-24	0.605199	0.456126	2.46534	4.95881	5.88988	1.86335	42.3664	4.68323	4.61108	0.419562	3.42454	0	1	1	99.8537	2.90649	3.38763	3.14121	3.00544	2.91883	3.25259	3.1689	3.2253	3.94352	3.45496	3.07262	3.06707	2.99898	3.02458	3.24887	3.25874
206134_at	Sense	NM_014479 NM_001145271 NM_001145272 AK301007 Y13323	NM_014479 NM_001145271 NM_001145272 AK301007 Y13323	NC_000008 NC_018919 NT_167187 NW_004929337	NP_055294 NP_001138743 NP_001138744 BAH13391 CAA73764	27299	1	0		ADAMDEC1	ADAMDEC1	M12.219	rna_protein-coding	8p21.2	ADAM-like, decysin 1	2.8835	2.18938e-59	4.64605e-41	0.6081	0.461696	4.6568	8.07939	8.70822	1.86335	40.8397	7.70801	6.93492	1.21886	4.05142	1	1	0	181.505	3.36375	2.98927	3.04567	4.40344	3.48727	2.83003	3.35791	4.05383	6.08397	3.26284	3.05431	4.25082	3.44094	3.4312	3.83288	3.17438
209173_at	Sense	NM_006408 XM_005249581 AF007791 AF038451 AF087879 AF088867 AF115926 AK223067 AY359009 BC015503 CS488906 FJ224307 KJ767789	NM_006408 XM_005249581 AF007791 AF038451 AF087879 AF088867 AF115926 AK223067 AY359009 BC015503 FJ224307 KJ767789	NC_000007 NC_018918 NT_007819 NW_004929329 CS488906	NP_006399 XP_005249638 AAC77358 AAC82614 AAP97179 AAF22484 AAL54870 BAD96787 AAQ89368 AAH15503 ACI45999 AJO53280	10551	1	0		AGR2	AGR2	AG2 GOB-4 HAG-2 HEL-S-116 PDIA17 XAG-2	rna_protein-coding|genomic_protein-coding	7p21.3	anterior gradient 2, protein disulphide isomerase family member	0.925926	6.10084e-09	6.57814e-11	0.475211	0.255957	3.26823	11.8244	12.3771	0.621118	27.8626	11.6076	10.0348	0.832921	9.10888		1	0	89.0313	8.16249	9.8029	9.84254	9.97425	9.51473	9.2018	9.11589	9.30745	10.7834	8.46245	9.65978	8.92245	8.33336	9.58603	8.91139	9.5363
220092_s_at	Sense	NM_032208 NM_053034 NM_018153 XM_011533124 XR_939725 XR_939726 AF279145 AF421380 AK001463 AK025429 AK126783 AK223273 AK292113 AK309553 BC012074 CS430823 EU832615 EU832687 HQ447200 JX424838 JX424839	NM_032208 NM_053034 NM_018153 XM_011533124 XR_939725 XR_939726 AF279145 AF421380 AK001463 AK025429 AK126783 AK223273 AK292113 AK309553 BC012074 EU832615 EU832687 HQ447200 JX424838 JX424839	NC_000002 NC_018913 NG_012649 NT_022184 NW_004929300 CS430823	NP_115584 NP_444262 NP_060623 XP_011531426 AAK52094 AAL26496 BAA91707 BAB15128 BAD96993 BAF84802 AAH12074 ACE87706 ACE87019 ADQ31687 AFQ94038 AFQ94039	84168	1	0		ANTXR1	ANTXR1	ATR GAPO TEM8	rna_protein-coding|genomic_protein-coding	2p13.1	anthrax toxin receptor 1	0.952213	3.33292e-34	3.06393e-25	0.521061	0.316775	2.11516	5.57037	6.03737	1.86335	30.5344	5.33023	4.87442	0.469341	3.92221	0	1	1	60.6437	3.71101	3.55795	3.08871	3.52031	3.87171	3.68216	3.74674	3.30634	3.58953	4.382	3.63558	4.39733	4.06657	4.14492	3.67082	3.98495
203559_s_at	Sense	NM_001272072 NM_001091 XM_011516008 XM_011516009 AK092514 AK296638 AY948960 BC014093 BX648159 M55602 U11862 U11863 X78212	NM_001272072 NM_001091 XM_011516008 XM_011516009 AK092514 AK296638 BC014093 BX648159 M55602 U11862 U11863	NC_000007 NC_018918 NT_007933 NW_004929333 AY948960 X78212	NP_001259001 NP_001082 XP_011514310 XP_011514311 BAG52564 BAG59239 AAH14093 AAA58358 AAC50270 AAB60381	26	1	0		AOC1	AOC1	ABP ABP1 DAO DAO1 KAO	rna_protein-coding|genomic_protein-coding	7q36.1	amine oxidase, copper containing 1	1.27096	2.56742e-24	5.81185e-19	0.643608	0.534829	3.48125	5.20543	7.05986	0.621118	32.8244	4.8061	4.84957	0.409163	3.57861	1	1	1	112.108	3.67404	3.33536	3.14806	3.40464	3.17025	3.60902	2.95853	3.78078	2.88369	3.2874	3.57802	4.38836	3.49498	5.20543	3.69403	3.38671
216052_x_at	Sense	NM_057091 NM_057090 NM_001136215 XM_011542402 XM_006711024 AF109401 AF115765 AF120274 AJ245628 BC062375	NM_057091 NM_057090 NM_001136215 XM_011542402 XM_006711024 AF109401 AF120274 BC062375	NC_000001 NC_018912 NT_032977 NW_004929290 AF115765 AJ245628	NP_476432 NP_476431 NP_001129687 XP_011540704 XP_006711087 AAC98690 AAD21075 AAH62375	9048	1	0		ARTN	ARTN	ENOVIN EVN NBN	rna_protein-coding|genomic_protein-coding	1p34.1	artemin	0.885593	3.15764e-26	1.14225e-21	0.640754	0.528591	2.21689	4.79185	6.01121	0.621118	34.3511	4.64205	4.67992	0.282573	3.79433	1	1	0	74.7757	3.96194	3.41081	3.65962	3.73279	4.05288	3.54888	3.12923	3.64161	3.17405	3.26772	4.32108	4.20632	4.07526	3.6763	3.16492	4.12237
207675_x_at	Sense	NM_057091 NM_057090 NM_001136215 XM_011542402 XM_006711024 AF109401 AF115765 AF120274 AJ245628 BC062375	NM_057091 NM_057090 NM_001136215 XM_011542402 XM_006711024 AF109401 AF120274 BC062375	NC_000001 NC_018912 NT_032977 NW_004929290 AF115765 AJ245628	NP_476432 NP_476431 NP_001129687 XP_011540704 XP_006711087 AAC98690 AAD21075 AAH62375	9048	1	0		ARTN	ARTN	ENOVIN EVN NBN	rna_protein-coding|genomic_protein-coding	1p34.1	artemin	0.846945	1.15189e-25	5.98195e-21	0.611654	0.468597	2.27545	5.03224	6.2085	0.621118	30.5344	4.86012	4.78	0.309021	3.93305	0	1	0	68.066	4.14967	4.30281	3.74715	4.39541	4.37057	3.77754	3.50654	3.94071	3.42609	3.66964	4.6572	4.23222	4.22573	4.22015	3.83592	3.55484
210237_at	Sense	NM_057091 NM_057090 NM_001136215 XM_011542402 XM_006711024 AF120274 BC062375	NM_057091 NM_057090 NM_001136215 XM_011542402 XM_006711024 AF120274 BC062375	NC_000001 NC_018912 NT_032977 NW_004929290	NP_476432 NP_476431 NP_001129687 XP_011540704 XP_006711087 AAD21075 AAH62375	9048	1	0		ARTN	ARTN	ENOVIN EVN NBN	rna_protein-coding	1p34.1	artemin	0.731562	8.03751e-23	1.26734e-17	0.50287	0.291527	2.18325	4.81124	6.9945	0	25.5725	6.04028	5.54281	0.409679	4.81124	1	1	0	55.8313	4.7324	4.08568	5.00411	4.91834	4.63668	5.0102	3.93059	4.55005	4.16339	4.42213	5.34301	5.06767	4.70034	5.11408	5.25007	4.91537
223452_s_at	Sense	NM_015459 NM_001290048 XM_006718493 XM_011544902 AK023383 AK097588 AK301910 AL117600 BC077727 CR936784	NM_015459 NM_001290048 XM_006718493 XM_011544902 AK023383 AK097588 AK301910 AL117600 BC077727 CR936784	NC_000011 NC_018922 NT_167190 NW_004929380 NG_033985	NP_056274 NP_001276977 XP_006718556 XP_011543204 BAB14552 BAC05111 BAG63336 CAB56010 AAH77727	25923	1	0		ATL3	ATL3	HSN1F	rna_protein-coding	11q13.1	atlastin GTPase 3	1.36319	5.0818e-68	1.31802e-47	0.650813	0.55088	2.0797	5.35501	7.43471	0	42.7481	6.91644	6.71821	0.520474	5.35501	1	1	1	88.9031	5.07002	5.4745	4.93422	6.2741	5.49672	5.04222	5.31772	5.27851	5.614	5.82736	4.31452	5.73516	5.88042	5.29152	5.55278	5.24787
214070_s_at	Sense	NM_025153 XM_006714833 XM_011534468 XM_011534469 XM_011534470 XM_011534471 XM_011534472 AB018258 AK024894 AK025290 AK025294 BC018773	NM_025153 XM_006714833 XM_011534468 XM_011534469 XM_011534470 XM_011534471 XM_011534472 AB018258 AK024894 AK025290 AK025294 BC018773	NC_000005 NC_018916 NT_023133 NW_004929325	NP_079429 XP_006714896 XP_011532770 XP_011532771 XP_011532772 XP_011532773 XP_011532774 BAA34435	23120	1	0		ATP10B	ATP10B	ATPVB	rna_protein-coding	5q34	ATPase phospholipid transporting 10B (putative)	1.35258	3.06923e-44	6.27712e-39	0.617568	0.480281	2.59306	5.89793	6.7104	0.621118	38.9313	5.48329	5.46993	0.455316	4.11734	0	1	1	99.3407	4.25717	3.84296	4.38614	4.32332	3.496	3.41967	3.73755	4.04661	3.9628	4.54641	4.07657	4.26451	4.33891	4.42488	3.8275	4.13792
1564064_a_at	Sense	NM_014616 XM_005247241 XM_005247243 XM_011512597 XM_011512598 AB023173 AK093727 AK304855 AL133061 BC010630 BC033880 BC148558 BX537779	NM_014616 XM_005247241 XM_005247243 XM_011512597 XM_011512598 AB023173 AK093727 AK304855 AL133061 BC010630 BC033880 BC148558 BX537779	NC_000003 NC_018914 NT_005612 NW_004929311	NP_055431 XP_005247298 XP_005247300 XP_011510899 XP_011510900 BAA76800 BAG52754 BAG65593 CAB61385 AAH10630 AAH33880 AAI48559 CAD97838	23200	1	0		ATP11B	ATP11B	ATPIF ATPIR	rna_protein-coding	3q27	ATPase phospholipid transporting 11B (putative)	1.44297	1.3919e-60	3.21078e-48	0.667875	0.590693	2.26104	5.00701	7.26805	0	49.6183	6.27828	6.44999	0.423755	5.00701	1	1	1	112.189	4.63468	4.89037	4.33818	5.24298	5.37516	4.72302	4.94416	4.63675	5.06355	5.28928	3.99878	5.27017	4.45681	4.89607	4.10088	4.94623
1554557_at	Uncertain	BC033880	BC033880	---	AAH33880	23200	1	0		ATP11B	ATP11B	ATPIF ATPIR	rna_protein-coding	3q27	ATPase phospholipid transporting 11B (putative)	1.30276	2.70944e-38	3.17055e-37	0.657788	0.56684	2.53424	4.82522	6.06632	0.621118	42.3664	4.60984	4.83485	0.359253	3.53208	1	1	1	105.792	3.44266	3.34009	2.91256	3.84954	4.06332	3.68834	3.40773	3.16252	3.44563	3.90515	3.10539	3.63524	3.34566	3.6827	3.34778	4.01547
238811_at	Sense	NM_014616 XM_005247241 XM_011512593 XM_011512594 XM_011512595 XM_011512596 XM_005247243 XM_011512597 XM_011512598 AF156548 BC148558	NM_014616 XM_005247241 XM_011512593 XM_011512594 XM_011512595 XM_011512596 XM_005247243 XM_011512597 XM_011512598 AF156548 BC148558	NC_000003 NC_018914 NT_005612 NW_004929311	NP_055431 XP_005247298 XP_011510895 XP_011510896 XP_011510897 XP_011510898 XP_005247300 XP_011510899 XP_011510900 AAF09446 AAI48559	23200	1	0		ATP11B	ATP11B	ATPIF ATPIR	rna_protein-coding	3q27	ATPase phospholipid transporting 11B (putative)	0.787302	1.22093e-26	3.04856e-18	0.517603	0.311856	2.03245	5.03081	5.6021	0.621118	29.771	4.78311	4.35695	0.40449	3.56965		1	1	59.2457	3.82129	3.63739	3.52571	3.86647	4.51635	4.57139	4.22983	3.9308	4.60066	5.03081	3.13388	3.97394	3.43665	4.10671	3.8026	4.63603
227372_s_at	Sense	NM_018842 AF119666 AK027109 AK027142 AK074419 AK124269 BC013888	NM_018842 AF119666 AK027109 AK027142 AK074419 AK124269 BC013888	NC_000007 NC_018918 NG_013090 NT_007933 NW_004929332	NP_061330 AAF17223 BAB15671 AAH13888	55971	1	0		BAIAP2L1	BAIAP2L1	IRTKS	rna_protein-coding	7q22.1	BAI1 associated protein 2 like 1	1.93164	1.74382e-77	1.57931e-52	0.69407	0.657266	2.73646	6.37908	9.11554	0	48.0916	8.45819	8.31072	0.693035	6.37908	1	1	1	131.601	5.93979	6.3492	6.32492	6.03316	6.25509	6.31499	6.29365	5.12864	6.98147	5.78561	6.67232	5.82286	6.385	6.1741	5.79855	6.55827
227371_at	Sense	NM_018842 AF119666 AK027109 AK074419 BC013888	NM_018842 AF119666 AK027109 AK074419 BC013888	NC_000007 NC_018918 NG_013090 NT_007933 NW_004929332	NP_061330 AAF17223 AAH13888	55971	1	0		BAIAP2L1	BAIAP2L1	IRTKS	rna_protein-coding	7q22.1	BAI1 associated protein 2 like 1	1.57071	4.00686e-73	2.82379e-50	0.674737	0.607466	2.3824	5.34419	7.72659	0	41.9847	7.04502	6.9149	0.566943	5.34419	1	1	1	100.024	5.45179	5.30441	5.92903	5.02637	6.13212	5.70635	5.52984	4.76424	6.04968	4.80701	5.18969	4.99649	5.89969	5.37572	5.08508	5.53112
1554020_at	Uncertain	BC010091	BC010091	---	---	636	1	0		BICD1	BICD1	BICD	rna_protein-coding	12p11.2-p11.1	BICD cargo adaptor 1	1.09239	1.28906e-46	3.60074e-36	0.597395	0.441425	2.01335	5.36242	6.08957	0.621118	40.458	5.30027	5.16861	0.408015	4.07622	1	1	0	80.2055	3.61928	3.87416	4.278	5.20158	4.04529	4.17122	3.84221	3.77935	4.08028	4.177	3.71767	4.36782	4.34351	3.79978	3.50047	3.55695
209591_s_at	Sense	NM_001719 AK094784 AK291186 BC008584 CQ786476 CS150682 CS237122 CS279049 CS284582 CS410513 CS455741 CS670983 GM868923 HC190935 JB345838 M60316 X51801	NM_001719 AK094784 AK291186 BC008584 M60316 X51801	NC_000020 NC_018931 NG_032771 NT_011362 NW_004929418 CQ786476 CS150682 CS237122 CS279049 CS284582 CS410513 CS455741 CS670983 GM868923 HC190935 JB345838	NP_001710 BAF83875 AAH08584 AAA36738 CAA36100	655	1	0		BMP7	BMP7	OP-1	rna_protein-coding|genomic_protein-coding	20q13	bone morphogenetic protein 7	1.0775	5.54591e-22	8.21566e-08	0.672118	0.601009	2.9745	3.56199	6.5365	0	36.6412	4.49899	4.63949	0.312333	3.56199	1	1	0	108.989	3.45362	3.42032	2.90615	3.14339	3.50026	3.69326	3.96122	3.35143	3.71923	2.98687	3.85263	2.9879	3.58477	3.44783	4.03578	3.5044
228570_at	Sense	NM_001018072 NM_001017523 XM_011537908 XM_011537909 XM_011537910 XM_005268645 AK091276 AK094304 AK122818 AK127012 AK127295 AK128445 AY373588	NM_001018072 NM_001017523 XM_011537908 XM_011537909 XM_011537910 XM_005268645 AK091276 AK094304 AK122818 AK127012 AK127295 AK128445 AY373588	NC_000012 NC_018923 NT_029419 NW_004929384	NP_001018082 NP_001017523 XP_011536210 XP_011536211 XP_011536212 XP_005268702 BAC03626 BAG53742 BAG54422 BAG54475 BAG54675 AAR21078	121551	1	0		BTBD11	BTBD11	ABTB2B	rna_protein-coding	12q23.3	BTB domain containing 11	1.12447	1.4173e-31	1.52993e-18	0.654965	0.560329	2.39055	4.04446	6.43501	0	45.0382	5.00856	5.16893	0.321368	4.04446	1	1	1	107.666	3.93242	3.98707	3.42505	3.05926	4.03456	4.08906	3.85341	3.73656	3.4558	3.76944	3.5433	4.0086	3.99969	4.0539	4.00665	3.72931
227736_at	Sense	NM_207373 XM_005269811 AI831407 AY358751	NM_207373 XM_005269811 AI831407 AY358751	NC_000010 NC_018921 NT_030059 NW_004929376	NP_997256 XP_005269868 AAQ89111	387695	1	0		C10orf99	C10orf99	AP-57 CSBF UNQ1833	rna_protein-coding	10q23.1	chromosome 10 open reading frame 99	0.892107	8.28777e-15	2.5084e-06	0.713498	0.711473	3.47897	4.97653	6.76068	0.621118	25.5725	4.00847	4.17382	0.242253	3.28171	1	1	0	86.8052	3.08779	3.3254	3.61537	3.13565	3.25725	2.70369	2.94987	3.44689	3.42108	3.72696	3.49352	3.27395	3.68243	3.22586	3.33115	3.12676
226943_at	Uncertain	AK024037 AL359596 BC073939	AK024037 AL359596 BC073939	---	CAH10667	728568	1	0		C12orf73	C12orf73	---	rna_protein-coding	12q23.3	chromosome 12 open reading frame 73	1.24398	2.37133e-61	2.6693e-46	0.617355	0.479855	2.06439	5.28313	7.34752	0	27.8626	6.96995	6.52712	0.562272	5.28313	1	1	0	57.5192	6.29706	5.92353	6.3582	6.49639	5.66923	5.54437	5.44402	5.99506	5.74866	5.47956	5.62669	5.45493	4.98775	5.42848	5.8306	5.60902
229900_at	Sense	NM_133493 NM_001159587 NM_001159588 XM_005248659 XM_011535473 XM_011535474 AF410459 AK123960 AL834478 EF553520	NM_133493 NM_001159587 NM_001159588 XM_005248659 XM_011535473 XM_011535474 AF410459 AK123960 AL834478 EF553520	NC_000006 NC_018917 NG_033971 NT_025741 NW_004929327	NP_598000 NP_001153059 NP_001153060 XP_005248716 XP_011533775 XP_011533776 AAL84159 BAG53987 CAD39137 ABQ66266	135228	1	0		CD109	CD109	CPAMD7 p180 r150	rna_protein-coding	6q13	CD109 molecule	0.903032	6.84042e-25	2.82079e-14	0.559217	0.37502	2.10919	4.89183	7.00102	0	41.2214	6.11545	5.79486	0.407873	4.89183	1	1	1	86.9439	4.3189	4.68394	4.47412	4.7106	4.09549	4.44694	4.33094	4.13629	4.66287	4.6544	3.69477	4.59478	4.62108	4.93935	4.42585	4.4774
209772_s_at	Sense	NM_013230 NM_001291737 NM_001291738 AK026603 AK125531 AU125939 BC064619 BG755979 DA753855 JC231858 L33930 M58664 X69397	NM_013230 NM_001291737 NM_001291738 AK026603 AK125531 AU125939 BC064619 BG755979 DA753855 L33930 M58664 X69397	NC_000006 NT_025741 NG_041768 JC231858	NP_037362 NP_001278666 NP_001278667 AAH64619 AAB58807 AAA35665 CAA49195	100133941	1	0		CD24	CD24	CD24A	rna_protein-coding|genomic_protein-coding	6q21	CD24 molecule	2.06535	6.32993e-48	6.90265e-35	0.554406	0.367253	3.78037	6.35472	10.1351	0	32.0611	9.2519	8.42007	0.965727	6.35472	1	1	1	121.203	8.54384	6.78146	6.5164	7.35825	7.10742	4.60679	6.81874	5.39537	8.32944	6.69145	5.65272	8.57697	5.42905	8.39495	6.24424	6.36505
208650_s_at	Sense	NM_013230 NM_001291737 NM_001291738 NM_001291739 NR_117089 NR_117090 NG_041768 AK026603 AK125531 BC064619 FJ226006 JC231858 JN036721 L33930 M58664	NM_013230 NM_001291737 NM_001291738 NM_001291739 NR_117089 NR_117090 AK026603 AK125531 BC064619 L33930 M58664	NC_000006 NT_025741 NG_041768 FJ226006 JC231858 JN036721	NP_037362 NP_001278666 NP_001278667 NP_001278668 AAH64619 AAB58807 AAA35665	100133941	1	0		CD24	CD24	CD24A	rna_protein-coding|genomic_protein-coding	6q21	CD24 molecule	2.32272	6.51142e-51	8.21129e-39	0.560575	0.377234	4.05993	6.81454	10.8745	0	27.0992	10.1902	9.13726	1.12522	6.81454	1	1	1	110.021	9.132	7.67704	6.4122	8.16881	7.44583	4.362	7.24228	6.41901	8.50952	6.99894	6.49174	8.75539	5.66811	8.93196	7.56355	7.04048
216379_x_at	Sense	NM_013230 NM_001291737 NM_001291738 NM_001291739 NR_117089 NR_117090 NG_041768 AK026603 AK125531 AL535013 BC064619 BG260536 BU580553 D87667 FJ226006 JC231858 JN036721 L33930	NM_013230 NM_001291737 NM_001291738 NM_001291739 NR_117089 NR_117090 AK026603 AK125531 AL535013 BC064619 BG260536 BU580553 D87667 L33930	NC_000006 NT_025741 NG_041768 FJ226006 JC231858 JN036721	NP_037362 NP_001278666 NP_001278667 NP_001278668 AAH64619 AAB58807	100133941	1	0		CD24	CD24	CD24A	rna_protein-coding|genomic_protein-coding	6q21	CD24 molecule	1.20582	6.48439e-28	5.34404e-25	0.461514	0.239521	2.68569	9.88826	12.574	0	25.9542	12.1049	11.0941	0.738875	9.88826	0	1	1	69.705	11.0523	10.045	9.56063	10.4946	9.89207	8.14785	9.72641	8.95126	10.6673	9.57661	9.42048	10.9016	9.42564	11.2561	10.0608	9.6415
224753_at	Sense	NM_080668 AK093670 AL832526 BC011000	NM_080668 AK093670 AL832526 BC011000	NC_000011 NC_018922 NT_167190 NW_004929380	NP_542399 BAG52747 AAH11000	113130	1	0		CDCA5	CDCA5	SORORIN	rna_protein-coding	11q12.1	cell division cycle associated 5	1.9671	1.04783e-108	6.13534e-60	0.848626	1.27356	2.24396	6.13176	6.96545	0.621118	84.7328	5.73358	6.68858	0.337365	4.72149	1	1	1	188.743	4.94359	5.60369	4.27259	4.5687	4.59623	4.21007	4.78221	4.89795	5.01255	4.9589	4.6096	4.81877	4.83225	4.8438	4.36476	4.55592
203256_at	Sense	NM_001793 NM_001317195 NM_001317196 NG_009096 BC014462 BC041846 BQ945506 CS174724 X63629	NM_001793 NM_001317195 NM_001317196 BC014462 BC041846 BQ945506 X63629	NC_000016 NC_018927 NG_009096 NT_010498 NW_004929402 CS174724	NP_001784 NP_001304124 NP_001304125 AAH14462 AAH41846 CAA45177	1001	1	0		CDH3	CDH3	CDHP HJMD PCAD	rna_protein-coding|genomic_protein-coding	16q22.1	cadherin 3	2.31791	1.83305e-64	2.04979e-42	0.639398	0.525651	3.52092	8.55212	9.09249	0.621118	48.855	8.17113	7.88948	0.866518	5.57157	1	1	1	169.828	3.75118	5.06637	3.80161	5.20877	3.75255	4.31611	4.80381	4.55802	5.14619	4.56859	4.13909	7.25235	5.50063	8.03464	4.35512	6.0736
211889_x_at	Sense	NM_001184815 D12502	NM_001184815 D12502	NC_000019 NC_018930 NT_011109 NW_004929415	NP_001171744 BAA02063	634	1	0		CEACAM1	CEACAM1	BGP BGP1 BGPI	rna_protein-coding	19q13.2	carcinoembryonic antigen related cell adhesion molecule 1	0.952742	7.30776e-22	3.04631e-12	0.522381	0.318666	2.51616	4.4922	7.00836	0	33.9695	6.01462	5.44494	0.507473	4.4922	1	1	1	85.4727	4.46409	4.175	4.86846	4.61413	4.58003	3.35019	4.68751	3.73755	4.1381	4.76907	4.00684	4.60553	4.49144	4.65182	4.19371	4.15247
206576_s_at	Sense	NM_001712 NM_001024912 NM_001205344 NG_029051 A43165 AK314211 AL833584 BC014473 BC024164 D90311 HQ447271 J03858 M72238 M76741 S71326 X16354 X16356	NM_001712 NM_001024912 NM_001205344 AK314211 AL833584 BC014473 BC024164 D90311 HQ447271 J03858 M72238 S71326 X16354 X16356	NC_000019 NC_018930 NG_029051 NT_011109 NW_004929415 A43165 M76741	NP_001703 NP_001020083 NP_001192273 AAH14473 AAH24164 BAA14341 ADQ31758 AAA51826 AAA58393 AAA58394 AAB31183 CAA34404 CAA34405	634	1	0		CEACAM1	CEACAM1	BGP BGP1 BGPI	rna_protein-coding|genomic_protein-coding	19q13.2	carcinoembryonic antigen related cell adhesion molecule 1	0.940355	7.21704e-32	1.42536e-21	0.546567	0.35487	2.08254	6.07092	6.84129	0.621118	36.2595	6.02972	5.6991	0.423656	4.75875	1	1	1	74.2185	4.114	4.67689	4.71914	3.87678	5.01511	4.08258	4.53758	4.04423	4.6342	4.5602	5.14496	4.59453	4.82958	4.80335	4.13485	4.54662
209498_at	Sense	NM_001712 NM_001024912 NM_001184815 NM_001184813 NM_001184816 NM_001205344 NG_029051 AL833584 X14831 X16354	NM_001712 NM_001024912 NM_001184815 NM_001184813 NM_001184816 NM_001205344 AL833584 X14831 X16354	NC_000019 NC_018930 NG_029051 NT_011109 NW_004929415	NP_001703 NP_001020083 NP_001171744 NP_001171742 NP_001171745 NP_001192273 CAA32940 CAA34404	634	1	0		CEACAM1	CEACAM1	BGP BGP1 BGPI	rna_protein-coding|genomic_protein-coding	19q13.2	carcinoembryonic antigen related cell adhesion molecule 1	0.868722	3.35153e-16	2.99351e-12	0.462297	0.24044	2.6798	7.99785	8.5664	0.621118	25.1908	7.7335	6.75532	0.615635	5.8866	1	1	1	65.8419	5.04961	5.68692	5.12082	4.83347	6.17834	5.39849	5.79751	4.62047	5.76295	5.5248	5.41778	5.6247	6.02348	5.83723	5.46793	5.72257
201884_at	Uncertain	M29540	M29540	---	AAA51967	1048	1	0		CEACAM5	CEACAM5	CD66e CEA	rna_protein-coding	19q13.1-q13.2	carcinoembryonic antigen related cell adhesion molecule 5	2.43815	7.01638e-22	5.03802e-14	0.439483	0.214612	6.26285	6.03866	12.3015	0	28.626	11.0445	8.47681	1.66863	6.03866	1	1	1	179.28	6.11838	5.99097	6.97948	5.94146	4.6713	4.24633	7.69814	4.51084	6.59338	4.47004	4.83865	4.33863	5.92136	4.90534	4.33763	10.0578
206199_at	Sense	NM_006890 NM_001291485 X98311	NM_006890 NM_001291485 X98311	NC_000019 NC_018930 NT_011109 NT_187620 NW_004929415	NP_008821 NP_001278414 CAA66955	1087	1	0		CEACAM7	CEACAM7	CGM2	rna_protein-coding	19q13.2	carcinoembryonic antigen related cell adhesion molecule 7	0.801347	3.85993e-16	1.33083e-12	0.688656	0.642925	2.43131	4.12647	5.81284	0.621118	30.916	4.104	4.18288	0.240822	3.38154	1	1	1	73.6562	3.35195	3.41573	3.35648	3.1243	3.02129	3.23062	3.22513	3.6211	3.24654	3.32451	3.31632	3.30717	3.54422	3.61951	3.55766	3.3693
1553970_s_at	Sense	NM_001807 NG_016394 AK299965 BC042510 BE045879 CS180412 M85201 M94579 S70517 X54457	NM_001807 AK299965 BC042510 BE045879 M85201 S70517 X54457	NC_000009 NC_018920 NG_016394 NT_008470 NW_004929367 CS180412 M94579	NP_001798 BAG61791 AAH42510 AAA52014 CAA38325	1056	1	0		CEL	CEL	BAL BSDL BSSL CELL CEase FAP FAPP LIPA MODY8	rna_protein-coding|genomic_protein-coding	9q34.3	carboxyl ester lipase	0.875678	4.25671e-16	1.35354e-10	0.665311	0.584543	2.75724	4.43601	6.20897	1.24224	30.1527	4.34273	4.32741	0.297	3.45173	1	1	1	79.7129	3.26077	3.38785	3.32956	3.17859	3.3065	3.69154	3.19418	3.71465	3.31339	3.58038	3.43231	3.41105	3.98132	3.73537	4.47418	3.63224
204260_at	Sense	NM_001819 NG_042285 AK289386 AK293536 BC000375 BM681923 Y00064	NM_001819 AK289386 AK293536 BC000375 BM681923 Y00064	NC_000020 NC_018931 NG_042285 NT_011387 NW_004929416	NP_001810 BAF82075 BAG57018 AAH00375 CAA68271	1114	1	0		CHGB	CHGB	SCG1	rna_protein-coding|genomic_protein-coding	20p12.3	chromogranin B	1.04683	1.61677e-16	4.63047e-18	0.673659	0.604801	3.25665	5.42978	6.65982	1.24224	29.0076	4.41354	4.45	0.336791	3.40317	1	1	0	90.4221	3.39818	3.28449	3.35029	3.21539	3.4615	3.0035	3.48029	3.2762	3.30769	3.11372	3.32022	3.56466	3.58271	3.95882	3.45334	3.30098
1552289_a_at	Sense	NM_153221 AK127735 BC018939 BC034926 BC068256	NM_153221 AK127735 BC018939 BC034926 BC068256	NC_000019 NC_018930 NT_011295 NW_004929414	NP_694953 AAH18939 AAH34926	148113	1	0		CILP2	CILP2	CLIP-2	rna_protein-coding	19p13.11	cartilage intermediate layer protein 2	1.22271	3.46627e-49	4.5213e-44	0.596269	0.439338	2.30645	5.83871	6.15484	2.48447	35.4962	5.25127	5.0711	0.467628	3.84839	0	1	0	76.1399	3.68268	3.51468	3.393	3.78961	3.37916	3.92233	3.55605	3.77564	3.23861	4.06492	3.55686	4.12504	3.77377	4.4731	3.72203	3.68216
205328_at	Sense	NM_182848 NM_001160100 NM_006984 XM_011521134 AK055855 BC010920 U89916	NM_182848 NM_001160100 NM_006984 XM_011521134 AK055855 BC010920 U89916	NC_000013 NC_018924 NT_009952 NW_004929389	NP_878268 NP_001153572 NP_008915 XP_011519436 BAB71030 AAH10920 AAC79506	9071	1	0		CLDN10	CLDN10	CPETRL3 OSP-L	rna_protein-coding	13q31-q34	claudin 10	1.85896	1.38696e-31	1.05796e-15	0.611273	0.467853	3.85886	6.78666	8.20271	1.86335	47.7099	6.28972	6.2028	0.648626	4.34384	1	1	1	176.916	3.80403	4.30944	4.29679	4.52129	3.86456	3.68723	3.99414	4.62025	5.57977	4.34234	3.99973	4.42956	4.3699	5.30416	4.2099	4.36326
219300_s_at	Sense	NM_014141 XM_006715919 NG_007092 AB020675 AB073883 AF319045 AK294098 AK296532 CR933671 CS321220	NM_014141 XM_006715919 AB020675 AB073883 AF319045 AK294098 AK296532 CR933671	NC_000007 NC_018918 NG_007092 NT_007933 NT_187564 NW_004929333 CS321220	NP_054860 XP_006715982 BAA74891 AAK34932 BAH11672 BAH12379 CAI45967	26047	1	0		CNTNAP2	CNTNAP2	AUTS15 CASPR2 CDFE NRXN4 PTHSL1	rna_protein-coding|genomic_protein-coding	7q35	contactin associated protein-like 2	1.39749	2.19203e-31	5.35271e-28	0.715538	0.717428	2.86861	3.61768	6.48629	0	45.4198	4.48131	5.01517	0.287875	3.61768	1	1	1	130.292	3.81692	3.97708	3.50958	3.85701	3.72968	4.35524	3.65738	3.78732	3.27472	3.35671	3.38564	3.51112	3.67198	3.65062	4.07457	3.71164
219301_s_at	Sense	NM_014141 XM_006715919 NG_007092 AF319045 AK000960 CR933671 CS321220	NM_014141 XM_006715919 AF319045 AK000960 CR933671	NC_000007 NC_018918 NG_007092 NT_007933 NT_187564 NW_004929333 CS321220	NP_054860 XP_006715982 AAK34932 CAI45967	26047	1	0		CNTNAP2	CNTNAP2	AUTS15 CASPR2 CDFE NRXN4 PTHSL1	rna_protein-coding|genomic_protein-coding	7q35	contactin associated protein-like 2	1.10141	5.1894e-27	1.15079e-18	0.756998	0.851078	2.47544	3.80608	5.61798	0.621118	43.5115	3.67969	4.24394	0.179051	3.14253	1	1	1	106.173	2.96221	2.86271	3.06209	3.40772	3.17129	3.24221	2.88335	2.96526	2.91814	3.06252	3.38162	3.02409	2.99434	3.04517	2.80554	3.04938
215145_s_at	Sense	NM_014141 XM_006715919 AB020675 AB073883 AF319045 AK294098 AK296532 AK315113 BC093780 BC113373 CR933671 CS321220 KJ534810 KJ534811 KJ534812 KJ534813 KJ535069 KJ535088	NM_014141 XM_006715919 AB020675 AB073883 AF319045 AK294098 AK296532 AK315113 BC093780 BC113373 CR933671 KJ534810 KJ534811 KJ534812 KJ534813 KJ535069 KJ535088	NC_000007 NC_018918 NG_007092 NT_007933 NT_187564 NW_004929333 CS321220	NP_054860 XP_006715982 BAA74891 AAK34932 BAH11672 BAH12379 BAG37571 AAH93780 AAI13374 CAI45967 AHW56450 AHW56451 AHW56452 AHW56453 AHW56708 AHW56727	26047	1	0		CNTNAP2	CNTNAP2	AUTS15 CASPR2 CDFE NRXN4 PTHSL1	rna_protein-coding|genomic_protein-coding	7q35	contactin associated protein-like 2	0.981003	1.72811e-22	8.25313e-14	0.711086	0.704497	2.36414	4.33976	5.98272	1.24224	41.2214	4.30244	4.59958	0.227953	3.61858	1	1	1	94.5165	3.03928	3.62831	3.53991	3.8648	3.29822	3.01097	3.40163	3.49699	3.48643	3.40263	3.43079	3.40818	3.26246	3.55337	3.36248	3.17684
205229_s_at	Sense	NM_001135058 NM_004086 NG_008211 AF006740 AK123362 AK130273 AY358900 BC000640 BC018827	NM_001135058 NM_004086 AF006740 AK123362 AK130273 AY358900 BC000640 BC018827	NC_000014 NC_018925 NT_026437 NW_004929393 NG_008211	NP_001128530 NP_004077 AAC39545 BAG53895 BAC85316 AAQ89259	1690	1	0		COCH	COCH	COCH-5B2 COCH5B2 DFNA9	rna_protein-coding|genomic_protein-coding	14q11.2-q13	cochlin	2.2103	7.96431e-53	6.76266e-41	0.742414	0.801131	3.33719	5.29237	6.97221	1.86335	63.3588	4.79633	5.84532	0.387102	3.63502	1	1	0	205.222	3.58521	3.55846	3.75123	3.36759	3.21215	3.68907	3.44613	3.32051	3.61691	3.45586	3.3796	4.03597	3.54874	4.33627	3.15369	3.48528
1554242_a_at	Sense	NM_001135058 NM_004086 XM_011536539 NG_008211 AF006740 AK123362 AK130273 AK292724 AY358900 BC000640 BC007230 BC018827	NM_001135058 NM_004086 XM_011536539 AF006740 AK123362 AK130273 AK292724 AY358900 BC000640 BC007230 BC018827	NC_000014 NC_018925 NT_026437 NW_004929393 NG_008211	NP_001128530 NP_004077 XP_011534841 AAC39545 BAG53895 BAC85316 BAF85413 AAQ89259 AAH07230	1690	1	0		COCH	COCH	COCH-5B2 COCH5B2 DFNA9	rna_protein-coding|genomic_protein-coding	14q11.2-q13	cochlin	1.70005	1.88491e-42	7.53261e-40	0.779499	0.935521	2.66646	3.95555	5.78546	1.86335	61.8321	3.772	4.81904	0.217669	3.11899	1	1	0	159.904	2.79985	3.26558	2.99715	3.05601	2.90779	3.25119	2.9525	2.98278	2.89846	3.23035	3.15908	3.23719	2.90308	3.36403	2.84167	2.95168
217428_s_at	Sense	NM_000493 XM_006715333 XM_011535432 XM_011535433 NG_008032 CA447328 X60382 X72580 X98568	NM_000493 XM_006715333 XM_011535432 XM_011535433 CA447328	NC_000006 NC_018917 NG_008032 NG_021351 NT_025741 NW_004929328 X60382 X72580 X98568	NP_000484 XP_006715396 XP_011533734 XP_011533735	1300	1	0		COL10A1	COL10A1	---	rna_protein-coding|genomic_protein-coding	6q21-q22	collagen type X alpha 1	4.19909	1.40351e-113	3.7161e-57	0.836436	1.20273	4.88029	7.55338	8.34853	3.10559	80.916	6.25471	7.66732	0.928828	3.46823	1	1	0	379.738	4.3933	2.9452	3.02081	3.04845	4.2205	3.22391	3.1334	2.94513	3.28672	2.99361	2.88404	3.64665	4.01529	5.73526	3.09789	3.74818
205941_s_at	Uncertain	X60382 X72580 X98568	---	X60382 X72580 X98568	---	1300	1	0		COL10A1	COL10A1	---	genomic_protein-coding	6q21-q22	collagen type X alpha 1	3.23159	2.8864e-95	7.43303e-56	0.779062	0.933787	4.04527	7.6979	8.79638	3.10559	70.6107	7.12393	7.98269	0.790943	4.75111	1	1	0	273.077	5.92962	3.46048	3.69525	5.05111	5.60128	4.61629	4.08239	4.13373	5.10727	4.14517	4.83947	5.58871	5.54368	7.31716	4.47741	5.60759
37892_at	Sense	NM_001854 NM_080629 NM_080630 NM_001190709 NR_134980 XM_011540720 XM_011540721 NG_008033 AB208844 AU118365 J04177 JC258764 JC303403	NM_001854 NM_080629 NM_080630 NM_001190709 NR_134980 XM_011540720 XM_011540721 AB208844 AU118365 J04177	NC_000001 NC_018912 NT_032977 NW_004929290 NG_008033 JC258764 JC303403	NP_001845 NP_542196 NP_542197 NP_001177638 XP_011539022 XP_011539023 BAD92081 AAA51891	1301	1	0		COL11A1	COL11A1	CO11A1 COLL6 STL2	rna_protein-coding|genomic_protein-coding	1p21	collagen type XI alpha 1	4.94918	1.19517e-106	1.06327e-59	0.868401	1.40291	5.65499	6.26817	8.98893	3.10559	85.4962	5.33438	8.28312	0.666814	3.33394	1	1	0	465.918	3.03155	3.37152	2.8885	3.12925	3.16698	3.27185	2.97893	2.84538	2.89091	3.22129	3.39044	2.93139	3.18392	3.25054	3.29051	3.54935
204320_at	Uncertain	J04177	J04177	---	AAA51891	1301	1	0		COL11A1	COL11A1	CO11A1 COLL6 STL2	rna_protein-coding	1p21	collagen type XI alpha 1	4.49099	6.95862e-94	4.32505e-59	0.846855	1.26289	5.20846	6.01102	8.57183	3.10559	84.3511	5.10804	7.85436	0.581558	3.36337	1	1	0	423.164	3.08292	3.05038	3.20665	3.07388	3.23398	2.94577	3.37531	3.09184	3.2413	3.35513	3.35141	3.24102	3.14227	2.97172	3.07673	2.92752
231766_s_at	Sense	NM_004370 NM_080645 NG_042181 AJ420501 U73778	NM_004370 NM_080645 AJ420501 U73778	NC_000006 NC_018917 NG_042181 NT_025741 NW_004929327	NP_004361 NP_542376 AAC51244	1303	1	0		COL12A1	COL12A1	BA209D8.1 BTHLM2 COL12A1L DJ234P15.1 UCMD2	rna_protein-coding|genomic_protein-coding	6q12-q13	collagen type XII alpha 1	1.36763	1.0488e-27	6.91218e-20	0.47475	0.255392	3.35698	4.73003	8.08701	0	27.4809	7.14002	6.09766	0.80333	4.73003	0	1	0	92.253	4.482	3.76894	4.98653	3.50385	5.09684	4.38061	4.65888	3.62762	4.2797	5.68782	3.52083	6.1451	4.39804	5.15473	3.52266	5.27399
204636_at	Sense	NM_000494 M91669	NM_000494 M91669	NC_000010 NC_018921 NG_007069 NT_030059 NW_004929376	NP_000485 AAA35605	1308	1	0		COL17A1	COL17A1	BA16H23.2 BP180 BPA-2 BPAG2 ERED LAD-1	rna_protein-coding	10q24.3	collagen type XVII alpha 1	1.10472	1.0178e-33	3.51449e-25	0.660056	0.572123	2.32047	4.92781	6.26334	0.621118	43.5115	4.85689	5.04759	0.304672	3.94287	1	1	1	99.5259	3.57865	4.3051	2.83322	3.93224	3.94433	4.32534	3.78841	3.93063	4.04812	3.74858	4.05026	3.9079	3.96542	4.92781	3.72604	3.68708
202311_s_at	Sense	NM_000088 XM_011524341 XM_005257058 XM_005257059 NG_007400 AF017178 JC011917 JC258750 JC303389 M55998 Z74615	NM_000088 XM_011524341 XM_005257058 XM_005257059 Z74615	NC_000017 NC_018928 NG_007400 NT_010783 NW_004929407 AF017178 JC011917 JC258750 JC303389 M55998	NP_000079 XP_011522643 XP_005257115 XP_005257116 CAA98968	1277	1	0		COL1A1	COL1A1	EDSC OI1 OI2 OI3 OI4	rna_protein-coding|genomic_protein-coding	17q21.33	collagen type I alpha 1	3.05761	1.20344e-65	1.32832e-45	0.646527	0.541281	4.78689	9.58329	9.36717	1.86335	26.7176	8.66073	7.63789	1.36015	4.58028	1	1	0	118.974	3.44114	2.95724	3.08006	4.58511	3.73071	3.35282	3.79078	3.0738	3.40847	4.81226	3.09216	6.6272	4.84645	7.4474	4.29336	4.53829
212489_at	Sense	NM_000093 NM_001278074 NG_008030 AB209864 AB371583 BC032405	NM_000093 NM_001278074 AB209864 AB371583 BC032405	NC_000009 NC_018920 NG_008030 NT_008470 NW_004929368	NP_000084 NP_001265003 BAD93101 BAG48312	1289	1	0		COL5A1	COL5A1	EDSC	rna_protein-coding|genomic_protein-coding	9q34.2-q34.3	collagen type V alpha 1	1.89726	2.80767e-49	5.08352e-37	0.551171	0.362104	3.48924	9.40624	9.1506	0.621118	25.5725	8.48808	7.55862	0.942242	5.66135	1	1	0	87.0615	3.92429	4.12533	5.01641	4.5173	4.70547	4.99286	5.50578	4.40806	4.30742	6.43892	3.76921	6.23688	5.73881	7.327	4.51365	5.08781
221730_at	Sense	NM_000393 XM_011510573 AB209045 AK300146 BC015705 BC043613 BC086874 JC258760 JC303399 M11718	NM_000393 XM_011510573 AB209045 AK300146 BC015705 BC043613 BC086874 M11718	NC_000002 NC_018913 NG_011799 NT_005403 NW_004929305 JC258760 JC303399	NP_000384 XP_011508875 BAD92282 BAG61932 AAH43613 AAH86874 AAA52058	1290	1	0		COL5A2	COL5A2	EDSC	rna_protein-coding|genomic_protein-coding	2q14-q32	collagen type V alpha 2	2.12686	1.23437e-62	2.73281e-46	0.623058	0.491352	3.52729	10.774	10.3066	0.621118	27.0992	9.57644	8.90616	0.932379	6.7793	1	1	0	93.396	5.5336	3.61219	5.93323	5.87239	6.62615	6.61414	6.24307	4.8267	5.56557	8.02085	4.96838	7.82289	6.4325	7.81317	6.0028	7.13979
217312_s_at	Sense	NM_000094 XM_011533336 XM_011533337 XM_011533338 XR_940369 XR_940370 XR_940371 AB209645 L02870 L06862	NM_000094 XM_011533336 XM_011533337 XM_011533338 XR_940369 XR_940370 XR_940371 AB209645 L02870 L06862	NC_000003 NC_018914 NG_007065 NT_022517 NW_004929309	NP_000085 XP_011531638 XP_011531639 XP_011531640 BAD92882 AAA75438 AAA89196	1294	1	0		COL7A1	COL7A1	EBD1 EBDCT EBR1 NDNC8	rna_protein-coding	3p21.1	collagen type VII alpha 1	0.945328	1.32056e-28	6.51594e-21	0.583077	0.415483	2.32976	4.69222	7.02198	0	34.3511	5.82399	5.63755	0.377256	4.69222	0	1	0	80.0299	3.99035	3.64319	4.38145	4.02246	4.13803	4.55548	4.83707	4.76295	5.00185	4.3429	4.01909	5.03856	4.93466	4.70668	4.41544	4.49624
204136_at	Sense	NM_000094 XM_011533336 XM_011533337 XM_011533338 XR_940369 XR_940370 XR_940371 NG_007065 AB209645 L02870 L06862	NM_000094 XM_011533336 XM_011533337 XM_011533338 XR_940369 XR_940370 XR_940371 AB209645 L02870 L06862	NC_000003 NC_018914 NG_007065 NT_022517 NW_004929309	NP_000085 XP_011531638 XP_011531639 XP_011531640 BAD92882 AAA75438 AAA89196	1294	1	0		COL7A1	COL7A1	EBD1 EBDCT EBR1 NDNC8	rna_protein-coding|genomic_protein-coding	3p21.1	collagen type VII alpha 1	1.12716	1.48714e-35	2.06752e-27	0.504273	0.29342	2.58184	5.04057	7.62241	0	27.8626	6.82004	6.16773	0.593156	5.04057	1	1	0	71.9368	4.09683	4.56396	4.41457	4.27123	4.59333	4.23959	4.86476	4.77739	5.66819	4.6853	3.47475	4.48768	4.70977	4.9088	4.53068	4.79
1558034_s_at	Sense	NM_000096 NR_046371 XM_011512435 XM_006713499 XM_006713500 XM_006713501 XM_006713502 XR_427361 NG_011800 AK291219 AK299272 BC061702 BC094709 BC142714 BC146663 BC146801 D45045 M13699	NM_000096 NR_046371 XM_011512435 XM_006713499 XM_006713500 XM_006713501 XM_006713502 XR_427361 AK291219 AK299272 BC061702 BC094709 BC142714 BC146663 BC146801 M13699	NC_000003 NC_018914 NG_011800 NT_005612 NW_004929311 D45045	NP_000087 XP_011510737 XP_006713562 XP_006713563 XP_006713564 XP_006713565 BAF83908 BAH12988 AAI42715 AAI46664 AAA51976	1356	1	0		CP	CP	CP-2	rna_protein-coding|genomic_protein-coding	3q23-q25	ceruloplasmin (ferroxidase)	2.62697	6.78437e-41	3.823e-30	0.529178	0.328545	5.2381	9.46525	10.6142	0.621118	32.0611	9.22492	8.00309	1.28293	5.37613	1	1	0	164.685	4.37521	4.51674	5.4365	5.88201	3.99942	5.49204	5.45451	5.35562	9.05812	4.30662	4.44089	4.16364	3.69497	8.08577	5.10069	9.46525
214282_at	Sense	NG_011800	---	NG_011800	---	1356	1	0		CP	CP	CP-2	genomic_protein-coding	3q23-q25	ceruloplasmin (ferroxidase)	1.23507	2.66984e-35	2.47193e-25	0.65206	0.553702	2.42799	4.36227	5.54993	1.24224	46.1832	4.17901	4.35701	0.352357	3.12194	1	1	0	109.116	3.02585	3.35065	3.4633	3.69967	3.01808	2.86733	2.91815	3.05421	3.82864	2.66753	2.82736	2.9171	2.87377	3.1918	3.07658	3.988
228143_at	Sense	XM_006713499	XM_006713499	NC_000003 NT_005612	XP_006713562	1356	1	0		CP	CP	CP-2	rna_protein-coding	3q23-q25	ceruloplasmin (ferroxidase)	1.54216	4.26377e-26	7.35665e-19	0.481396	0.26363	4.04332	8.02835	8.99894	0.621118	25.5725	7.64131	6.49779	0.895229	4.95562	1	1	0	100.886	4.1848	4.6341	4.25976	4.69068	4.36834	3.81635	4.63124	3.92307	5.84438	4.04941	5.18464	4.64021	3.94822	6.83004	4.21132	7.00333
206224_at	Sense	NM_001898 BC021225 J03870	NM_001898 BC021225 J03870	NC_000020 NC_018931 NT_011387 NW_004929416	NP_001889 AAH21225 AAA60299	1469	1	0		CST1	CST1	---	rna_protein-coding	20p11.21	cystatin SN	1.90321	7.72609e-42	1.01766e-38	0.715758	0.718074	3.31533	5.61163	6.76396	1.24224	53.0534	4.59117	5.35183	0.38085	3.44862	1	1	0	171.771	3.86577	3.57182	3.60588	3.49748	3.70922	3.58477	3.25651	3.28269	3.49259	3.47404	3.73626	3.89125	3.57357	4.92632	3.36255	3.99171
208555_x_at	Sense	NM_001322 AF319564 BC062679 HQ447594	NM_001322 BC062679 HQ447594	NC_000020 NC_018931 NT_011387 NW_004929416 AF319564	NP_001313 AAH62679 ADQ32080	1470	1	0		CST2	CST2	---	rna_protein-coding|genomic_protein-coding	20p11.21	cystatin SA	1.18638	5.12389e-41	1.41735e-30	0.590457	0.428691	2.27957	5.85735	6.24149	1.24224	43.1298	5.30169	5.1483	0.446591	3.96192	1	1	0	95.4854	4.53897	3.73331	3.49594	4.51658	4.20022	3.76836	3.77359	4.11488	3.9452	3.89127	4.01704	4.68635	4.04955	4.08662	3.94817	4.76048
206994_at	Sense	NM_001899 AF319565 BC065714 X54667	NM_001899 BC065714 X54667	NC_000020 NC_018931 NT_011387 NW_004929416 AF319565	NP_001890 AAH65714 CAA38478	1472	1	0		CST4	CST4	---	rna_protein-coding|genomic_protein-coding	20p11.21	cystatin S	1.31128	1.52559e-45	1.47478e-36	0.618615	0.482376	2.32963	6.3821	7.00552	1.24224	46.9466	6.00035	5.98717	0.441486	4.67589	1	1	0	106.474	4.96504	5.30958	5.07905	5.32428	4.88874	4.66759	4.7531	4.46976	5.05782	4.85032	4.26796	5.1512	4.77974	5.91373	5.63811	5.16296
225681_at	Sense	NM_138455 NM_001256099 AF395488 AI743774 AK130063 AY136825 AY358914 BC014245 BC021025 BI763295	NM_138455 NM_001256099 AF395488 AI743774 AK130063 AY136825 AY358914 BC014245 BC021025 BI763295	NC_000008 NC_018919 NG_031985 NT_008046 NW_004929340	NP_612464 NP_001243028 AAO17919 AAN15749 AAQ89273 AAH14245	115908	1	0		CTHRC1	CTHRC1	---	rna_protein-coding	8q22.3	collagen triple helix repeat containing 1	3.84381	6.69899e-87	3.47649e-58	0.808501	1.06037	4.8466	11.8241	11.7441	0.621118	38.5496	11.177	10.7413	1.42651	6.8975	1	1	0	183.824	6.06061	5.58775	5.84033	8.21579	5.59411	6.36339	6.37332	5.69027	6.0139	7.53183	5.2101	8.79243	7.05868	9.4958	8.02465	7.00719
210074_at	Sense	NM_001333 NM_001201575 AB001928 AF070448 AX965575 AY358641 BC023504 BC110512 CS265690 Y14734	NM_001333 NM_001201575 AB001928 AF070448 AY358641 BC023504 BC110512 Y14734	NC_000009 NC_018920 NT_008470 NW_004929366 AX965575 CS265690	NP_001324 NP_001188504 BAA25909 AAC23598 AAQ89004 AAH23504 AAI10513 CAA75029	1515	1	0		CTSV	CTSV	CATL2 CTSL2 CTSU	rna_protein-coding|genomic_protein-coding	9q22.2	cathepsin V	1.52514	2.1617e-48	1.35639e-32	0.655087	0.560609	2.51829	6.97621	7.99594	1.24224	54.9618	6.78359	7.00279	0.435315	5.47765	1	1	1	135.282	5.38261	5.29944	5.01161	5.90601	5.52027	5.25012	5.33823	5.42967	5.65609	5.14304	5.44043	5.43105	5.82364	5.48936	5.33486	5.03735
239155_at	Sense	NM_001338 NM_001207063 NM_001207064 NM_001207065 AF242865	NM_001338 NM_001207063 NM_001207064 NM_001207065	NC_000021 NC_018932 NT_011512 NW_004929426 AF242865	NP_001329 NP_001193992 NP_001193993 NP_001193994	1525	1	0		CXADR	CXADR	CAR CAR4/6 HCAR	rna_protein-coding|genomic_protein-coding	21q21.1	coxsackie virus and adenovirus receptor	1.3163	1.64401e-42	2.77238e-31	0.565981	0.386155	2.46098	4.66382	7.1248	0	40.458	6.32356	5.98012	0.553248	4.66382	1	1	1	99.5665	4.73388	4.95888	5.12746	4.36516	5.43465	5.12259	5.7378	4.13564	5.37659	5.51199	4.37473	4.2597	4.76589	5.05739	4.0796	4.95997
205242_at	Sense	NM_006419 XM_006714063 AF044197 BC012589 CA418514 JC535575	NM_006419 XM_006714063 AF044197 BC012589 CA418514	NC_000004 NC_018915 NT_016354 NW_004929320 JC535575	NP_006410 XP_006714126 AAC14402 AAH12589	10563	1	0		CXCL13	CXCL13	ANGIE ANGIE2 BCA-1 BCA1 BLC BLR1L SCYB13	rna_protein-coding|genomic_protein-coding	4q21	C-X-C motif chemokine ligand 13	3.59074	2.05341e-64	2.51755e-44	0.636051	0.518456	5.65156	9.52756	10.0469	1.24224	29.3893	9.17314	7.98605	1.59261	4.39532	1	1	0	159.075	4.50795	4.17836	3.08308	6.79567	4.74129	3.01686	2.99108	5.85954	7.15336	5.76673	4.52242	7.51589	4.89772	5.79815	3.81302	3.55537
213865_at	Sense	NM_080927 XM_011512419 AB073146 AF387547 AK056350 AK302649 BC029658 DQ894997	NM_080927 XM_011512419 AB073146 AF387547 AK056350 AK302649 BC029658 DQ894997	NC_000003 NC_018914 NT_005612 NW_004929311	NP_563615 XP_011510721 BAB91138 AAL30178 BAH13769 AAH29658 ABM85923	131566	1	0		DCBLD2	DCBLD2	CLCP1 ESDN	rna_protein-coding	3q12.1|3	discoidin, CUB and LCCL domain containing 2	0.777054	2.1836e-20	5.92784e-12	0.55901	0.374683	2.22556	4.0093	6.23486	0	30.916	5.13064	4.78636	0.373779	4.0093	1	1	1	68.8053	4.22004	3.99353	4.40409	3.98579	4.48464	4.43126	4.53343	4.31564	4.44119	4.7236	3.86542	4.71572	4.13338	4.29707	4.30541	4.67729
207169_x_at	Sense	NM_001954 NM_013993 NM_013994 NM_001202521 NM_001202522 NM_001202523 NM_001297652 NM_001297653 NM_001297654 XM_011547683 XM_011514883 XM_011547283 XM_011547903 XM_011548269 XM_011514884 XM_011547284 XM_011547904 XM_011548270 XM_011514885 XM_011547285 XM_011547905 XM_011548271 XM_011514886 XM_011547286 XM_011547906 XM_011548272 XM_011514887 XM_011547287 XM_011547907 XM_011548273 XM_011514888 XM_01…	NM_001954 NM_013993 NM_013994 NM_001202521 NM_001202522 NM_001202523 NM_001297652 NM_001297653 NM_001297654 XM_011547683 XM_011514883 XM_011547283 XM_011547903 XM_011548269 XM_011514884 XM_011547284 XM_011547904 XM_011548270 XM_011514885 XM_011547285 XM_011547905 XM_011548271 XM_011514886 XM_011547286 XM_011547906 XM_011548272 XM_011514887 XM_011547287 XM_011547907 XM_011548273 XM_011514888 XM_01…	NC_000006 NC_018917 NG_029066 NT_007592 NT_113891 NT_167244 NT_167245 NT_167246 NT_167247 NT_167248 NW_004929326 AB088102 AB103608 AB202100 U48705	NP_001945 NP_054699 NP_054700 NP_001189450 NP_001189451 NP_001189452 NP_001284581 NP_001284582 NP_001284583 XP_011545985 XP_011513185 XP_011545585 XP_011546205 XP_011546571 XP_011513186 XP_011545586 XP_011546206 XP_011546572 XP_011513187 XP_011545587 XP_011546207 XP_011546573 XP_011513188 XP_011545588 XP_011546208 XP_011546574 XP_011513189 XP_011545589 XP_011546209 XP_011546575 XP_011513190 XP_01…	780	1	0		DDR1	DDR1	CAK CD167 DDR EDDR1 HGK2 MCK10 NEP NTRK4 PTK3 PTK3A RTK6 TRKE	rna_protein-coding|genomic_protein-coding	6p21.3	discoidin domain receptor tyrosine kinase 1	0.816464	7.63853e-27	2.78265e-21	0.472928	0.253166	2.00189	8.10805	10.1099	0	25.9542	9.56173	8.92452	0.484559	8.10805	1	1	1	51.9574	8.68289	8.45403	8.76345	8.21072	8.35641	8.33274	8.70713	8.10007	8.92203	8.70355	8.70953	8.86367	9.08493	8.94695	8.07231	8.47593
219763_at	Sense	NM_024820 XM_011518887 XM_005252113 AK024782 AK225104 BC009616 BC039703	NM_024820 XM_011518887 XM_005252113 AK024782 AK225104 BC009616 BC039703	NC_000009 NC_018920 NT_008470 NW_004929366	NP_079096 XP_011517189 XP_005252170 BAB15002 AAH09616 AAH39703	57706	1	0		DENND1A	DENND1A	FAM31A KIAA1608	rna_protein-coding	9q33.3	DENN domain containing 1A	0.952334	2.68204e-39	1.20617e-30	0.5594	0.375317	2.03388	5.53503	5.97498	1.24224	31.6794	5.16134	4.89343	0.406747	3.9411	0	1	1	61.9056	3.69698	4.18026	3.96701	4.59387	3.81461	3.8213	4.11759	3.75779	3.84757	4.07697	3.74436	4.05505	3.88257	4.00554	4.26403	3.67248
218756_s_at	Sense	NM_024308 XM_005257658 XM_006725346 XM_011525233 XM_011546829 AB209247 AK026196 AK096551 AY358712 BC002731	NM_024308 XM_005257658 XM_006725346 XM_011525233 XM_011546829 AB209247 AK026196 AK096551 AY358712 BC002731	NC_000017 NC_018928 NT_010783 NT_187614 NW_004929407	NP_077284 XP_005257715 XP_006725409 XP_011523535 XP_011545131 BAD92484 BAB15390 AAQ89074 AAH02731	79154	1	0		DHRS11	DHRS11	ARPG836 SDR24C1 spDHRS11	rna_protein-coding	17q12	dehydrogenase/reductase (SDR family) member 11	0.972944	1.34338e-39	4.36135e-30	0.515436	0.308802	2.11164	4.1684	6.28004	0	26.3359	5.66842	5.14134	0.500009	4.1684	1	1	0	55.6119	4.12483	4.48703	4.99937	4.16597	4.53318	4.68659	3.99984	3.81068	4.39956	4.57646	4.27939	4.01598	4.98741	3.99662	4.24455	4.48937
203699_s_at	Sense	NM_013989 NM_000793 NM_001007023 NM_001242502 NM_001242503 AF093774 BC063118 BC136514 U53506	NM_013989 NM_000793 NM_001007023 NM_001242502 NM_001242503 AF093774 BC063118 BC136514 U53506	NC_000014 NC_018925 NT_026437 NW_004929393	NP_054644 NP_000784 NP_001007024 NP_001229431 NP_001229432 AAC95470 AAH63118 AAI36515 AAC50663	1734	1	0		DIO2	DIO2	5DII D2 DIOII SelY TXDI2	rna_protein-coding	14q24.2-q24.3	deiodinase, iodothyronine, type II	1.61857	2.8507e-49	5.81311e-42	0.700046	0.67347	2.55191	5.44173	6.23713	1.24224	57.2519	4.77466	5.30379	0.363147	3.68522	1	1	1	142.932	3.80744	3.1588	3.1353	3.87423	3.58015	3.00809	3.80653	3.74644	4.00847	3.45171	3.30966	4.36419	3.60506	5.56816	4.09384	3.75764
1560916_a_at	Sense	NM_015283 XM_011515245 XM_011515246 AB020684 AJ011911 BC029591 DQ287932	NM_015283 XM_011515245 XM_011515246 AB020684 AJ011911 BC029591 DQ287932	NC_000007 NC_018918 NT_007819 NW_004929329	NP_056098 XP_011513547 XP_011513548 BAA74900 AAH29591 ABB89208	23333	1	0		DPY19L1	DPY19L1	---	rna_protein-coding	7p14.2	dpy-19 like 1 (C. elegans)	1.29845	4.23169e-46	4.46947e-34	0.566484	0.386993	2.43147	4.84275	7.27423	0	37.0229	6.51593	6.1412	0.557725	4.84275	1	1	1	90.0202	5.3592	4.47567	5.37313	3.91386	6.03919	4.46946	5.04945	3.83513	5.19254	5.52426	4.305	5.73779	4.80676	4.93279	4.07189	4.95028
204751_x_at	Sense	NM_024422 NM_004949 XM_005258206 NG_008208 BC063291 BX648425 CR749226 CS456343 CS456345	NM_024422 NM_004949 XM_005258206 BC063291 BX648425 CR749226	NC_000018 NC_018929 NT_010966 NW_004929410 NG_008208 CS456343 CS456345	NP_077740 NP_004940 XP_005258263 AAH63291 CAH56152 CAH18082	1824	1	0		DSC2	DSC2	ARVD11 CDHF2 DG2 DGII/III DSC3	rna_protein-coding|genomic_protein-coding	18q12.1	desmocollin 2	1.16915	6.13159e-31	5.09851e-24	0.495359	0.281542	2.62828	4.85582	7.4841	0	30.5344	6.75797	6.02497	0.634051	4.85582	1	1	1	80.2528	5.97494	4.81725	4.67188	4.81484	5.29354	4.57289	4.95217	4.53989	4.94841	4.84925	3.40164	5.48438	4.736	5.46783	4.91024	4.87199
226817_at	Sense	NM_024422 NM_004949 XM_005258206 NG_008208	NM_024422 NM_004949 XM_005258206	NC_000018 NC_018929 NT_010966 NW_004929410 NG_008208	NP_077740 NP_004940 XP_005258263	1824	1	0		DSC2	DSC2	ARVD11 CDHF2 DG2 DGII/III DSC3	rna_protein-coding|genomic_protein-coding	18q12.1	desmocollin 2	0.843157	1.71113e-22	1.57098e-22	0.532058	0.332798	2.10527	7.66038	9.76564	0	32.4427	8.95379	8.50353	0.431139	7.66038	1	1	1	68.3006	7.64444	7.65022	7.99389	7.42228	7.64697	7.3551	7.20029	7.24871	7.72043	7.06687	7.18917	7.78997	7.58805	7.40888	6.55641	7.29312
206033_s_at	Sense	NM_001941 NM_024423 NG_016782 AF297090 AK001100 AK074475	NM_001941 NM_024423 AF297090 AK001100 AK074475	NC_000018 NC_018929 NT_010966 NW_004929410 NG_016782	NP_001932 NP_077741 AAG17896	1825	1	0		DSC3	DSC3	CDHF3 DSC DSC1 DSC2 DSC4 HT-CP	rna_protein-coding|genomic_protein-coding	18q12.1	desmocollin 3	1.70586	6.02626e-22	9.8757e-10	0.743588	0.805025	4.99242	4.80483	8.151	1.86335	34.3511	4.13578	4.86444	0.325733	3.15858	1	1	1	162.193	3.18324	2.88338	3.81927	3.27685	3.18254	3.16468	2.87106	2.95314	3.22824	3.24313	3.36114	2.8878	2.86737	4.1131	3.23612	3.31163
206032_at	Sense	NM_001941 NM_024423 NG_016782 AK001100 AK074475	NM_001941 NM_024423 AK001100 AK074475	NC_000018 NC_018929 NT_010966 NW_004929410 NG_016782	NP_001932 NP_077741	1825	1	0		DSC3	DSC3	CDHF3 DSC DSC1 DSC2 DSC4 HT-CP	rna_protein-coding|genomic_protein-coding	18q12.1	desmocollin 3	1.68511	3.01464e-22	1.34908e-09	0.692175	0.65221	4.89403	4.89674	8.11385	3.10559	34.7328	4.53261	4.90493	0.437597	3.21982	1	1	1	154.785	2.66735	3.03046	3.24999	2.99726	2.70016	3.956	2.70335	2.96416	2.78938	3.28121	3.45336	2.61096	2.86247	3.91844	2.78593	3.17745
217901_at	Sense	NM_001943 NG_007072 BC014581 BC014584 BC017410 BC022413 BC065747 BC067229 BC071764	NM_001943 BC014581 BC014584 BC017410 BC022413 BC065747 BC067229 BC071764	NC_000018 NC_018929 NG_007072 NT_010966 NW_004929410	NP_001934	1829	1	0		DSG2	DSG2	CDHF5 HDGC	rna_protein-coding|genomic_protein-coding	18q12.1	desmoglein 2	1.70916	1.55884e-78	1.88303e-50	0.708594	0.697368	2.26045	7.88337	10.1438	0	64.8855	9.43362	9.59253	0.516749	7.88337	1	1	1	146.671	8.12165	7.4262	8.81903	7.12438	8.02784	7.77123	8.41296	7.54644	7.6244	7.77957	6.95194	8.17484	7.4124	8.65246	7.55158	8.27951
1553105_s_at	Sense	NM_001943 NG_007072 AK308408 Z26317	NM_001943 AK308408 Z26317	NC_000018 NC_018929 NG_007072 NT_010966 NW_004929410	NP_001934 CAA81226	1829	1	0		DSG2	DSG2	CDHF5 HDGC	rna_protein-coding|genomic_protein-coding	18q12.1	desmoglein 2	2.03222	4.41123e-62	4.50551e-45	0.621189	0.487558	3.3279	5.38721	8.71511	0	35.8779	7.90096	7.41943	0.837916	5.38721	1	1	1	119.398	6.27529	4.59816	6.88321	4.88426	6.52897	5.56607	6.43764	5.13105	6.35002	6.10051	4.51293	6.68284	4.93737	6.7394	4.44834	6.26701
200606_at	Sense	NM_004415 NM_001008844 NM_001319034 XM_011514323 NG_008803 AB209992 AF139065 AK130229 HM151899 M77830	NM_004415 NM_001008844 NM_001319034 XM_011514323 AB209992 AF139065 AK130229 HM151899 M77830	NC_000006 NC_018917 NG_008803 NT_007592 NW_004929326	NP_004406 NP_001008844 NP_001305963 XP_011512625 BAE06074 AAF19785 BAC85309 ADI58529 AAA85135	1832	1	0		DSP	DSP	DCWHKTA DP	rna_protein-coding|genomic_protein-coding	6p24	desmoplakin	2.44558	9.63455e-65	1.11524e-47	0.633472	0.512973	3.62901	7.67872	11.3077	0	41.9847	10.675	10.1243	0.998763	7.67872	1	1	1	152.363	5.95586	6.91677	7.82711	4.29045	7.77061	8.03631	7.55437	6.81198	8.30273	7.50183	3.93526	5.87378	7.75331	8.1652	4.83952	8.36065
204455_at	Uncertain	L11690 M63618	L11690 M63618	---	AAA52288 AAA35606	667	1	0		DST	DST	BP240 BPA BPAG1 CATX-15 CATX15 D6S1101 DMH DT EBSB2 HSAN6 MACF2	rna_protein-coding	6p12.1	dystonin	2.51555	2.11637e-35	1.84011e-27	0.689641	0.645508	5.19297	6.0723	8.68308	2.48447	44.6565	5.26144	6.00566	0.590446	3.4901	1	1	1	218.998	3.34423	3.38712	3.35491	3.20287	3.08971	3.09716	3.52945	2.96534	4.23461	3.13279	2.93476	2.91354	3.2253	4.49803	3.09669	4.03046
216918_s_at	Sense	NM_001723 NG_029322 L11690 M63618 M69225	NM_001723 L11690 M63618 M69225	NC_000006 NC_018917 NT_007592 NW_004929326 NG_029322	NP_001714 AAA52288 AAA35606	667	1	0		DST	DST	BP240 BPA BPAG1 CATX-15 CATX15 D6S1101 DMH DT EBSB2 HSAN6 MACF2	rna_protein-coding|genomic_protein-coding	6p12.1	dystonin	1.23423	1.2321e-27	3.95756e-21	0.603556	0.452997	3.20418	5.07107	8.27526	0	32.8244	6.44212	6.3053	0.457016	5.07107	1	1	1	105.176	4.14977	5.37815	4.60218	5.53052	4.62616	5.10674	4.59018	4.28324	5.05332	4.69083	4.81641	4.68478	4.53138	4.77883	5.01611	4.60125
205107_s_at	Uncertain	AJ006352 AJ006353	AJ006352 AJ006353	---	CAA06992 CAA06993	1945	1	0		EFNA4	EFNA4	EFL4 EPLG4 LERK4	rna_protein-coding	1q21-q22	ephrin-A4	1.64187	4.61056e-89	2.70384e-58	0.749128	0.823696	2.21033	4.76042	6.97075	0	47.7099	6.41689	6.40229	0.552156	4.76042	1	1	1	105.455	5.12131	5.5439	4.87969	5.23099	5.12329	5.43773	4.98573	4.95463	4.60063	4.79912	5.49	5.31192	5.44422	5.32286	5.53635	5.35395
227955_s_at	Sense	NM_001962 XM_011543250 XM_006714565 XM_011543251 AK025909	NM_001962 XM_011543250 XM_006714565 XM_011543251 AK025909	NC_000005 NC_018916 NT_034772 NW_004929323	NP_001953 XP_011541552 XP_006714628 XP_011541553	1946	1	0		EFNA5	EFNA5	AF1 EFL5 EPLG7 GLC1M LERK7 RAGS	rna_protein-coding	5q21	ephrin-A5	0.953574	1.8425e-25	3.39938e-17	0.52051	0.315987	2.35201	4.86898	7.22099	0	33.5878	6.33926	5.82256	0.490091	4.86898	1	1	1	78.9987	5.00115	4.93376	5.57109	4.68433	5.39697	5.29183	5.56869	4.84941	5.67242	5.45666	3.87224	6.02683	5.21399	5.93111	4.59427	5.49924
206254_at	Sense	NM_001963 NM_001178130 NM_001178131 XM_005262796 XM_005262801 XM_011531707 XM_005262797 XM_005262798 XM_006714124 XM_005262800 NG_011441 DB349864 X04571	NM_001963 NM_001178130 NM_001178131 XM_005262796 XM_005262801 XM_011531707 XM_005262797 XM_005262798 XM_006714124 XM_005262800 DB349864 X04571	NC_000004 NC_018915 NG_011441 NT_016354 NW_004929320	NP_001954 NP_001171601 NP_001171602 XP_005262853 XP_005262858 XP_011530009 XP_005262854 XP_005262855 XP_006714187 XP_005262857 CAA28240	1950	1	0		EGF	EGF	HOMG4 URG	rna_protein-coding|genomic_protein-coding	4q25	epidermal growth factor	0.91571	4.66107e-21	4.98649e-10	0.579465	0.409142	2.48207	4.78776	5.94486	0.621118	36.2595	4.67499	4.3785	0.404066	3.46279	0	1	1	88.457	3.38285	3.30382	3.49512	3.11618	2.90336	3.13513	2.72853	3.00872	3.43572	3.22278	3.11529	3.13044	3.19091	3.06676	3.00435	3.04267
201984_s_at	Sense	NM_005228 CS238505 CS542488 GM619915 HC464560 HQ912715 JA807020 JA807083 JA913745 X00588	NM_005228 HQ912715 X00588	NC_000007 NC_018918 NG_007726 NT_007819 NW_004929330 CS238505 CS542488 GM619915 HC464560 JA807020 JA807083 JA913745	NP_005219 ADZ75461 CAA25240	1956	1	0		EGFR	EGFR	ERBB ERBB1 HER1 NISBD2 PIG61 mENA	rna_protein-coding|genomic_protein-coding	7p12	epidermal growth factor receptor	0.576218	1.68545e-10	7.46812e-08	0.47813	0.259559	2.16669	6.41568	8.58237	0	25.1908	7.83771	6.9919	0.47401	6.41568	1	1	1	54.5807	6.32998	5.5035	6.56626	4.62132	6.70116	6.33429	6.12521	5.56602	5.28542	6.11381	6.31741	5.60681	6.10842	6.27354	4.92087	6.73015
230425_at	Sense	NM_004441 XM_011512540 XM_011512541 XM_011512542 BM665724 GM868973	NM_004441 XM_011512540 XM_011512541 XM_011512542 BM665724	NC_000003 NC_018914 NT_005612 NW_004929311 GM868973	NP_004432 XP_011510842 XP_011510843 XP_011510844	2047	1	0		EPHB1	EPHB1	ELK EPHT2 Hek6 NET	rna_protein-coding|genomic_protein-coding	3q22.2	EPH receptor B1	0.913148	1.8975e-21	8.89246e-14	0.640995	0.529117	2.64676	4.34738	5.90467	2.48447	32.4427	4.18838	4.17106	0.310156	3.25791	1	1	1	79.2923	3.24388	3.41003	3.08277	3.20718	3.32048	3.48364	3.30578	3.0764	3.13457	3.77244	2.78872	3.71704	3.64814	3.23579	3.32507	3.43162
209589_s_at	Sense	NM_017449 NM_004442 NM_001309192 NM_001309193 XM_006710441 XM_006710442 XM_011540976 NG_011804 AB210018 AF025304 AX671066 BC018763 GM868975	NM_017449 NM_004442 NM_001309192 NM_001309193 XM_006710441 XM_006710442 XM_011540976 AB210018 AF025304 BC018763	NC_000001 NC_018912 NG_011804 NT_032977 NW_004929289 AX671066 GM868975	NP_059145 NP_004433 NP_001296121 NP_001296122 XP_006710504 XP_006710505 XP_011539278 BAE06100 AAB94602	2048	1	0		EPHB2	EPHB2	CAPB DRT EK5 EPHT3 ERK Hek5 PCBC Tyro5	rna_protein-coding|genomic_protein-coding	1p36.1-p35	EPH receptor B2	1.09346	4.09523e-50	6.69535e-39	0.573249	0.398412	2.03647	6.56694	6.66339	0.621118	32.8244	6.05233	5.72039	0.475136	4.62692	1	1	1	65.581	4.23108	4.9111	4.22091	5.32667	4.47979	5.00231	4.62753	4.54318	5.00493	4.74558	4.02221	4.82064	4.66479	5.36129	5.45791	5.19339
204600_at	Sense	NM_004443 BC052968 GM868977 X75208	NM_004443 BC052968 X75208	NC_000003 NC_018914 NT_005612 NW_004929311 GM868977	NP_004434 AAH52968 CAA53021	2049	1	0		EPHB3	EPHB3	ETK2 HEK2 TYRO6	rna_protein-coding|genomic_protein-coding	3q27.1	EPH receptor B3	0.844936	6.54755e-31	3.05816e-24	0.505839	0.295544	2.1237	7.23929	7.91594	0.621118	25.5725	7.11776	6.63718	0.441838	5.79225	1	1	1	52.9892	5.93708	4.99003	5.37398	5.55906	5.88517	5.68569	5.56427	5.31367	5.64414	6.27723	5.3152	5.0896	6.04314	5.74203	6.06995	6.09322
220013_at	Sense	NM_024794 NM_001142886 AK026061 BC115002	NM_024794 NM_001142886 AK026061 BC115002	NC_000019 NC_018930 NT_011295 NW_004929414	NP_079070 NP_001136358 BAB15342 AAI15003	79852	1	0		EPHX3	EPHX3	ABHD9 EH3	rna_protein-coding	19p13.12	epoxide hydrolase 3	1.22558	2.21884e-36	6.05018e-22	0.662658	0.578241	2.22116	5.42387	6.59948	0.621118	54.1985	5.37076	5.60391	0.330811	4.37833	1	1	0	119.004	4.50062	4.69373	4.01465	4.73774	4.83491	4.75428	5.05606	4.50783	4.54634	4.13497	4.22367	4.44797	4.95017	5.42387	4.42335	4.74115
219121_s_at	Sense	NM_017697 NM_001034915 NM_001122826 NM_001122825 NM_001122827 XM_005250991 XM_005250992 XR_242393 AK000178 AK001805 BC019932 BC035406 BC052574 BC067098 BC099916 BG182742 BG212336 BX641160 BX647570	NM_017697 NM_001034915 NM_001122826 NM_001122825 NM_001122827 XM_005250991 XM_005250992 XR_242393 AK000178 AK001805 BC019932 BC035406 BC052574 BC067098 BC099916 BG182742 BG212336 BX641160 BX647570	NC_000008 NC_018919 NT_008046 NW_004929340	NP_060167 NP_001030087 NP_001116298 NP_001116297 NP_001116299 XP_005251048 XP_005251049 BAA90992 AAH19932 AAH67098 AAH99916	54845	1	0		ESRP1	ESRP1	RBM35A RMB35A	rna_protein-coding	8q22.1	epithelial splicing regulatory protein 1	1.76588	6.35962e-70	5.4238e-51	0.659569	0.570985	2.55979	6.36391	8.9237	0	45.8015	8.35508	8.12979	0.663724	6.36391		1	0	117.242	6.76876	6.10598	6.88228	6.45664	6.72275	6.00086	6.67098	6.01482	7.13762	6.26062	5.85218	6.28926	5.59049	6.70576	5.74649	6.872
213506_at	Sense	NM_005242 BC012453 BC018130 U67058	NM_005242 BC012453 BC018130 U67058	NC_000005 NC_018916 NT_034772 NW_004929322	NP_005233 AAH12453 AAH18130	2150	1	0		F2RL1	F2RL1	GPR11 PAR2	rna_protein-coding	5q13	F2R like trypsin receptor 1	1.40671	1.44693e-34	2.78332e-28	0.509617	0.300712	2.89202	6.0885	8.98051	0	30.1527	8.25972	7.49521	0.723742	6.0885	1	1	1	87.202	5.30442	5.36054	6.46839	5.02019	5.92221	5.87872	6.46313	5.11977	5.63925	6.3193	4.81618	5.21988	5.10383	5.8109	4.89542	5.53149
206429_at	Sense	NM_005242 AF400075 AY336105 BC012453 BC018130 BT009856 DQ890966 DQ894139 GM732522 U34038 U36753 Z49994	NM_005242 AY336105 BC012453 BC018130 BT009856 DQ890966 DQ894139 U34038	NC_000005 NC_018916 NT_034772 NW_004929322 AF400075 GM732522 U36753 Z49994	NP_005233 AAP97012 AAH12453 AAH18130 AAP88858 ABM81892 ABM85065 AAB47871	2150	1	0		F2RL1	F2RL1	GPR11 PAR2	rna_protein-coding|genomic_protein-coding	5q13	F2R like trypsin receptor 1	0.834145	2.44496e-26	6.08182e-18	0.504092	0.293175	2.13093	4.20659	6.33752	0	29.771	5.55441	5.04074	0.449274	4.20659		1	1	63.4399	4.68662	3.70471	4.91361	4.2926	4.88226	4.29221	3.97483	3.93078	3.79391	3.94155	3.60418	4.17757	3.64134	4.38678	3.52671	4.41688
229622_at	Sense	NM_001291832 AI362696 AK094353 BC031951 BC047423 BC063413	NM_001291832 AI362696 AK094353 BC031951 BC047423 BC063413	NC_000002 NC_018913 NT_005403 NW_004929306	NP_001278761 BAC04336 AAH47423	151176	1	0		FAM132B	FAM132B	C1QTNF15 CTRP15	rna_protein-coding	2q37.3	family with sequence similarity 132 member B	0.722998	3.03897e-19	2.62966e-11	0.506794	0.296843	2.25654	5.85633	6.48916	0.621118	27.4809	5.49912	4.95562	0.422165	4.23263	1	1	0	60.6102	4.24142	4.21549	3.56397	3.5674	4.24185	4.27932	4.63161	4.03356	4.55686	4.56398	4.24468	3.98027	4.68218	4.14999	4.21368	3.81524
209955_s_at	Sense	NM_004460 NM_001291807 XM_011510796 AK297118 AK310293 AK315448 AL832166 BC026250 DQ891423 DQ894597 KT988039 U09278 U76833	NM_004460 NM_001291807 XM_011510796 AK297118 AK310293 AK315448 AL832166 BC026250 DQ891423 DQ894597 U09278 U76833	NC_000002 NC_018913 NG_027991 NT_005403 NW_004929305 KT988039	NP_004451 NP_001278736 XP_011509098 BAG59624 BAG37836 AAH26250 ABM82349 ABM85523 AAB49652 AAC51668	2191	1	0		FAP	FAP	DPPIV FAPA SIMP	rna_protein-coding|genomic_protein-coding	2q23	fibroblast activation protein alpha	2.02406	2.53861e-64	4.66501e-45	0.631179	0.50814	3.24473	8.26805	8.72378	0.621118	33.5878	7.98965	7.50312	0.836864	5.47905	1	1	1	106.968	5.44857	4.00089	5.29708	5.65881	5.36331	4.89316	5.30803	4.60663	4.7046	5.75052	4.07134	6.26501	5.98007	6.62536	4.88319	5.2786
203184_at	Sense	NM_001999 NG_008750 U03272	NM_001999 U03272	NC_000005 NC_018916 NG_008750 NT_034772 NW_004929323	NP_001990 AAA18950	2201	1	0		FBN2	FBN2	CCA DA9 EOMD	rna_protein-coding|genomic_protein-coding	5q23.3	fibrillin 2	1.21925	1.59798e-18	6.87051e-13	0.674029	0.605714	3.89717	4.87112	7.31042	1.86335	29.3893	4.53326	4.6325	0.373336	3.41325	1	1	0	107.273	3.1481	3.53748	3.73888	3.36878	3.14017	3.35468	3.07778	3.14839	3.2144	3.32678	3.38249	3.53229	3.30638	3.79559	3.4211	3.12492
225099_at	Sense	NM_001105573 AK025697	NM_001105573 AK025697	NC_000003 NC_018914 NT_005612 NW_004929312	NP_001099043	200933	1	0		FBXO45	FBXO45	Fbx45	rna_protein-coding	3q29	F-box protein 45	1.34318	4.75615e-55	1.9798e-41	0.594413	0.435914	2.44645	6.33803	8.78448	0	33.2061	8.01628	7.68121	0.559418	6.33803	1	1	1	81.2372	5.75884	5.86018	6.34519	5.63601	6.23889	5.38739	6.31811	5.58938	6.27595	6.1838	4.6866	5.21451	5.88819	5.33223	5.52134	6.10847
225100_at	Sense	NM_001105573 AK025697 CA445163	NM_001105573 AK025697 CA445163	NC_000003 NC_018914 NT_005612 NW_004929312	NP_001099043	200933	1	0		FBXO45	FBXO45	Fbx45	rna_protein-coding	3q29	F-box protein 45	1.21066	7.12625e-49	2.29439e-38	0.551829	0.363147	2.36903	5.33558	7.7046	0	26.3359	7.10145	6.54624	0.588624	5.33558	1	1	1	62.3904	5.52533	4.55997	6.03998	5.19402	5.76892	5.5672	5.48949	5.58753	5.63928	5.65708	4.70967	5.20108	5.14876	5.42373	4.70343	5.85802
231647_s_at	Sense	NG_027723 AF343663	AF343663	NG_027723	AAK31326	83416	1	0		FCRL5	FCRL5	BXMAS1 CD307 CD307e FCRH5 IRTA2 PRO820	genomic_protein-coding|rna_protein-coding	1q21	Fc receptor like 5	1.56618	4.30424e-40	3.85843e-32	0.616993	0.479133	2.99276	5.45749	6.11453	3.10559	44.2748	4.69331	4.68794	0.523847	3.12177	1	1	1	123.21	2.80676	2.87401	2.92993	3.54634	3.05927	3.24281	2.86914	3.09774	3.20395	3.17042	2.81842	2.99438	2.94453	3.43517	3.0163	3.28905
224404_s_at	Sense	NG_027723 AF343662	AF343662	NG_027723	AAK31325	83416	1	0		FCRL5	FCRL5	BXMAS1 CD307 CD307e FCRH5 IRTA2 PRO820	genomic_protein-coding|rna_protein-coding	1q21	Fc receptor like 5	1.35831	6.23115e-33	1.25073e-24	0.485855	0.26926	3.12356	6.99703	7.37512	1.86335	26.3359	6.53671	5.60988	0.761714	4.25157	0	1	1	76.4413	3.47715	3.62913	3.2976	4.36252	3.84556	4.26827	3.73104	4.17593	3.7464	3.56576	3.3181	4.62715	4.85931	5.00004	4.21424	4.19011
60474_at	Sense	NM_017671 NG_016213 AB105105 AF443278 AK000123 AK000747 AK027076 AK225216 BX647465	NM_017671 AB105105 AF443278 AK000123 AK000747 AK027076 AK225216 BX647465	NC_000020 NC_018931 NG_016213 NT_011387 NW_004929416	NP_060141 BAD12269 AAN75822 BAA90957 BAA91358	55612	1	0		FERMT1	FERMT1	C20orf42 DTGCU2 KIND1 UNC112A URP1	rna_protein-coding|genomic_protein-coding	20p12.3	fermitin family member 1	2.83088	1.07908e-87	6.97742e-54	0.808616	1.06091	3.40157	3.957	7.35857	0	80.5344	5.35274	6.78789	0.465244	3.957	1	1	1	273.943	3.02774	3.72939	4.2295	3.67512	3.13825	3.50898	3.91642	3.4177	3.83655	3.49303	3.58296	3.28212	4.54022	4.76734	3.49721	5.04013
218796_at	Sense	NM_017671 NG_016213 AB105105 AF443278 AK000123 AK000747 AK027076 AK225216	NM_017671 AB105105 AF443278 AK000123 AK000747 AK027076 AK225216	NC_000020 NC_018931 NG_016213 NT_011387 NW_004929416	NP_060141 BAD12269 AAN75822 BAA90957 BAA91358	55612	1	0		FERMT1	FERMT1	C20orf42 DTGCU2 KIND1 UNC112A URP1	rna_protein-coding|genomic_protein-coding	20p12.3	fermitin family member 1	2.65028	1.18976e-89	1.11626e-53	0.799359	1.01881	3.21394	4.83453	8.04847	0	79.0076	6.2958	7.48481	0.48709	4.83453	1	1	1	253.926	5.04369	5.20743	4.27413	4.63901	4.82475	4.96192	4.91112	4.25585	5.02318	5.02681	4.73852	4.51613	5.39946	6.17388	5.46715	6.04774
229545_at	Sense	NM_017671 NG_016213 AB105105 AF443278 AK314394 BC035882 BC040545	NM_017671 AB105105 AF443278 AK314394 BC035882 BC040545	NC_000020 NC_018931 NG_016213 NT_011387 NW_004929416	NP_060141 BAD12269 AAN75822 BAG37018 AAH35882 AAH40545	55612	1	0		FERMT1	FERMT1	C20orf42 DTGCU2 KIND1 UNC112A URP1	rna_protein-coding|genomic_protein-coding	20p12.3	fermitin family member 1	1.20398	7.36665e-43	9.90731e-33	0.558196	0.373361	2.40326	6.87465	6.78181	0.621118	34.7328	5.95184	5.58253	0.524428	4.37855	1	1	1	81.9794	3.53103	4.50693	3.85941	3.25052	3.54379	3.80822	3.58191	4.68826	4.4892	4.02444	4.05938	3.3169	4.85724	4.18395	4.27725	4.53772
204988_at	Sense	NM_005141 NM_001184741 NG_008833 AF388026 AI174804 AK303788 BC036007 BC107766 EU668333 J00129 JB978082 M64983	NM_005141 NM_001184741 AI174804 AK303788 BC036007 BC107766 EU668333 J00129	NC_000004 NC_018915 NG_008833 NT_016354 NW_004929320 AF388026 JB978082 M64983	NP_005132 NP_001171670 BAG64745 AAI07767 ACF94486 AAA52429	2244	1	0		FGB	FGB	HEL-S-78p	rna_protein-coding|genomic_protein-coding	4q28	fibrinogen beta chain	1.47319	1.5851e-18	3.80979e-15	0.669314	0.594174	4.77088	5.46249	8.46749	1.86335	28.2443	5.08238	5.1698	0.461922	3.69661	1	1	1	125.86	3.98578	2.8135	3.46003	5.26477	3.43839	3.80516	3.04814	3.51397	3.11709	3.99905	3.71218	3.92436	3.76174	4.04359	4.31165	3.27204
216238_s_at	Sense	NM_005141 NG_008833 AF388026 AK303788 AK312972 BC070245 BC106760 BC107766 EU668333 J00129 JB978082 M64983	NM_005141 AK303788 AK312972 BC070245 BC106760 BC107766 EU668333 J00129	NC_000004 NC_018915 NG_008833 NT_016354 NW_004929320 AF388026 JB978082 M64983	NP_005132 BAG64745 BAG35810 AAI06761 AAI07767 ACF94486 AAA52429	2244	1	0		FGB	FGB	HEL-S-78p	rna_protein-coding|genomic_protein-coding	4q28	fibrinogen beta chain	1.26597	1.35505e-14	2.27744e-06	0.815879	1.09559	4.2244	3.86486	7.31002	0.621118	30.1527	3.5642	4.35159	0.159526	3.08562	1	1	1	124.753	2.98559	3.1084	3.29112	3.00014	3.29989	3.22345	3.12946	3.18922	3.1259	3.05181	2.87511	3.05301	3.09835	2.89254	3.29087	3.27398
219117_s_at	Sense	NM_016594 NM_001143781 AF238079 AK094876 AY358998 BC027973 BC048292 BE857354 DQ892057 DQ895251	NM_016594 NM_001143781 AF238079 AK094876 AY358998 BC027973 BC048292 BE857354 DQ892057 DQ895251	NC_000012 NC_018923 NT_029419 NW_004929384	NP_057678 NP_001137253 AAF63478 AAQ89357 AAH27973 AAH48292 ABM82983 ABM86177	51303	1	0		FKBP11	FKBP11	FKBP19	rna_protein-coding	12q13.12	FK506 binding protein 11	1.40425	7.10859e-50	3.40367e-38	0.558507	0.373865	2.64916	8.56838	11.2175	0	27.8626	10.5699	9.97263	0.667165	8.56838	1	1	1	73.8125	8.74929	7.66687	7.7211	9.15945	8.18229	8.75978	8.231	8.72908	8.08656	8.35922	7.69874	8.76723	8.50782	9.28001	9.16897	8.18219
226930_at	Sense	NM_032532 XM_011536190 XM_011536191 AB058769 AJ586132 AK127635 AL832410 BC146783 DQ009660	NM_032532 XM_011536190 XM_011536191 AB058769 AJ586132 AK127635 AL832410 BC146783 DQ009660	NC_000006 NC_018917 NT_025741 NW_004929328	NP_115921 XP_011534492 XP_011534493 BAB47495 CAE51894 BAG54537 CAI46178 AAI46784 AAY26234	84624	1	0		FNDC1	FNDC1	AGS8 FNDC2 MEL4B3 bA243O10.1 dJ322A24.1	rna_protein-coding	6q25	fibronectin type III domain containing 1	2.35453	1.88637e-63	1.55333e-43	0.658562	0.568639	3.64651	6.8333	7.78814	1.86335	51.5267	6.41272	6.49616	0.757029	4.14163	1	1	0	181.098	3.02421	4.1336	3.007	3.51089	3.74074	4.41004	4.56422	3.68273	3.74451	3.09087	3.20557	6.47739	4.29125	5.29471	3.25214	4.25728
205860_x_at	Sense	NM_004476 NM_001193471 NM_001193473 NM_153696 XM_011542653 AF176574 AK295368 AK295470 AK312366 AY101595 BC108719 CS484648 CS487206 CS487327 EF488812 M99487 AF261715 AY544126 BC156240 BC157013	NM_004476 NM_001193471 NM_001193473 NM_153696 XM_011542653 AF176574 AK295368 AK295470 AK312366 AY101595 BC108719 EF488812 M99487 AF261715 AY544126 BC156240 BC157013	NC_000011 NC_018922 NT_009237 NW_004929378 NG_029170 NT_033899 NW_004929380 CS484648 CS487206 CS487327	NP_004467 NP_001180400 NP_001180402 NP_710163 XP_011540955 AAD51121 BAH12048 BAH12079 BAG35284 AAM34479 AAI08720 ABO93403 AAA60209 AAG29102 AAT11157 AAI56241 AAI57014	2346 219595	2	4		FOLH1	FOLH1 FOLH1B	FGCP FOLH GCP2 GCPII NAALAD1 NAALAdase PSM PSMA mGCP FOLH2 FOLHP GCP3 GCPIII PSMA-LIKE PSMAL	rna_protein-coding|genomic_protein-coding	11p11.2!11q14.3	folate hydrolase (prostate-specific membrane antigen) 1 ||| folate hydrolase 1B	0.79748	1.03679e-16	1.3298e-08	0.518037	0.312471	2.63057	6.08052	6.81983	0.621118	27.8626	5.6112	4.98674	0.47398	4.18926	0	1	1	71.6606	3.6325	3.77051	4.0509	3.22809	3.89165	4.47799	4.11025	3.65164	3.96635	4.50411	3.60959	3.57672	4.61696	3.80245	4.29516	4.06426
215363_x_at	Sense	NM_004476 NM_001014986 NM_001193471 NM_001193472 NM_001193473 NM_153696 XM_011542653 AF176574 AF254358 AK295368 AK295470 AK312366 AY101595 BC025672 BC108719 CS484648 CS487206 CS487327 DQ088979 DQ891167 DQ894349 EF488811 EF488812 M99487 AF261715 AY544126 BC156240 BC157013	NM_004476 NM_001014986 NM_001193471 NM_001193472 NM_001193473 NM_153696 XM_011542653 AF176574 AF254358 AK295368 AK295470 AK312366 AY101595 BC025672 BC108719 DQ088979 DQ891167 DQ894349 EF488811 EF488812 M99487 AF261715 AY544126 BC156240 BC157013	NC_000011 NC_018922 NT_009237 NW_004929378 NG_029170 NT_033899 NW_004929380 CS484648 CS487206 CS487327	NP_004467 NP_001014986 NP_001180400 NP_001180401 NP_001180402 NP_710163 XP_011540955 AAD51121 AAF71358 BAH12048 BAH12079 BAG35284 AAM34479 AAH25672 AAI08720 AAZ66619 ABM82093 ABM85275 ABO93402 ABO93403 AAA60209 AAG29102 AAT11157 AAI56241 AAI57014	2346 219595	2	4		FOLH1	FOLH1 FOLH1B	FGCP FOLH GCP2 GCPII NAALAD1 NAALAdase PSM PSMA mGCP FOLH2 FOLHP GCP3 GCPIII PSMA-LIKE PSMAL	rna_protein-coding|genomic_protein-coding	11p11.2!11q14.3	folate hydrolase (prostate-specific membrane antigen) 1 ||| folate hydrolase 1B	0.72623	2.59956e-14	3.82596e-06	0.485967	0.269402	2.48188	6.58106	6.98523	0.621118	29.0076	6.02329	5.22958	0.506646	4.50335	1	1	1	70.4519	3.82771	3.34819	3.84217	4.0223	3.93218	4.44953	4.15567	4.04696	4.43128	4.88837	3.56075	4.13102	4.61109	4.33481	2.84699	3.70532
201564_s_at	Sense	NM_003088 NG_030004 AK095254 AK095830 AK125295 AY044229 BC000521 BC006304 BC007539 BC007643 BC007988 BU629782 HI574224 U03057 U09873	NM_003088 AK095254 AK095830 AK125295 BC000521 BC006304 BC007539 BC007643 BC007988 BU629782 U03057 U09873	NC_000007 NC_018918 NG_030004 NT_007819 NW_004929329 AY044229 HI574224	NP_003079 BAG53015 BAG53141 AAH00521 AAH06304 AAH07539 AAH07643 AAH07988 AAA86442 AAA62201	6624	1	0		FSCN1	FSCN1	FAN1 HSN SNL p55	rna_protein-coding|genomic_protein-coding	7p22	fascin actin-bundling protein 1	1.08594	2.07677e-29	9.85645e-20	0.48146	0.26371	2.55068	5.71986	8.27054	0	28.626	7.57953	6.8058	0.61989	5.71986	1	1	1	73.0158	5.57886	4.49114	5.56267	5.29451	5.84756	5.33252	6.18781	5.05539	5.55844	6.50829	4.51607	5.53745	6.44098	5.49249	6.30106	5.30463
219683_at	Sense	NM_017412 NM_145866 XM_011544646 XM_011544647 XM_011544649 XR_949476 AB039723 AJ272427 AY005130	NM_017412 NM_145866 XM_011544646 XM_011544647 XM_011544649 XR_949476 AB039723 AJ272427 AY005130	NC_000008 NC_018919 NG_029723 NT_167187 NW_004929337	NP_059108 NP_665873 XP_011542948 XP_011542949 XP_011542951 BAA94968 CAB89114 AAF89088	7976	1	0		FZD3	FZD3	Fz-3	rna_protein-coding	8p21	frizzled class receptor 3	1.21928	1.8979e-41	9.42193e-32	0.637952	0.522531	2.25617	4.87169	5.83112	1.24224	46.9466	4.68673	4.79423	0.370592	3.57495	1	1	1	103.117	3.85895	3.32663	3.25504	3.30942	4.0125	3.36131	3.42096	3.14304	3.33062	3.70385	2.98524	3.44522	3.64565	4.06141	3.22919	4.17737
214240_at	Sense	NM_015973 A28025 BC030241 M77140	NM_015973 BC030241 M77140	NC_000011 NC_018922 NT_167190 NW_004929380 A28025	NP_057057 AAH30241 AAA60178	51083	1	0		GAL	GAL	ETL8 GAL-GMAP GALN GLNN GMAP	rna_protein-coding|genomic_protein-coding	11q13.3	galanin/GMAP prepropeptide	0.909212	7.75783e-27	1.63004e-21	0.657473	0.566112	2.10051	3.72594	5.82645	0	38.5496	4.52498	4.63516	0.266345	3.72594	1	1	0	80.9737	3.76558	3.25801	3.54549	3.83042	3.92915	3.38295	3.9459	3.78183	3.35121	3.94095	3.91726	3.33067	3.67403	4.31137	3.50852	4.1008
203560_at	Sense	NM_003878 NG_028126 AF147083 AK290450 BC025025 U55206	NM_003878 AK290450 BC025025 U55206	NC_000008 NC_018919 NG_028126 NT_008183 NW_004929339 AF147083	NP_003869 BAF83139 AAH25025 AAC05579	8836	1	0		GGH	GGH	GH	rna_protein-coding|genomic_protein-coding	8q12.3	gamma-glutamyl hydrolase	2.0496	1.70779e-67	4.47521e-46	0.660492	0.573143	2.98943	6.04528	9.03471	0	54.9618	8.14293	8.09488	0.699217	6.04528	1	1	0	164.304	6.3519	6.11445	5.9281	5.78768	6.08116	5.39996	6.00978	6.75199	5.94264	6.1349	6.0094	6.31443	6.58938	6.2273	7.01448	5.94929
223278_at	Sense	NM_004004 XM_011535049 NG_008358 BC017048 BI491091 JQ595559 M86849	NM_004004 XM_011535049 BC017048 BI491091 M86849	NC_000013 NC_018924 NG_008358 NT_024524 NW_004929388 JQ595559	NP_003995 XP_011533351 AAH17048 AAD21314	2706	1	0		GJB2	GJB2	CX26 DFNA3 DFNA3A DFNB1 DFNB1A HID KID NSRD1 PPK	rna_protein-coding|genomic_protein-coding	13q11-q12	gap junction protein beta 2	3.79397	1.65431e-87	2.11698e-55	0.786888	0.96546	4.59688	6.38595	8.28151	1.86335	77.0992	5.91107	7.4786	0.742148	3.68463	1	1	1	345.851	3.54918	3.27168	3.30389	3.7644	4.21981	3.75216	3.09238	3.4316	3.64228	3.5143	3.01645	3.89544	3.95875	6.05647	3.78651	3.07859
205490_x_at	Sense	NM_024009 NM_001005752 NG_008309 AF052692 AJ004856 AK026139 BC012918 BC110640	NM_024009 NM_001005752 AF052692 AK026139 BC012918 BC110640	NC_000001 NC_018912 NG_008309 NT_032977 NW_004929290 AJ004856	NP_076872 NP_001005752 AAD11816 AAH12918 AAI10641	2707	1	0		GJB3	GJB3	CX31 DFNA2 DFNA2B EKV	rna_protein-coding|genomic_protein-coding	1p34	gap junction protein beta 3	1.26096	3.81462e-35	7.17857e-20	0.612186	0.469638	2.53926	6.33333	7.46196	1.24224	46.1832	6.21996	6.18366	0.432419	4.9227	1	1	1	114.117	4.9894	4.73015	5.57383	4.59588	4.85698	4.99884	5.18803	5.18095	5.89565	5.0492	5.10761	5.29905	5.13626	5.39005	5.16668	4.65104
215243_s_at	Sense	NM_024009 NM_001005752 NG_008309 AF052692 AF099730 AJ004856 AK026139 BC012918 BC110640 BM846348	NM_024009 NM_001005752 AF052692 AK026139 BC012918 BC110640 BM846348	NC_000001 NC_018912 NG_008309 NT_032977 NW_004929290 AF099730 AJ004856	NP_076872 NP_001005752 AAD11816 AAH12918 AAI10641	2707	1	0		GJB3	GJB3	CX31 DFNA2 DFNA2B EKV	rna_protein-coding|genomic_protein-coding	1p34	gap junction protein beta 3	1.10202	5.63985e-35	4.87757e-22	0.627805	0.501105	2.20441	4.87913	7.08354	0	46.5649	5.93727	5.98115	0.352713	4.87913	1	1	1	102.648	5.13244	4.73711	5.73761	5.11223	4.78122	4.67891	4.68335	5.62413	5.22387	4.60142	5.09768	4.98668	4.97688	5.46349	4.94751	5.18057
206156_at	Sense	NM_005268 XM_005270751 AF052693 AF099731 AK129509 BC004379	NM_005268 XM_005270751 AF052693 AK129509 BC004379	NC_000001 NC_018912 NG_016243 NT_032977 NW_004929290 AF099731	NP_005259 XP_005270808 AAD18005 AAH04379	2709	1	0		GJB5	GJB5	CX31.1	rna_protein-coding|genomic_protein-coding	1p35.1	gap junction protein beta 5	1.00805	9.35979e-27	9.17021e-19	0.672726	0.602503	2.51318	4.70975	6.25717	1.24224	37.7863	4.56552	4.75204	0.273842	3.74399	1	1	1	91.8416	3.66133	4.40031	3.21387	4.13431	4.25098	3.30342	3.73106	3.65812	4.11136	3.65256	3.85719	3.83649	3.14912	3.86536	3.43646	3.78942
231771_at	Sense	NM_001110219 NM_001110220 NM_006783 NM_001110221 NG_008323 AK075247 BC038934 CQ783358	NM_001110219 NM_001110220 NM_006783 NM_001110221 AK075247 BC038934	NC_000013 NC_018924 NT_024524 NW_004929388 NG_008323 CQ783358	NP_001103689 NP_001103690 NP_006774 NP_001103691 BAG52094 AAH38934	10804	1	0		GJB6	GJB6	CX30 DFNA3 DFNA3B DFNB1B ECTD2 ED2 EDH HED HED2	rna_protein-coding|genomic_protein-coding	13q12	gap junction protein beta 6	2.54752	8.02602e-34	1.53778e-27	0.819951	1.11572	4.62268	4.15896	7.72217	1.86335	54.5802	3.7906	5.64701	0.230371	3.09948	1	1	1	243.693	3.10545	3.27732	3.04683	3.11862	3.60967	3.82393	3.26178	3.05348	2.9457	2.92776	2.95428	3.05588	2.86403	2.83646	3.08875	2.95256
214157_at	Sense	NM_001309842 NM_001309883 NR_132272 NR_132273 AA948160 CB530031	NM_001309842 NM_001309883 NR_132272 NR_132273 AA948160 CB530031	---	NP_001296771 NP_001296812	2778	1	0		GNAS	GNAS	AHO C20orf45 GNAS1 GPSA GSA GSP NESP POH SCG6 SgVI	rna_protein-coding	20q13.3	GNAS complex locus	1.21082	1.17306e-41	1.01034e-35	0.577734	0.406131	2.47458	5.50823	6.4961	0.621118	33.5878	5.46816	5.23233	0.482216	4.02152	1	1	1	81.5787	3.79324	4.41717	3.9075	4.70041	3.6292	3.85574	3.90332	3.72151	4.75513	3.90563	3.46796	3.75373	4.0233	3.96826	4.35267	4.16637
205184_at	Sense	NM_001098722 NM_001098721 NM_004485 XM_011544165 XM_006711761 XM_011544166 XM_011544167 XM_011544168 BC022485 HI573886 HI573888 HI573890 U31382	NM_001098722 NM_001098721 NM_004485 XM_011544165 XM_006711761 XM_011544166 XM_011544167 XM_011544168 BC022485 U31382	NC_000001 NC_018912 NT_167186 NW_004929294 HI573886 HI573888 HI573890	NP_001092192 NP_001092191 NP_004476 XP_011542467 XP_006711824 XP_011542468 XP_011542469 XP_011542470 AAH22485 AAC50204	2786	1	0		GNG4	GNG4	---	rna_protein-coding|genomic_protein-coding	1q42.3	G-protein subunit gamma 4	1.11092	2.32549e-28	5.30203e-20	0.622653	0.490527	2.65232	5.19053	6.43466	1.24224	37.4046	4.91316	4.89327	0.376938	3.78234	1	1	1	95.914	3.37975	3.87636	4.08985	3.98636	4.22849	3.81918	4.08548	3.44702	3.93178	3.84156	3.56602	3.3402	3.88005	3.88714	4.20141	3.3307
1555765_a_at	Sense	NM_001098722 NM_001098721 NM_004485 XM_011544165 XM_006711761 XM_011544166 XM_011544167 XM_011544168 AF493872 AK311781 BC022485 DA122711 DA230013 HI573886 HI573888 HI573890 U31382	NM_001098722 NM_001098721 NM_004485 XM_011544165 XM_006711761 XM_011544166 XM_011544167 XM_011544168 AF493872 AK311781 BC022485 DA122711 DA230013 U31382	NC_000001 NC_018912 NT_167186 NW_004929294 HI573886 HI573888 HI573890	NP_001092192 NP_001092191 NP_004476 XP_011542467 XP_006711824 XP_011542468 XP_011542469 XP_011542470 AAM12586 BAG34724 AAH22485 AAC50204	2786	1	0		GNG4	GNG4	---	rna_protein-coding|genomic_protein-coding	1q42.3	G-protein subunit gamma 4	0.960083	1.40665e-24	1.64943e-21	0.673057	0.603317	2.45345	3.37695	5.8304	0	34.7328	4.17771	4.33703	0.266919	3.37695	1	1	1	85.2152	3.47846	3.12195	3.64506	3.07288	3.47392	3.14809	3.34558	3.31787	3.21963	3.33064	3.50987	3.28879	3.27708	3.14624	3.28359	3.04807
1555867_at	Sense	NM_001098722 NM_001098721 NM_004485 XM_011544165 XM_006711761 XM_011544166 XM_011544167 XM_011544168 AK074383 AL832564 HI573886 HI573888 HI573890	NM_001098722 NM_001098721 NM_004485 XM_011544165 XM_006711761 XM_011544166 XM_011544167 XM_011544168 AK074383 AL832564	NC_000001 NC_018912 NT_167186 NW_004929294 HI573886 HI573888 HI573890	NP_001092192 NP_001092191 NP_004476 XP_011542467 XP_006711824 XP_011542468 XP_011542469 XP_011542470	2786	1	0		GNG4	GNG4	---	rna_protein-coding|genomic_protein-coding	1q42.3	G-protein subunit gamma 4	0.74078	5.58183e-18	9.23015e-14	0.748585	0.821842	2.17785	3.65714	5.28233	0.621118	32.4427	3.54775	3.84526	0.147754	3.10448	1	1	1	69.3027	2.96032	3.23578	3.14241	3.54584	3.32024	2.97454	2.75064	2.94161	3.24328	3.10442	3.03317	3.07269	3.19447	3.65714	3.31525	3.15705
217771_at	Sense	NM_016548 NM_177937 AF236056 AJ420432 AK027717 AK075557 AK092943 BC001740 CA446701 CS300831 EU794616	NM_016548 NM_177937 AF236056 AJ420432 AK027717 AK075557 AK092943 BC001740 CA446701 EU794616	NC_000009 NC_018920 NT_008470 NW_004929366 CS300831	NP_057632 NP_808800 AAF44663 BAG51371 BAG52167 AAH01740 ACJ13670	51280	1	0		GOLM1	GOLM1	C9orf155 GOLPH2 GP73 HEL46 PSEC0257 bA379P1.3	rna_protein-coding|genomic_protein-coding	9q21.33	golgi membrane protein 1	2.19188	2.71811e-88	9.05025e-55	0.740316	0.794222	2.94981	8.87838	9.44554	0.621118	55.3435	8.57292	8.68761	0.692398	6.49573	1	1	1	161.421	6.42425	6.72618	6.50025	6.89797	6.39179	6.73012	6.23049	6.1651	7.78995	6.4755	6.65809	7.2253	5.97886	7.99605	7.09072	7.33142
202756_s_at	Sense	NM_002081 XM_011510976 AB209122 BC008123 X54232	NM_002081 XM_011510976 AB209122 BC008123 X54232	NC_000002 NC_018913 NT_005403 NW_004929308	NP_002072 XP_011509278 BAD92359 CAA38139	2817	1	0		GPC1	GPC1	glypican	rna_protein-coding	2q35-q37	glypican 1	0.888177	1.13902e-25	1.06958e-18	0.594004	0.435163	2.23332	6.23712	8.47044	0	35.1145	7.28229	7.1253	0.34839	6.23712	1	1	1	78.4219	5.99721	5.50984	5.82814	6.37758	6.60572	6.3202	5.95223	5.42929	6.02363	6.21528	5.78683	6.08594	6.18149	7.22648	6.0264	6.49407
208308_s_at	Sense	NM_001184722 NM_000175 NM_001289789 NM_001289790 XM_011526754 XM_005258764 XM_006723148 AK025421 AK129884 AK130102 AK293446 AK294396 AK301103 BC004982 BC006342 K03515 X16539	NM_001184722 NM_000175 NM_001289789 NM_001289790 XM_011526754 XM_005258764 XM_006723148 AK025421 AK129884 AK130102 AK293446 AK294396 AK301103 BC004982 BC006342 K03515 X16539	NC_000019 NC_018930 NT_011109 NT_187619 NW_004929415 NG_012838	NP_001171651 NP_000166 NP_001276718 NP_001276719 XP_011525056 XP_005258821 XP_006723211 BAG56947 BAG57650 BAG62702 AAH04982 AAA36368	2821	1	0		GPI	GPI	AMF GNPI NLK PGI PHI SA-36 SA36	rna_protein-coding	19q13.1	glucose-6-phosphate isomerase	1.33869	9.96268e-71	3.70113e-52	0.669256	0.594032	2.07383	8.74254	10.8164	0	41.6031	10.13	10.0812	0.462483	8.74254	1	1	1	86.2778	9.2553	9.10869	8.52679	9.25078	8.72231	9.04437	8.86672	9.25997	8.81181	8.91836	8.64271	9.06872	9.12835	9.43311	8.85563	8.67282
209631_s_at	Sense	NM_005302 Y12477	NM_005302	NC_000007 NC_018918 NT_007933 NW_004929332 Y12477	NP_005293	2861	1	0		GPR37	GPR37	EDNRBL PAELR hET(B)R-LP	rna_protein-coding|genomic_protein-coding	7q31	G-protein-coupled receptor 37	1.32841	2.38437e-31	3.97077e-23	0.707294	0.693677	2.66411	4.5489	5.91263	1.24224	47.7099	4.11097	4.57693	0.287484	3.24851	1	1	1	123.795	3.36278	3.31242	2.96562	3.18914	3.42176	3.37751	3.07552	2.91388	3.04241	3.1416	3.13548	3.03934	3.27904	3.95289	3.16559	3.73137
227628_at	Sense	NM_001008397 NM_001306197 NM_001306198 NM_001306201 NR_131336 NR_131337 NR_131338 NR_131340 XM_006714631 XM_011543416 AK074216 AK307365 AY358715 BC029424 BX537894 BX647770	NM_001008397 NM_001306197 NM_001306198 NM_001306201 NR_131336 NR_131337 NR_131338 NR_131340 XM_006714631 XM_011543416 AK074216 AK307365 AY358715 BC029424 BX537894 BX647770	NC_000005 NC_018916 NT_034772 NW_004929322	NP_001008398 NP_001293126 NP_001293127 NP_001293130 XP_006714694 XP_011541718 BAB85019 AAQ89077 AAH29424	493869	1	0		GPX8	GPX8	EPLA847 GPx-8 GSHPx-8 UNQ847	rna_protein-coding	5q11.2	glutathione peroxidase 8 (putative)	1.86676	1.75786e-57	2.59509e-42	0.595159	0.437287	3.16109	8.92855	8.46302	0.621118	27.4809	7.87759	7.16869	0.858554	5.30193	1	1	1	84.9062	5.04648	5.48807	5.28445	5.62051	4.8964	6.0611	5.19549	4.91504	4.93784	5.8713	5.18972	5.67576	5.17345	6.50184	6.11101	5.53008
218468_s_at	Sense	NM_013372 NM_001191323 NM_001191322 XM_005254301 XM_006725542 XM_011548909 AF110137 AF154054 AK095741 AK095972 AL359059 AY232290 DQ100070 JA885101	NM_013372 NM_001191323 NM_001191322 XM_005254301 XM_006725542 XM_011548909 AF110137 AF154054 AK095741 AK095972 AL359059 AY232290	NC_000015 NC_018926 NG_033791 NT_010194 NT_187660 NW_004929398 NW_011332701 DQ100070 JA885101	NP_037504 NP_001178252 NP_001178251 XP_005254358 XP_006725605 XP_011547211 AAF06677 AAG23891 BAG53181 AAP69985	26585	1	0		GREM1	GREM1	C15DUPq CKTSF1B1 CRAC1 CRCS4 DAND2 DRM DUP15q GREMLIN HMPS HMPS1 IHG-2 MPSH PIG2	rna_protein-coding|genomic_protein-coding	15q13.3	gremlin 1, DAN family BMP antagonist	3.9999	2.16459e-96	1.25125e-53	0.779491	0.935491	4.96785	7.71164	8.43745	2.48447	72.9008	6.49205	7.4695	1.00748	3.4696	1	1	1	349.817	3.0087	3.17648	2.9075	2.96713	2.93215	3.0348	2.94224	2.92415	2.99974	3.3995	2.84733	4.63029	3.24233	3.36248	2.81472	3.20927
218469_at	Sense	NM_013372 NM_001191323 NM_001191322 XM_005254301 XM_006725542 XM_011548909 AF110137 AL359059 AY232290 DQ100070 JA885101	NM_013372 NM_001191323 NM_001191322 XM_005254301 XM_006725542 XM_011548909 AF110137 AL359059 AY232290	NC_000015 NC_018926 NG_033791 NT_010194 NT_187660 NW_004929398 NW_011332701 DQ100070 JA885101	NP_037504 NP_001178252 NP_001178251 XP_005254358 XP_006725605 XP_011547211 AAF06677 AAP69985	26585	1	0		GREM1	GREM1	C15DUPq CKTSF1B1 CRAC1 CRCS4 DAND2 DRM DUP15q GREMLIN HMPS HMPS1 IHG-2 MPSH PIG2	rna_protein-coding|genomic_protein-coding	15q13.3	gremlin 1, DAN family BMP antagonist	4.17606	6.44293e-96	2.99683e-53	0.770875	0.902016	5.29198	8.68151	9.09139	1.86335	65.2672	7.52978	7.97546	1.24346	3.79941	1	1	1	335.532	3.00927	3.30301	2.9532	3.52223	3.25513	3.04247	2.94317	2.95032	3.07163	4.12183	3.12688	4.92905	3.34974	3.82855	3.56444	3.2973
214647_s_at	Sense	NM_000410 NM_139010 NM_139011 NM_001300749 NM_139003 NM_139004 NM_139006 NM_139007 NM_139008 NM_139009 XM_011514543 XM_011514544 NG_008720 AF144242 BC117201 BC117203 BC143887 EU523119 U60319 Y09799 Z92910	NM_000410 NM_139010 NM_139011 NM_001300749 NM_139003 NM_139004 NM_139006 NM_139007 NM_139008 NM_139009 XM_011514543 XM_011514544 AF144242 BC117201 BC117203 BC143887 U60319	NC_000006 NC_018917 NG_008720 NT_007592 NW_004929326 EU523119 Y09799 Z92910	NP_000401 NP_620579 NP_620580 NP_001287678 NP_620572 NP_620573 NP_620575 NP_620576 NP_620577 NP_620578 XP_011512845 XP_011512846 AAG29577 AAI17202 AAI17204 AAC51823	3077	1	0		HFE	HFE	HFE1 HH HLA-H MVCD7 TFQTL2	rna_protein-coding|genomic_protein-coding	6p21.3	hemochromatosis	0.82864	4.6041e-27	3.23846e-19	0.466654	0.245602	2.07006	5.40932	5.97548	0.621118	25.1908	5.40889	4.73407	0.501154	3.90543		1	1	50.8608	3.92443	3.84393	3.58762	3.98146	4.4559	3.17537	3.81086	3.40096	4.06651	3.9535	3.42716	3.87656	3.4202	3.58537	3.43799	3.26613
220283_at	Sense	NM_024746 AK023902 AY358602 BC007638 BC015167	NM_024746 AK023902 AY358602 BC007638 BC015167	NC_000001 NC_018912 NT_004487 NW_004929294	NP_079022 BAB14717 AAQ88965 AAH07638 AAH15167	79802	1	0		HHIPL2	HHIPL2	KIAA1822L	rna_protein-coding	1q41	HHIP like 2	0.662435	3.41842e-15	1.92658e-07	0.63455	0.515258	2.25929	5.02058	6.04075	0.621118	28.626	4.57924	4.44389	0.265927	3.78146	1	1	0	63.2711	3.86252	3.55515	3.71625	3.30885	3.66395	3.47263	3.61594	3.91805	3.94971	3.91416	3.54121	3.44882	3.66561	3.51204	3.94402	3.54104
207165_at	Sense	NM_001142556 NM_012484 NM_012485 NM_001142557 NG_023309 AF032862 AW629232 AY623426 BC033568	NM_001142556 NM_012484 NM_012485 NM_001142557 AF032862 AW629232 AY623426 BC033568	NC_000005 NC_018916 NG_023309 NT_023133 NW_004929325	NP_001136028 NP_036616 NP_036617 NP_001136029 AAC32548	3161	1	0		HMMR	HMMR	CD168 IHABP RHAMM	rna_protein-coding|genomic_protein-coding	5q34	hyaluronan mediated motility receptor	2.85081	4.74222e-126	7.45018e-63	0.87526	1.45278	3.18905	5.55817	7.05558	0.621118	83.9695	5.51767	6.71734	0.55038	3.86653	1	1	1	265.802	3.59117	4.85755	3.83583	3.85596	3.77888	3.61435	3.4215	3.94453	4.62391	4.05012	3.65896	4.06508	4.25976	4.20621	3.68097	3.42078
209709_s_at	Sense	NM_001142556 NM_012484 NM_012485 NM_001142557 NG_023309 AF032862 AY623426 BC033568 U29343	NM_001142556 NM_012484 NM_012485 NM_001142557 AF032862 AY623426 BC033568 U29343	NC_000005 NC_018916 NG_023309 NT_023133 NW_004929325	NP_001136028 NP_036616 NP_036617 NP_001136029 AAC32548 AAC52049	3161	1	0		HMMR	HMMR	CD168 IHABP RHAMM	rna_protein-coding|genomic_protein-coding	5q34	hyaluronan mediated motility receptor	2.16101	2.50847e-100	5.2901e-62	0.835605	1.19811	2.52428	4.86613	6.23933	1.24224	80.916	4.77772	5.87605	0.354224	3.71505	1	1	1	201.119	3.27866	3.896	3.70172	3.6629	3.10261	3.10481	3.59194	3.29638	3.63685	3.75493	3.59744	3.83612	3.39906	3.57949	3.18326	3.27719
1552767_a_at	Sense	NM_001077188 NM_147175 XM_005262490 XM_005262491 XM_011531406 NG_012840 AI253113 AK027720 AK056706 AK075402 AL831923 BC037325 BC094718	NM_001077188 NM_147175 XM_005262490 XM_005262491 XM_011531406 AI253113 AK027720 AK056706 AK075402 AL831923 BC037325 BC094718	NC_000023 NC_018934 NG_012840 NT_011786 NW_004929446	NP_001070656 NP_671704 XP_005262547 XP_005262548 XP_011529708 BAB55322 BAB71260 BAC11597 CAD38583 AAH37325 AAH94718	90161	1	0		HS6ST2	HS6ST2	---	rna_protein-coding|genomic_protein-coding	Xq26.2	heparan sulfate 6-O-sulfotransferase 2	3.24603	3.38583e-79	8.29321e-44	0.727251	0.752673	4.21098	7.10165	8.27328	2.48447	72.5191	6.6366	7.30833	0.858101	4.0623	1	1	1	294.914	3.59221	4.57997	3.76474	4.04703	3.29834	3.11265	3.81432	3.39513	4.09932	3.28255	3.20717	4.8711	3.44707	7.05515	3.64785	4.94166
230030_at	Sense	NM_001077188 NM_147175 XM_005262490 XM_005262491 XM_011531406 NG_012840 AK056706 AK075402 AL831923 BC037325 BC094718	NM_001077188 NM_147175 XM_005262490 XM_005262491 XM_011531406 AK056706 AK075402 AL831923 BC037325 BC094718	NC_000023 NC_018934 NG_012840 NT_011786 NW_004929446	NP_001070656 NP_671704 XP_005262547 XP_005262548 XP_011529708 BAB71260 BAC11597 CAD38583 AAH37325 AAH94718	90161	1	0		HS6ST2	HS6ST2	---	rna_protein-coding|genomic_protein-coding	Xq26.2	heparan sulfate 6-O-sulfotransferase 2	3.10732	2.03179e-79	2.77458e-43	0.745174	0.810319	3.9893	6.3553	7.46376	2.48447	74.8092	5.64782	6.58177	0.724455	3.47446	1	1	1	288.525	3.33325	3.91946	3.28856	3.36884	3.30912	2.82807	3.19856	3.16589	3.28228	2.83266	2.81986	3.94913	3.05455	6.53758	3.40511	4.52159
202718_at	Sense	NM_000597 NM_001313990 NM_001313992 NM_001313993 A09809 BC004312 BC009902 BC012769 BC071967 HI574226 M35410 X16302	NM_000597 NM_001313990 NM_001313992 NM_001313993 A09809 BC004312 BC009902 BC012769 BC071967 M35410 X16302	NC_000002 NC_018913 NT_005403 NW_004929305 HI574226	NP_000588 NP_001300919 NP_001300921 NP_001300922 CAA00862 AAH04312 AAH09902 AAH12769 AAH71967 AAA03246 CAA34373	3485	1	0		IGFBP2	IGFBP2	IBP2 IGF-BP53	rna_protein-coding|genomic_protein-coding	2q35	insulin like growth factor binding protein 2	1.67712	4.77947e-31	3.28033e-21	0.511046	0.302685	3.78325	7.33537	11.1186	0	33.5878	9.91795	9.01249	0.860859	7.33537	1	1	1	127.071	7.51633	7.30612	7.69395	6.67347	7.29551	7.52233	7.63948	8.29497	8.22066	8.97209	7.42944	8.47879	9.03148	9.1789	8.85613	8.36311
210095_s_at	Sense	NM_001013398 NM_000598 NG_011508 AF370418 AK055632 AK056274 AK075483 AK091706 AK091745 AK092447 AK095408 AK095864 AK095869 AK095900 AK095907 AK095974 AK095991 AK097201 AK122873 AK123735 AK125224 AK127537 AK129951 AK130884 BC000013 BC018962 BC064987 BX640961 DQ301819 M31159 M35878 S56205 X64875	NM_001013398 NM_000598 AF370418 AK055632 AK056274 AK075483 AK091706 AK091745 AK092447 AK095408 AK095864 AK095869 AK095900 AK095907 AK095974 AK095991 AK097201 AK122873 AK123735 AK125224 AK127537 AK129951 AK130884 BC000013 BC018962 BC064987 BX640961 M31159 S56205 X64875	NC_000007 NC_018918 NG_011508 NT_007819 NW_004929329 DQ301819 M35878	NP_001013416 NP_000589 AAQ15254 BAG51662 BAG52153 BAG52402 BAG52410 BAG52553 BAG53151 BAG53162 BAG53182 BAG53189 BAG53771 BAG53948 BAG54169 BAC87023 AAH00013 AAH18962 AAH64987 AAA52541 CAA46087	3486	1	0		IGFBP3	IGFBP3	BP-53 IBP3	rna_protein-coding|genomic_protein-coding	7p12.3	insulin like growth factor binding protein 3	2.15407	1.48486e-67	2.12279e-47	0.647493	0.543429	3.37231	11.2835	12.0097	0.621118	37.4046	11.2701	10.7915	0.877587	8.63739	1	1	0	124.045	8.92288	7.95486	8.23745	6.93144	7.77613	8.62855	8.92681	8.48628	9.55341	9.68567	8.95189	10.447	7.58778	9.73487	8.65606	8.3679
212143_s_at	Sense	NM_001013398 NM_000598 NG_011508 AK055632 AK056274 AK075483 AK091706 AK091745 AK092447 AK095408 AK095869 AK095900 AK095907 AK095974 AK095991 AK097201 AK122873 AK123735 AK125224 AK127537 AK129951 AK130884 BC000013 BC018962 BC064987 BX640961 DQ301819 M31159 M35878 X64875	NM_001013398 NM_000598 AK055632 AK056274 AK075483 AK091706 AK091745 AK092447 AK095408 AK095869 AK095900 AK095907 AK095974 AK095991 AK097201 AK122873 AK123735 AK125224 AK127537 AK129951 AK130884 BC000013 BC018962 BC064987 BX640961 M31159 X64875	NC_000007 NC_018918 NG_011508 NT_007819 NW_004929329 DQ301819 M35878	NP_001013416 NP_000589 BAG51662 BAG52153 BAG52402 BAG52410 BAG52553 BAG53151 BAG53162 BAG53182 BAG53189 BAG53771 BAG53948 BAG54169 BAC87023 AAH00013 AAH18962 AAH64987 AAA52541 CAA46087	3486	1	0		IGFBP3	IGFBP3	BP-53 IBP3	rna_protein-coding|genomic_protein-coding	7p12.3	insulin like growth factor binding protein 3	2.17236	9.07382e-66	6.10639e-47	0.63842	0.52354	3.53978	6.70152	10.2413	0	33.2061	9.39625	8.87388	0.898244	6.70152	1	1	0	117.542	7.00032	5.88099	5.52172	5.65302	6.16082	6.09074	6.60395	6.22232	7.87245	7.77563	7.25735	8.55192	6.32488	7.87193	6.01322	6.28264
203424_s_at	Sense	NM_000599 AF055033 CS138154 JA139576 JA139692 L27556	NM_000599 AF055033	NC_000002 NC_018913 NT_005403 NW_004929305 CS138154 JA139576 JA139692 L27556	NP_000590 AAC09368	3488	1	0		IGFBP5	IGFBP5	IBP5	rna_protein-coding|genomic_protein-coding	2q35	insulin like growth factor binding protein 5	1.22394	8.03168e-53	3.37101e-41	0.57996	0.410007	2.30989	6.43427	6.7952	1.86335	30.5344	6.09303	5.70924	0.535909	4.48531		1	0	66.227	4.08009	3.82156	4.25472	4.06641	4.31214	4.99938	4.60668	4.21591	4.60294	4.48907	3.91479	4.96132	3.89803	5.26444	5.00985	5.00088
227760_at	Sense	NM_001007563 AK055716	NM_001007563 AK055716	NC_000009 NC_018920 NT_008413 NW_004929342	NP_001007564	347252	1	0		IGFBPL1	IGFBPL1	IGFBP-RP4 IGFBPRP4 bA113O24.1	rna_protein-coding	9p13.1	insulin like growth factor binding protein-like 1	0.87314	5.61618e-25	6.57848e-16	0.570477	0.393701	2.21266	5.68724	6.15999	0.621118	35.4962	5.0812	4.82047	0.377957	3.94733	0	1	0	77.1665	3.98826	4.23219	3.67751	3.81032	3.92747	3.87394	4.2048	3.66768	3.5405	3.58826	3.55144	4.16469	4.45477	4.40485	4.29846	4.0043
231148_at	Sense	NM_001002915 XM_011526501 XM_011526502 AY672112 BC130490 BC130492	NM_001002915 XM_011526501 XM_011526502 AY672112 BC130490 BC130492	NC_000019 NC_018930 NT_011109 NW_004929415	NP_001002915 XP_011524803 XP_011524804 AAT77786 AAI30491 AAI30493	147920	1	0		IGFL2	IGFL2	UNQ645 VPRI645	rna_protein-coding	19q13.32	IGF like family member 2	1.26621	1.05955e-43	1.04821e-37	0.61844	0.482024	2.39956	6.07309	6.4585	1.24224	41.9847	5.33027	5.32515	0.423775	4.05894	1	1	0	97.764	3.60121	3.92458	3.76828	3.91706	3.998	4.0496	3.01209	4.10834	3.78096	4.32156	3.49809	4.25434	3.61446	5.08583	3.81354	3.79334
229276_at	Sense	NM_001135050 NM_020789 XM_011509809 XM_011509810 AB037776 AK056650 AX405987 AY203932 AY358128 BC030141 CK299326	NM_001135050 NM_020789 XM_011509809 XM_011509810 AB037776 AK056650 AY203932 AY358128 BC030141 CK299326	NC_000001 NC_018912 NT_004487 NW_004929293 AX405987	NP_001128522 NP_065840 XP_011508111 XP_011508112 BAA92593 AAP34455 AAQ88495 AAH30141	57549	1	0		IGSF9	IGSF9	FP18798 IGSF9A Nrt1	rna_protein-coding|genomic_protein-coding	1q22-q23	immunoglobulin superfamily member 9	1.52754	5.09677e-55	2.02082e-45	0.692622	0.653397	2.32684	3.97883	6.30567	0	57.6336	5.09069	5.50637	0.37062	3.97883	1	1	1	134.104	3.65693	4.55294	5.05468	3.76687	3.18714	4.88677	3.4146	3.70869	3.9688	4.00643	3.92206	3.84063	4.06282	4.17812	3.85952	4.39222
228575_at	Sense	NM_144717 XM_011512910 XM_011512911 XM_006713665 AY358305 BC027449 BC033292 BC063696	NM_144717 XM_011512910 XM_011512911 XM_006713665 AY358305 BC027449 BC033292 BC063696	NC_000003 NC_018914 NT_005612 NW_004929311	NP_653318 XP_011511212 XP_011511213 XP_006713728 AAQ88672 AAH33292 AAH63696	53833	1	0		IL20RB	IL20RB	DIRS1 FNDC6 IL-20R2	rna_protein-coding	3q22.3	interleukin 20 receptor subunit beta	1.35859	1.33997e-29	1.23383e-29	0.731607	0.766252	2.89345	3.63114	6.52459	0	43.1298	4.40031	4.98974	0.256391	3.63114	1	1	1	124.794	3.79262	4.13084	3.60641	3.85104	4.1155	3.6717	4.18003	3.72511	3.78091	3.79701	3.97853	3.64324	3.58065	3.83689	3.95745	3.50555
243541_at	Sense	NM_001242637 NM_001242638 XM_011543143 NG_029436 AX365201 AY499339 AY499342 FB507082 GM989498 GN088756 HC731051 HH829737 HI936211	NM_001242637 NM_001242638 XM_011543143 AY499339 AY499342	NC_000005 NC_018916 NT_034772 NW_004929322 NG_029436 AX365201 FB507082 GM989498 GN088756 HC731051 HH829737 HI936211	NP_001229566 NP_001229567 XP_011541445 AAS86444 AAS86447	133396	1	0		IL31RA	IL31RA	CRL CRL3 GLM-R GLMR GPL IL-31RA PLCA2 PRO21384 hGLM-R	rna_protein-coding|genomic_protein-coding	5q11.2	interleukin 31 receptor A	0.786746	1.37791e-21	6.53317e-18	0.621971	0.489142	2.17992	4.20296	5.17294	1.24224	32.8244	3.86315	3.77977	0.290044	2.99302	1	1	1	68.8466	2.79082	2.98503	2.83128	2.8531	3.62731	3.75276	3.04818	2.98238	3.33967	2.99203	3.05651	3.39541	2.87892	2.86904	2.99518	3.12268
209743_s_at	Sense	NM_001257137 NM_031483 NM_001257138 XM_011529077 XM_011529078 XM_005260570 XM_011529079 AB056663 AB209747 AF038564 AF095745 AK297809 AK304090 AK315212 BC011571	NM_001257137 NM_031483 NM_001257138 XM_011529077 XM_011529078 XM_005260570 XM_011529079 AB056663 AB209747 AF038564 AF095745 AK297809 AK304090 AK315212 BC011571	NC_000020 NC_018931 NT_011362 NW_004929418 NG_023206	NP_001244066 NP_113671 NP_001244067 XP_011527379 XP_011527380 XP_005260627 XP_011527381 BAB39389 BAD92984 AAC04845 AAK39399 BAG60147 BAG64996 BAG37647 AAH11571	83737	1	0		ITCH	ITCH	ADMFD AIF4 AIP4 NAPP1	rna_protein-coding	20q11.22	itchy E3 ubiquitin protein ligase	1.30172	5.35597e-55	1.17621e-39	0.589477	0.426919	2.26126	4.33914	6.60041	0	37.7863	6.02181	5.64086	0.560889	4.33914		1	1	85.4447	4.15992	3.62998	4.96412	5.03764	5.68617	5.05819	5.71777	5.59217	5.82039	5.89596	3.75063	4.88207	4.20601	5.34611	5.0624	5.37662
222899_at	Sense	NM_001004439 XM_011521363 XM_005254228 AF109681 AL359064	NM_001004439 XM_011521363 XM_005254228 AF109681 AL359064	NC_000015 NC_018926 NT_010194 NW_004929398	NP_001004439 XP_011519665 XP_005254285 AAF01258 CAB94392	22801	1	0		ITGA11	ITGA11	HsT18964	rna_protein-coding	15q23	integrin subunit alpha 11	1.31806	1.7013e-57	3.8998e-43	0.609806	0.464998	2.21749	6.71199	7.11581	1.24224	40.8397	6.46011	6.21638	0.520594	4.89832	1	1	1	87.8069	5.32833	5.06103	5.51881	5.1864	4.70995	4.91388	4.75463	5.41957	5.19684	5.21129	5.25231	5.37633	5.01126	5.59183	5.34992	5.08716
204989_s_at	Sense	NM_001005731 NM_001321123 NM_001005619 XM_006721868 XM_006721870 XM_005257312 AB208913 BC118916 BC126411 BC143738 BC143742 X51841 X52186	NM_001005731 NM_001321123 NM_001005619 XM_006721868 XM_006721870 XM_005257312 AB208913 BC118916 BC126411 BC143738 BC143742 X51841 X52186	NC_000017 NC_018928 NT_010783 NW_004929407	NP_001005731 NP_001308052 NP_001005619 XP_006721931 XP_006721933 XP_005257369 BAD92150 AAI18917 AAI26412 AAI43739 AAI43743 CAA36134 CAA36433	3691	1	0		ITGB4	ITGB4	CD104 GP150	rna_protein-coding	17q25	integrin subunit beta 4	1.00169	6.11725e-31	3.15586e-23	0.566684	0.387327	2.31439	5.77452	6.59701	1.24224	35.4962	5.54258	5.28431	0.419987	4.28262	0	1	1	79.277	4.01492	3.97509	3.92458	3.99589	5.42279	3.90225	4.17777	3.81561	4.82233	4.57533	4.16197	4.68328	4.27008	5.05335	4.28992	4.46324
204990_s_at	Sense	NM_000213 NM_001005731 NM_001321123 NM_001005619 XM_006721866 XM_005257309 XM_006721867 XM_005257311 XM_006721868 XM_011524751 XM_006721870 XM_005257312 XM_011524752 X51841 X52186 X53587	NM_000213 NM_001005731 NM_001321123 NM_001005619 XM_006721866 XM_005257309 XM_006721867 XM_005257311 XM_006721868 XM_011524751 XM_006721870 XM_005257312 XM_011524752 X51841 X52186 X53587	NC_000017 NC_018928 NG_007372 NT_010783 NW_004929407	NP_000204 NP_001005731 NP_001308052 NP_001005619 XP_006721929 XP_005257366 XP_006721930 XP_005257368 XP_006721931 XP_011523053 XP_006721933 XP_005257369 XP_011523054 CAA36134 CAA36433 CAA37656	3691	1	0		ITGB4	ITGB4	CD104 GP150	rna_protein-coding	17q25	integrin subunit beta 4	1.32668	8.92926e-35	3.7292e-27	0.500577	0.288452	3.0169	5.97541	8.99231	0	25.5725	8.09522	7.30209	0.706604	5.97541	1	1	1	77.1498	5.74445	5.39817	6.4661	5.22444	6.44543	6.19968	6.05496	5.09302	6.41904	6.81003	5.40165	6.52995	6.62814	7.69736	5.63296	6.68645
226189_at	Sense	NM_002214 XM_011515392 XM_011515393 XM_011515394 XM_011515395 XM_011515396 BC042028	NM_002214 XM_011515392 XM_011515393 XM_011515394 XM_011515395 XM_011515396 BC042028	NC_000007 NC_018918 NT_007819 NW_004929329	NP_002205 XP_011513694 XP_011513695 XP_011513696 XP_011513697 XP_011513698	3696	1	0		ITGB8	ITGB8	---	rna_protein-coding	7p21.1	integrin subunit beta 8	1.13658	7.0791e-13	3.59746e-09	0.429251	0.203656	3.68613	6.09449	9.78062	0	27.0992	8.99112	7.23106	0.965544	6.09449	1	1	1	99.8914	6.67814	5.41709	6.94578	4.13392	5.6957	5.53408	5.20892	4.99424	6.68055	4.64197	4.92169	6.59768	5.74031	6.63988	4.66174	5.96696
201015_s_at	Sense	NM_002230 NM_021991 XM_006721874 XM_006721878 XM_006721873 XM_011524753 XM_011524754 XM_011524755 XM_011524756 XM_006721875 XM_011524757 XM_011524758 AF306723 AK226051 BC000441 M23410 Z68228	NM_002230 NM_021991 XM_006721874 XM_006721878 XM_006721873 XM_011524753 XM_011524754 XM_011524755 XM_011524756 XM_006721875 XM_011524757 XM_011524758 AK226051 BC000441 M23410 Z68228	NC_000017 NC_018928 NG_009090 NT_010783 NW_004929407 AF306723	NP_002221 NP_068831 XP_006721937 XP_006721941 XP_006721936 XP_011523055 XP_011523056 XP_011523057 XP_011523058 XP_006721938 XP_011523059 XP_011523060 AAH00441 AAA64895 CAA92522	3728	1	0		JUP	JUP	ARVD12 CTNNG DP3 DPIII PDGB PKGB	rna_protein-coding|genomic_protein-coding	17q21	junction plakoglobin	1.03958	1.13275e-34	1.31608e-28	0.509717	0.30085	2.31618	7.83819	10.1544	0	28.626	9.44238	8.87777	0.534731	7.83819	1	1	1	66.303	7.80328	7.46042	8.51012	7.18862	8.62469	8.15034	8.34482	7.67416	8.30617	8.82471	7.31557	7.75673	8.74626	8.41158	7.42574	8.57757
214595_at	Sense	NM_002237 XM_011528800 XM_011528801 XM_011528802 XM_006723785 XM_011528803 XM_011528804 XM_011528805 XM_011528806 AK290689 AW162513 BC046629 CN480356	NM_002237 XM_011528800 XM_011528801 XM_011528802 XM_006723785 XM_011528803 XM_011528804 XM_011528805 XM_011528806 AK290689 AW162513 BC046629 CN480356	NC_000020 NC_018931 NT_011362 NW_004929418	NP_002228 XP_011527102 XP_011527103 XP_011527104 XP_006723848 XP_011527105 XP_011527106 XP_011527107 XP_011527108 BAF83378 AAH46629	3755	1	0		KCNG1	KCNG1	K13 KCNG KV6.1 kH2	rna_protein-coding	20q13	potassium voltage-gated channel modifier subfamily G member 1	0.76475	1.78566e-21	5.4317e-14	0.571226	0.394969	2.22666	3.64855	5.87521	0	30.1527	4.68567	4.4133	0.345704	3.64855	1	1	1	67.1397	3.09455	3.38435	3.08125	3.40417	3.13243	3.21253	3.20786	2.99226	2.96172	3.1571	3.55389	2.80411	3.74251	3.52598	3.3473	3.81627
204678_s_at	Sense	NM_002245 XM_011544184 AK090902 AK314016 BC018051 DQ892383 DQ895595 U33632 U76996 U90065	NM_002245 XM_011544184 AK090902 AK314016 BC018051 DQ892383 DQ895595 U33632 U76996 U90065	NC_000001 NC_018912 NT_167186 NW_004929294	NP_002236 XP_011542486 BAG36727 AAH18051 ABM83309 ABM86521 AAB01688 AAB97878 AAB51147	3775	1	0		KCNK1	KCNK1	DPK HOHO K2P1 K2p1.1 KCNO1 TWIK-1 TWIK1	rna_protein-coding	1q42.2	potassium two pore domain channel subfamily K member 1	1.27516	2.29504e-43	7.32508e-32	0.545969	0.353939	2.29482	5.64611	7.94094	0	38.9313	7.41241	6.92128	0.588765	5.64611	1	1	1	89.3404	5.59518	5.78541	5.83608	6.52857	6.01118	6.52287	5.53592	6.57928	6.9321	5.05693	4.82884	5.54399	5.55232	6.3069	5.08679	5.81479
204401_at	Sense	NM_002250 XM_005258882 XM_005258883 XR_935823 AF022797 BC015337 HC874393	NM_002250 XM_005258882 XM_005258883 XR_935823 AF022797 BC015337	NC_000019 NC_018930 NT_011109 NW_004929415 HC874393	NP_002241 XP_005258939 XP_005258940 AAC51913 AAH15337	3783	1	0		KCNN4	KCNN4	DHS2 IK IK1 IKCA1 KCA4 KCa3.1 SK4 hIKCa1 hKCa4 hSK4	rna_protein-coding|genomic_protein-coding	19q13.2	potassium calcium-activated channel subfamily N member 4	0.920248	1.44779e-24	1.33554e-15	0.495993	0.282375	2.40498	5.02674	7.43172	0	29.771	6.57682	5.94699	0.516693	5.02674	1	1	1	71.5986	4.82574	5.93277	4.75036	5.72618	5.06624	5.12907	4.93364	5.3682	5.85759	4.98876	5.24458	5.48923	5.59332	5.65262	4.65048	5.0701
226246_at	Sense	NM_001136205 NM_198991 NM_001142730 NM_001258221 NM_001258222 AF542549 AK289870 BC063652	NM_001136205 NM_198991 NM_001142730 NM_001258221 NM_001258222 AF542549 AK289870 BC063652	NC_000018 NC_018929 NT_010966 NW_004929410	NP_001129677 NP_945342 NP_001136202 NP_001245150 NP_001245151 AAQ09532 BAF82559 AAH63652	284252	1	0		KCTD1	KCTD1	C18orf5 SENS	rna_protein-coding	18q11.2	potassium channel tetramerization domain containing 1	1.01247	3.29909e-27	2.18244e-19	0.529227	0.328617	2.44976	7.60477	8.21265	1.24224	33.5878	7.25624	6.77536	0.497785	5.76289	1	1	0	79.239	5.95258	5.78702	5.32993	5.55558	5.41901	6.07341	5.80291	5.91294	6.52971	5.52003	5.90694	6.05187	5.73708	7.15681	6.27144	6.4302
226245_at	Sense	NM_001136205 NM_198991 NM_001142730 NM_001258221 NM_001258222 BC042371 BC063652	NM_001136205 NM_198991 NM_001142730 NM_001258221 NM_001258222 BC042371 BC063652	NC_000018 NC_018929 NT_010966 NW_004929410	NP_001129677 NP_945342 NP_001136202 NP_001245150 NP_001245151 AAH63652	284252	1	0		KCTD1	KCTD1	C18orf5 SENS	rna_protein-coding	18q11.2	potassium channel tetramerization domain containing 1	1.06176	1.93143e-28	2.48753e-22	0.484812	0.267935	2.5542	7.52642	8.19774	1.24224	29.771	7.44789	6.7053	0.601452	5.64354	1	1	0	72.8683	5.02854	5.68393	5.71078	5.43948	4.64456	4.79498	5.20932	5.24383	5.78472	4.89212	6.01951	5.28336	5.32767	6.3101	5.514	5.85534
220239_at	Sense	NM_001172428 NR_033329 NG_016983 AA432360 AF111113 AL834193 BC009555	NM_001172428 NR_033329 AA432360 AF111113 AL834193 BC009555	NC_000007 NC_018918 NT_007819 NW_004929329 NG_016983	NP_001165899 AAF27196 AAH09555	55975	1	0		KLHL7	KLHL7	KLHL6 SBBI26	rna_protein-coding|genomic_protein-coding	7p15.3	kelch like family member 7	1.619	8.46393e-70	6.62218e-49	0.659725	0.571349	2.51274	4.96797	7.48072	0	41.9847	6.77112	6.58697	0.601049	4.96797	1	1	1	105.497	4.92074	5.6617	4.84255	5.89978	4.57155	4.85122	4.76159	5.14315	4.88996	4.73979	4.32037	4.74885	5.19585	4.46113	5.36252	4.51515
220238_s_at	Sense	NM_001031710 NM_018846 NM_001172428 NR_033328 NR_033329 XM_006715753 XM_006715754 XM_006715755 XM_006715756 XM_006715757 AF111113 AK056390 AK290479 AK299006 AK302995 AL136597 AY028802 BC009555 BC039585 EF560731 EU831631 EU831716 EU832811 GQ129238	NM_001031710 NM_018846 NM_001172428 NR_033328 NR_033329 XM_006715753 XM_006715754 XM_006715755 XM_006715756 XM_006715757 AF111113 AK056390 AK290479 AK299006 AK302995 AL136597 AY028802 BC009555 BC039585 EF560731 EU831631 EU831716 EU832811 GQ129238	NC_000007 NC_018918 NG_016983 NT_007819 NW_004929329	NP_001026880 NP_061334 NP_001165899 XP_006715816 XP_006715817 XP_006715818 XP_006715819 XP_006715820 AAF27196 BAB71175 BAF83168 BAH12925 BAH13872 CAB66532 AAK29099 AAH09555 AAH39585 ABQ59041 ACE87231 ACE86550 ACE87822 ACT64372	55975	1	0		KLHL7	KLHL7	KLHL6 SBBI26	rna_protein-coding	7p15.3	kelch like family member 7	1.37257	7.51792e-60	4.31862e-43	0.625154	0.495638	2.22019	3.73482	5.95501	0	45.8015	5.27285	5.10739	0.512674	3.73482	1	1	1	101.688	4.38977	4.3143	3.85443	4.52512	4.56149	3.60296	4.0544	3.40575	4.03397	4.30003	3.27567	3.63619	4.37646	4.10207	3.49726	3.87205
224534_at	Sense	NM_032045 XM_011530429 XM_011530430 XM_011530431 XM_011530432 AB059618 AK056425	NM_032045 XM_011530429 XM_011530430 XM_011530431 XM_011530432 AB059618 AK056425	NC_000022 NC_018933 NT_011520 NW_004929430	NP_114434 XP_011528731 XP_011528732 XP_011528733 XP_011528734 BAB40969 BAB71180	83999	1	0		KREMEN1	KREMEN1	KREMEN KRM1	rna_protein-coding	22q12.1	kringle containing transmembrane protein 1	0.757495	3.52949e-26	2.93093e-23	0.580171	0.410374	2.00263	4.50827	5.42608	1.24224	30.1527	4.35982	4.18095	0.312122	3.42346	0	1	1	57.8968	3.69982	3.16759	3.67566	3.33937	3.5529	3.75493	3.61066	3.51947	3.49983	3.79424	3.2171	3.98301	3.49156	3.93545	3.329	3.77587
201650_at	Uncertain	Y00503	Y00503	---	CAA68556	3880	1	0		KRT19	KRT19	CK19 K19 K1CS	rna_protein-coding	17q21.2	keratin 19	1.2809	9.30162e-23	1.44406e-27	0.545519	0.353239	2.71211	9.38796	12.1001	0	41.6031	11.2578	10.6689	0.623277	9.38796	1	1	1	112.832	10.0478	9.22472	10.2771	9.09507	10.1709	9.47199	9.83604	9.18359	9.44615	9.64869	8.94427	10.3966	9.83005	10.1672	9.11701	9.83583
235148_at	Sense	NM_173853 NM_001321325 XM_005264198 AY157576 AY358993	NM_173853 NM_001321325 XM_005264198 AY157576 AY358993	NC_000002 NC_018913 NT_022184 NW_004929300	NP_776252 NP_001308254 XP_005264255 AAO13160 AAQ89352	200634	1	0		KRTCAP3	KRTCAP3	KCP3	rna_protein-coding	2p23.3	keratinocyte associated protein 3	1.35708	1.95708e-54	3.51063e-40	0.623964	0.493201	2.20213	5.83807	8.04019	0	48.855	7.26026	7.19515	0.474065	5.83807	1	1	1	107.585	6.49696	6.38153	6.23819	6.52066	5.8183	6.37113	5.66666	6.31532	6.27059	5.70871	6.77825	5.93069	6.13617	6.34648	6.48675	6.00754
203287_at	Sense	NM_005558 XM_011509532 BC009742 BC071890 BX647307 U42408 U58994	NM_005558 XM_011509532 BC009742 BC071890 BX647307 U42408	NC_000001 NC_018912 NT_004487 NW_004929293 U58994	NP_005549 XP_011507834 AAH09742 AAH71890 CAH56166 AAB58817	3898	1	0		LAD1	LAD1	LadA	rna_protein-coding|genomic_protein-coding	1q25.1-q32.3	ladinin 1	1.28157	4.98628e-56	1.75124e-42	0.615503	0.476173	2.10637	5.9236	8.02997	0	44.2748	7.35622	7.20516	0.477541	5.9236	1	1	0	93.2593	6.50942	6.44296	6.18773	7.05036	6.22352	5.69398	5.74404	6.271	5.93911	5.16128	6.14211	5.8661	5.83762	5.99463	5.89226	5.83812
208767_s_at	Sense	NM_018407 AF527412 AK075326 AL136942 AY057051 AY261384 BC014129 BC031021 BC038117	NM_018407 AF527412 AK075326 AL136942 AY057051 AY261384 BC014129 BC031021 BC038117	NC_000008 NC_018919 NT_008046 NW_004929340	NP_060877 AAP14034 BAC11549 CAB66876 AAL17908 AAO84265 AAH14129 AAH31021 AAH38117	55353	1	0		LAPTM4B	LAPTM4B	LAPTM4beta LC27	rna_protein-coding	8q22.1	lysosomal protein transmembrane 4 beta	1.39808	8.00889e-51	2.63567e-38	0.582755	0.414915	2.50492	8.74097	11.2459	0	36.6412	10.4878	10.1391	0.582286	8.74097	1	1	1	91.7834	9.70341	9.02739	9.20277	8.60758	9.16959	8.7063	9.3631	8.85062	9.39584	9.17711	8.38034	9.67105	8.62422	9.71853	8.89801	9.3219
208029_s_at	Sense	NM_018407 AK075326 AL136942 AY057051 AY261384 BC014129 BC031021 BC038117	NM_018407 AK075326 AL136942 AY057051 AY261384 BC014129 BC031021 BC038117	NC_000008 NC_018919 NT_008046 NW_004929340	NP_060877 BAC11549 CAB66876 AAL17908 AAO84265 AAH14129 AAH31021 AAH38117	55353	1	0		LAPTM4B	LAPTM4B	LAPTM4beta LC27	rna_protein-coding	8q22.1	lysosomal protein transmembrane 4 beta	1.21843	7.34513e-55	2.49935e-41	0.623673	0.492605	2.0494	9.14423	11.1936	0	44.2748	10.4288	10.3627	0.428194	9.14423	1	1	1	90.7369	9.97732	9.31625	9.5507	9.26224	9.48897	9.33549	9.35762	9.08175	8.69308	9.41872	8.87205	9.802	8.89213	9.68633	9.27817	9.57334
206400_at	Sense	NM_002307 NM_001042507 BP225960 CV575179 AW015224 BC042911 BC061588 BC073743 L07769 U06643	NM_002307 NM_001042507 BP225960 CV575179 AW015224 BC042911 BC061588 BC073743 L07769 U06643	NC_000019 NC_018930 NT_011109 NW_004929415	NP_002298 NP_001035972 AAH42911 AAH61588 AAH73743 AAA67899 AAA86820	3963 653499	2	2		LGALS7	LGALS7 LGALS7B	GAL7 LGALS7A Gal-7 HKL-14 LGALS7 PI7	rna_protein-coding	19q13.2	lectin, galactoside-binding, soluble, 7 ||| lectin, galactoside-binding, soluble, 7B	1.48035	1.02429e-26	4.3097e-23	0.649653	0.548266	3.56392	5.7615	7.45782	2.48447	37.7863	5.24636	5.37426	0.45082	3.8939	1	1	0	125.813	3.7635	3.51163	3.36565	3.42336	4.39953	3.83209	4.36598	3.83464	4.56167	3.54095	3.80599	3.60378	3.58819	5.13368	3.80698	3.9515
218326_s_at	Sense	NM_018490 AF257182	NM_018490 AF257182	NC_000011 NC_018922 NT_009237 NW_004929378	NP_060960 AAF68989	55366	1	0		LGR4	LGR4	BNMD17 GPR48	rna_protein-coding	11p14-p13	leucine-rich repeat containing G-protein-coupled receptor 4	2.29095	8.42792e-95	2.22902e-55	0.773154	0.910724	2.86502	4.38705	7.25207	0	70.6107	6.15339	6.67799	0.588779	4.38705	1	1	1	202.301	3.9315	3.95119	3.89097	3.25883	4.11572	3.93186	4.2941	3.02967	3.93905	4.78456	3.88587	4.39798	4.11034	4.25678	3.52763	3.88696
220253_s_at	Sense	NM_013437 NM_001135703 AB208957 AF166350 AK022991 AK126348 AK299374 BC032109 CS265759	NM_013437 NM_001135703 AB208957 AF166350 AK022991 AK126348 AK299374 BC032109	NC_000008 NC_018919 NT_008046 NW_004929340 CS265759	NP_038465 NP_001129175 BAD92194 AAD44360 BAG54310 BAG61364 AAH32109	29967	1	0		LRP12	LRP12	ST7	rna_protein-coding|genomic_protein-coding	8q22.2	LDL receptor related protein 12	1.06979	2.52111e-36	2.22748e-26	0.563954	0.382791	2.22397	3.60398	5.82795	0	37.4046	4.94563	4.67377	0.447217	3.60398	0	1	1	83.1867	3.8467	3.37422	3.82322	3.64398	4.20085	3.62183	3.88617	3.29504	3.74379	4.56048	3.152	4.08591	3.56425	3.7025	3.49374	3.82023
219631_at	Sense	NM_013437 NM_001135703 AB208957 AK022991 AK126348 BC017381	NM_013437 NM_001135703 AB208957 AK022991 AK126348 BC017381	NC_000008 NC_018919 NT_008046 NW_004929340	NP_038465 NP_001129175 BAD92194 BAG54310	29967	1	0		LRP12	LRP12	ST7	rna_protein-coding	8q22.2	LDL receptor related protein 12	1.10018	7.03118e-40	4.18638e-31	0.558761	0.374277	2.179	4.93891	7.11791	0	37.4046	6.3545	6.03909	0.471864	4.93891	1	1	1	81.5046	4.68051	4.27455	4.44505	4.68494	5.33997	4.87649	4.86115	3.92768	4.55766	5.41493	3.724	4.74149	5.0087	4.11969	3.8333	4.84904
205282_at	Uncertain	D50678 D86407	D50678	D86407	BAA09328	7804	1	0		LRP8	LRP8	APOER2 HSZ75190 LRP-8 MCI1	rna_protein-coding|genomic_protein-coding	1p34	LDL receptor related protein 8	1.30846	1.23276e-46	5.54167e-33	0.610762	0.466857	2.33418	4.01547	6.34966	0	46.1832	5.39359	5.32393	0.459373	4.01547	1	1	1	107.8	3.77303	4.79288	3.43756	4.61829	4.34052	4.39967	3.61623	4.23117	4.90464	3.68171	4.20077	4.00982	4.51232	3.87643	3.29656	3.62025
213909_at	Sense	NM_001135057 NM_130830 AK022342 AK125112 BK001325 BQ183882	NM_001135057 NM_130830 AK022342 AK125112 BK001325 BQ183882	NC_000003 NC_018914 NT_005612 NW_004929312	NP_001128529 NP_570843 BAG54146 DAA01740	131578	1	0		LRRC15	LRRC15	LIB	rna_protein-coding	3q29	leucine rich repeat containing 15	1.79535	6.39302e-45	1.95936e-33	0.543143	0.349564	3.42765	7.73621	8.27339	1.24224	32.4427	7.40765	6.64109	0.853968	4.84575	1	1	1	106.944	4.04233	3.07589	4.50677	3.71368	4.50637	3.54333	3.6676	4.19485	4.63291	4.76393	4.39287	4.28158	4.1685	5.51627	3.56503	4.67889
206276_at	Sense	NM_003695 BC022806 BC031330 BU689475 X82693	NM_003695 BC022806 BC031330 BU689475 X82693	NC_000008 NC_018919 NT_008046 NW_004929340	NP_003686 AAH22806 AAH31330 CAA58014	8581	1	0		LY6D	LY6D	E48 Ly-6D	rna_protein-coding	8q24	lymphocyte antigen 6 complex, locus D	1.20418	1.10699e-19	3.49738e-14	0.68237	0.626664	3.50768	5.80747	7.49481	1.24224	32.4427	5.02157	5.19132	0.344811	3.98713	1	1	1	109.441	3.69029	3.79628	3.98135	3.86403	3.8321	3.98934	3.41542	3.80003	3.89555	4.14637	4.01346	3.43472	3.70497	3.93808	3.67868	3.65077
223687_s_at	Sense	NM_017527 NM_001160354 NM_001160355 AB105187 AK092545 BC001291 CB528496	NM_017527 NM_001160354 NM_001160355 AB105187 AK092545 BC001291 CB528496	NC_000008 NC_018919 NT_008046 NW_004929340	NP_059997 NP_001153826 NP_001153827 BAQ19755 AAH01291	54742	1	0		LY6K	LY6K	CT97 HSJ001348 URLC10 ly-6K	rna_protein-coding	8q24.3	lymphocyte antigen 6 complex, locus K	1.74313	7.64818e-38	1.83785e-19	0.642201	0.531745	3.14905	6.19942	7.70437	0.621118	55.7252	6.11209	6.29844	0.518923	4.55532	1	1	1	173.526	4.27076	4.8795	4.39806	4.62876	4.65381	3.97283	3.56215	4.68399	5.25493	5.8993	3.6778	3.90476	4.52426	4.34793	5.08454	3.8867
228360_at	Sense	NM_177964 NM_001317002 NM_001317003 NM_001317004 NM_001317005 NM_001317006 XM_011510614 XM_005246304 XM_005246306 XM_006712279 XM_006712280 XM_006712281 XM_011510623 XM_011510624 XM_005246308 XM_011510625 XM_011510626 XM_011510615 XM_005246309 XM_011510616 XM_011510617 XM_011510618 XM_011510619 XM_011510620 XM_011510621 XM_011510622 AF435957 BC018203 BC040176	NM_177964 NM_001317002 NM_001317003 NM_001317004 NM_001317005 NM_001317006 XM_011510614 XM_005246304 XM_005246306 XM_006712279 XM_006712280 XM_006712281 XM_011510623 XM_011510624 XM_005246308 XM_011510625 XM_011510626 XM_011510615 XM_005246309 XM_011510616 XM_011510617 XM_011510618 XM_011510619 XM_011510620 XM_011510621 XM_011510622 AF435957 BC018203 BC040176	NC_000002 NC_018913 NT_005403 NW_004929305	NP_808879 NP_001303931 NP_001303932 NP_001303933 NP_001303934 NP_001303935 XP_011508916 XP_005246361 XP_005246363 XP_006712342 XP_006712343 XP_006712344 XP_011508925 XP_011508926 XP_005246365 XP_011508927 XP_011508928 XP_011508917 XP_005246366 XP_011508918 XP_011508919 XP_011508920 XP_011508921 XP_011508922 XP_011508923 XP_011508924 AAM20908 AAH18203 AAH40176	130576	1	0		LYPD6B	LYPD6B	CT116 LYPD7	rna_protein-coding	2q23.2	LY6/PLAUR domain containing 6B	1.06248	1.2704e-29	5.4241e-20	0.598039	0.442623	2.44781	5.33614	6.42438	1.24224	37.7863	5.16588	5.03905	0.396438	3.97657	1	1	1	89.4528	3.68185	3.40404	3.29961	3.75568	3.61505	3.15206	3.63429	3.65247	3.75511	3.89223	3.94885	3.61653	3.67242	3.90635	3.55897	3.67232
207325_x_at	Sense	NM_004988 NG_013243 BC017555 CA428506 M77481	NM_004988 BC017555 CA428506	NC_000023 NC_018934 NG_013243 NT_011681 NW_004929448 M77481	NP_004979 AAH17555	4100	1	0		MAGEA1	MAGEA1	CT1.1 MAGE1	rna_protein-coding|genomic_protein-coding	Xq28	MAGE family member A1	1.28099	1.5346e-23	1.18459e-14	0.723173	0.740196	3.20416	5.18	6.60751	0.621118	39.313	4.22058	4.68435	0.272406	3.40336	1	1	1	123.975	2.96463	3.60797	3.02305	2.86233	4.12181	3.32348	3.26543	3.52148	3.50659	3.94797	3.73224	3.52006	3.63699	3.17115	3.48363	3.06818
210467_x_at	Sense	NM_001166386 NM_001166387 NM_005367 NG_015852 BC003408 L18877	NM_001166386 NM_001166387 NM_005367 BC003408	NC_000023 NC_018934 NG_013228 NT_011681 NW_004929448 NG_015852 L18877	NP_001159858 NP_001159859 NP_005358 AAH03408	4111	1	0		MAGEA12	MAGEA12	CT1.12 MAGE12	rna_protein-coding|genomic_protein-coding	Xq28	MAGE family member A12	1.77063	7.24825e-27	1.68228e-17	0.804795	1.04326	3.88554	4.14339	7.06791	1.24224	45.0382	3.76878	4.953	0.19547	3.18237	1	1	0	170.171	3.16578	3.31609	2.81685	2.84735	3.28979	3.26484	3.34749	3.00155	3.38648	2.90483	2.90719	3.12132	3.03526	3.03864	2.9352	3.36712
209035_at	Sense	NM_001012334 NM_001012333 NM_002391 NM_001270550 NM_001270551 XM_011520116 AK130889 AK308210 BC011704 BF684205 CN266369 JA464939 M69148 X55110	NM_001012334 NM_001012333 NM_002391 NM_001270550 NM_001270551 XM_011520116 AK130889 AK308210 BC011704 BF684205 CN266369 M69148 X55110	NC_000011 NC_018922 NT_009237 NW_004929378 JA464939	NP_001012334 NP_001012333 NP_002382 NP_001257479 NP_001257480 XP_011518418 AAH11704 AAA58478 CAA38908	4192	1	0		MDK	MDK	ARAP MK NEGF2	rna_protein-coding|genomic_protein-coding	11p11.2	midkine (neurite growth-promoting factor 2)	2.08359	4.58663e-79	2.51079e-53	0.701573	0.677676	2.96003	6.13985	9.09988	0	50.7634	8.24982	8.22345	0.703321	6.13985	1	1	0	150.261	6.63545	6.30172	6.40741	7.00326	6.41717	6.14465	6.79485	6.97253	6.96218	7.36922	6.3538	7.02978	6.59103	7.57644	7.21119	6.30608
232523_at	Sense	NM_032446 NM_001256545 XM_011543692 XM_011543693 XM_011543694 NG_032072 AB058676 AK021631 BC152478 CR749437	NM_032446 NM_001256545 XM_011543692 XM_011543693 XM_011543694 AB058676 AK021631 BC152478 CR749437	NC_000005 NC_018916 NG_032072 NT_034772 NW_004929323	NP_115822 NP_001243474 XP_011541994 XP_011541995 XP_011541996 BAB47409 AAI52479 CAH18275	84466	1	0		MEGF10	MEGF10	EMARDD	rna_protein-coding|genomic_protein-coding	5q33	multiple EGF like domains 10	0.628157	2.26178e-16	4.51755e-09	0.675673	0.609789	2.02979	4.44956	5.17057	0.621118	30.1527	3.74317	3.76894	0.200797	3.14078	1	1	1	59.9428	3.04964	2.93374	3.26827	2.90103	3.08243	3.00109	3.1824	2.99169	3.39661	3.00467	2.85541	3.00118	2.96989	3.27636	3.23698	2.79016
235177_at	Sense	NM_145280 NM_001127395 XM_011510724 XM_005246340 XM_005246341 XM_011510725 XM_005246336 XM_005246337 XM_005246338 XM_006712327 XM_011510726 XM_005246339 XM_006712329 AF455817 AK093812 BC033720	NM_145280 NM_001127395 XM_011510724 XM_005246340 XM_005246341 XM_011510725 XM_005246336 XM_005246337 XM_005246338 XM_006712327 XM_011510726 XM_005246339 XM_006712329 AF455817 AK093812 BC033720	NC_000002 NC_018913 NT_005403 NW_004929305	NP_660323 NP_001120867 XP_011509026 XP_005246397 XP_005246398 XP_011509027 XP_005246393 XP_005246394 XP_005246395 XP_006712390 XP_011509028 XP_005246396 XP_006712392 AAL66295 BAC04229 AAH33720	151194	1	0		METTL21A	METTL21A	FAM119A HCA557b HSPA-KMT	rna_protein-coding	2q33.3	methyltransferase like 21A	1.29707	2.78743e-60	7.85536e-45	0.610168	0.465701	2.19739	5.09834	7.29574	0	30.1527	6.82608	6.39541	0.575911	5.09834	1	1	1	66.2573	5.31473	4.72031	5.34573	5.45331	5.12349	5.34415	5.19771	4.47747	5.25399	5.90908	4.90695	5.07121	5.98347	4.67816	5.09243	4.61083
217871_s_at	Sense	NM_002415 NG_012099 AK311929 BC000447 BC007376 BC007676 BC008914 BC013976 BC022414 BC051440 BC053376 CR456520 DQ307455 L10612 L19686 M25639	NM_002415 AK311929 BC000447 BC007376 BC007676 BC008914 BC013976 BC022414 BC051440 BC053376 CR456520 L10612 M25639	NC_000022 NC_018933 NG_012099 NT_011520 NT_187633 NW_004929430 DQ307455 L19686	NP_002406 BAG34870 AAH00447 AAH07676 AAH08914 AAH13976 AAH22414 AAH53376 CAG30406 AAA35892 AAA36315	4282	1	0		MIF	MIF	GIF GLIF MMIF	rna_protein-coding|genomic_protein-coding	22q11.23	macrophage migration inhibitory factor (glycosylation-inhibiting factor)	1.75964	6.49537e-109	4.37944e-64	0.842359	1.23639	2.1272	10.1591	12.2863	0	62.9771	11.7154	11.9188	0.518753	10.1591	1	1	1	133.965	10.5849	10.671	10.5784	10.6845	10.5276	10.3983	10.3905	10.7185	10.0602	10.4463	10.3455	10.5863	10.8316	10.6686	10.8933	10.8175
204475_at	Sense	NM_002421 NM_001145938 NG_011740 AK024818 AK098450 AK130687 AK223034 AK223035 AK223036 AK223056 AK223281 AK301340 AY769434 BC013118 BC013875 M13509 X05231 X54925	NM_002421 NM_001145938 AK024818 AK098450 AK130687 AK223034 AK223035 AK223036 AK223056 AK223281 AK301340 BC013118 BC013875 M13509 X05231 X54925	NC_000011 NC_018922 NG_011740 NT_033899 NW_004929381 AY769434	NP_002412 NP_001139410 BAD96754 BAD96755 BAD96756 BAD96776 BAD97001 BAG62888 AAH13118 AAH13875 AAA35699 CAA28858 CAA38691	4312	1	0		MMP1	MMP1	CLG CLGN	rna_protein-coding|genomic_protein-coding	11q22.3	matrix metallopeptidase 1	4.17752	5.72857e-67	2.96719e-46	0.646644	0.541541	6.50252	10.4542	10.7128	2.48447	43.8931	8.98935	8.38779	1.59303	4.21027	1	1	0	269.261	3.021	3.42198	2.92173	5.33043	3.01541	2.7408	2.99845	3.03229	4.44407	4.10351	3.35409	3.32905	4.4603	4.50063	3.52692	3.53069
205680_at	Sense	NM_002425 AK222601 BC002591 X07820	NM_002425 AK222601 BC002591 X07820	NC_000011 NC_018922 NT_033899 NW_004929381	NP_002416 BAD96321 AAH02591 CAA30679	4319	1	0		MMP10	MMP10	SL-2 STMY2	rna_protein-coding	11q22.3	matrix metallopeptidase 10	1.60554	1.14935e-21	4.2073e-17	0.617238	0.479623	4.53871	6.07314	8.10703	2.48447	32.0611	5.37794	5.17385	0.603207	3.56832	1	1	0	134.24	3.28434	3.21708	3.55082	3.45092	3.61207	3.90957	3.64105	3.2728	4.82942	3.53707	3.24646	3.24905	4.84757	5.53351	3.09395	3.04778
203878_s_at	Sense	NM_005940 NR_133013 NG_029443 AK075448 AK125911 AK129792 AY899208 BC057788 X57766	NM_005940 NR_133013 AK075448 AK125911 AK129792 BC057788 X57766	NC_000022 NC_018933 NG_029443 NT_011520 NT_187633 NW_004929430 AY899208	NP_005931 BAG52140 AAH57788 CAA40918	4320	1	0		MMP11	MMP11	SL-3 ST3 STMY3	rna_protein-coding|genomic_protein-coding	22q11.23	matrix metallopeptidase 11	2.40346	5.14466e-81	2.78501e-59	0.74329	0.804033	3.20327	7.13122	8.05489	1.86335	61.8321	6.60281	7.25507	0.583733	4.85161	1	1	0	192.096	4.91364	4.77558	4.1511	4.5913	5.06924	4.73461	4.988	5.12885	5.06203	5.20349	4.26156	4.81343	5.04271	7.4728	5.63373	5.23655
203876_s_at	Sense	NM_005940 AK125911 AK129792 BC057788 X57766	NM_005940 AK125911 AK129792 BC057788 X57766	NC_000022 NC_018933 NG_029443 NT_011520 NT_187633 NW_004929430	NP_005931 AAH57788 CAA40918	4320	1	0		MMP11	MMP11	SL-3 ST3 STMY3	rna_protein-coding	22q11.23	matrix metallopeptidase 11	1.3581	1.24181e-49	2.84741e-48	0.692406	0.652822	2.19609	4.99593	6.10646	1.24224	52.6718	4.8673	5.26846	0.318978	3.91037	1	1	0	112.944	3.65698	3.9608	3.06369	4.20697	3.86195	3.9217	4.31706	3.47228	3.84804	4.15955	3.97604	3.8103	3.95954	5.01807	4.14451	3.36651
204580_at	Sense	NM_002426 NG_032936 AI343504 AY856072 L23808	NM_002426 AI343504 L23808	NC_000011 NC_018922 NG_032936 NT_033899 NW_004929381 AY856072	NP_002417 AAA58658	4321	1	0		MMP12	MMP12	HME ME MME MMP-12	rna_protein-coding|genomic_protein-coding	11q22.3	matrix metallopeptidase 12	5.07744	1.00714e-104	1.1996e-55	0.803477	1.03726	6.11267	8.63988	10.3566	1.24224	75.5725	8.13689	9.3214	1.29764	4.24397	1	1	0	454.357	3.9778	5.53824	3.64551	4.02154	6.25458	3.02807	3.72699	3.40313	6.04713	3.11609	3.59149	4.44811	4.11906	3.73926	3.02896	3.31576
205959_at	Sense	NM_002427 NG_021404 AY741163 CA413743 X75308	NM_002427 CA413743 X75308	NC_000011 NC_018922 NG_021404 NT_033899 NW_004929381 AY741163	NP_002418 CAA53056	4322	1	0		MMP13	MMP13	CLG3 MANDP1 MMP-13	rna_protein-coding|genomic_protein-coding	11q22.3	matrix metallopeptidase 13	1.57934	1.98532e-32	2.15724e-29	0.649207	0.547263	3.37179	5.91085	6.90619	2.48447	41.2214	4.92041	5.11374	0.462005	3.5344	1	1	0	130.613	3.62858	3.16245	3.29244	3.82662	3.54839	3.46161	3.5314	3.56404	3.29072	3.49708	3.45225	3.5496	3.52646	6.49733	3.33618	3.64259
205828_at	Sense	NM_002422 NG_012100 AF405705 AK223283 AK223291 X05232	NM_002422 AK223283 AK223291 X05232	NC_000011 NC_018922 NG_012100 NT_033899 NW_004929381 AF405705	NP_002413 BAD97003 BAD97011 CAA28859	4314	1	0		MMP3	MMP3	CHDS6 MMP-3 SL-1 STMY STMY1 STR1	rna_protein-coding|genomic_protein-coding	11q22.3	matrix metallopeptidase 3	1.81574	1.30873e-34	4.67474e-37	0.775729	0.920689	3.22317	4.23667	6.29904	1.86335	54.1985	3.80379	4.8916	0.242644	3.07586	1	1	0	168.685	3.05545	3.06739	2.80808	2.93932	3.18455	3.0944	3.23618	2.9215	3.3182	2.76508	2.96029	3.23406	3.18131	4.11809	3.07807	3.43308
232682_at	Sense	NM_018000 XM_011511468	NM_018000 XM_011511468	NC_000002 NC_018913 NT_005403 NW_004929305	NP_060470 XP_011509770	55686	1	0		MREG	MREG	DSU WDT2	rna_protein-coding	2q35	melanoregulin	1.00274	1.08044e-36	2.32367e-29	0.491535	0.276553	2.07407	6.93851	7.14122	0.621118	25.1908	6.74546	6.0699	0.559435	5.06716	0	1	1	50.9593	5.65067	6.21278	5.78837	6.08746	6.02625	5.01776	5.55295	4.78852	5.54317	4.77762	4.74556	5.72355	4.53605	5.10313	4.54185	5.14731
203207_s_at	Sense	NM_014637 NM_001145838 BC036116 BC043498 BX537854 BX647507 D13634	NM_014637 NM_001145838 BC036116 BC043498 BX537854 BX647507 D13634	NC_000008 NC_018919 NT_008183 NW_004929339	NP_055452 NP_001139310 AAH36116 AAH43498 CAD97862 BAA02798	9650	1	0		MTFR1	MTFR1	CHPPR FAM54A2	rna_protein-coding	8q13.1	mitochondrial fission regulator 1	1.56658	1.13973e-77	2.72175e-50	0.695662	0.661542	2.17019	5.5144	7.68458	0	53.8168	7.11515	7.08097	0.533586	5.5144	1	1	1	116.792	5.6612	5.90277	6.25759	6.2162	6.18	5.55108	6.55517	5.10452	5.84467	5.95957	4.57242	5.57066	5.58001	6.05833	5.19426	5.94661
231941_s_at	Sense	NM_001282506 NM_152673 NM_001291833 NM_020790 NG_033877 AB037780 AB098731 AB098733 AK027314 AK075138 AK298316 AK311504 AY358449 BC029267 BC044243 JF432240 JQ411645	NM_001282506 NM_152673 NM_001291833 NM_020790 AB037780 AB098731 AK027314 AK075138 AK298316 AK311504 AY358449 BC029267 BC044243 JF432240	NC_000003 NC_018914 NG_033877 NT_005612 NT_187532 NT_187678 NT_187689 NW_004929312 NT_187649 NT_187688 NT_187690 NT_187691 AB098733 JQ411645	NP_001269435 NP_689886 NP_001278762 NP_065841 BAA92597 BAD06718 BAB55035 BAC11428 BAH12755 AAQ88814 AAH29267 AAH44243 ADZ15457	200958	1	0		MUC20	MUC20	MUC-20	rna_protein-coding|genomic_protein-coding	3q29	mucin 20, cell surface associated	1.37128	1.80312e-27	3.96483e-17	0.508647	0.299379	3.2389	6.90411	7.69538	0.621118	33.9695	6.6214	5.82776	0.721639	4.45648	1	1	1	108.012	5.3862	4.73923	3.97219	3.90623	4.55751	4.2134	3.73269	3.73152	5.47528	3.91268	4.43638	4.02227	4.52138	4.92604	4.30492	4.98848
226622_at	Sense	NM_001282506 NM_152673 NM_001291833 NM_020790 NG_033877 AB098731 AB098733 AK027314 AK075138 AK298316 AY358449 BC029267 BC044243	NM_001282506 NM_152673 NM_001291833 NM_020790 AB098731 AK027314 AK075138 AK298316 AY358449 BC029267 BC044243	NC_000003 NC_018914 NG_033877 NT_005612 NT_187532 NT_187678 NT_187689 NW_004929312 NT_187649 NT_187688 NT_187690 NT_187691 AB098733	NP_001269435 NP_689886 NP_001278762 NP_065841 BAD06718 BAB55035 BAC11428 BAH12755 AAQ88814 AAH29267 AAH44243	200958	1	0		MUC20	MUC20	MUC-20	rna_protein-coding|genomic_protein-coding	3q29	mucin 20, cell surface associated	1.35648	4.33444e-28	1.43275e-18	0.507427	0.297708	3.23498	8.05729	8.85713	0.621118	30.916	7.76419	6.97863	0.714013	5.62215	1	1	1	98.0033	6.35297	6.18976	5.24218	5.24649	5.56322	5.41821	4.54031	5.38335	6.43779	5.23576	5.67861	5.47712	5.77585	6.3624	5.67733	6.1965
222774_s_at	Sense	NM_018092 NM_001201477 XM_006721289 XM_006721291 AK001292 AK027478 AK027630 AK074937 AL834404 AX164139 AY358718 BC012381 BC098380 BX538063 CQ783994	NM_018092 NM_001201477 XM_006721289 XM_006721291 AK001292 AK027478 AK027630 AK074937 AL834404 AY358718 BC012381 BC098380 BX538063	NC_000016 NC_018927 NT_010498 NW_004929402 AX164139 CQ783994	NP_060562 NP_001188406 XP_006721352 XP_006721354 BAA91604 BAB55141 BAB55247 BAC11303 CAD39066 AAQ89080 AAH12381 CAD97994	81831	1	0		NETO2	NETO2	BTCL2 NEOT2	rna_protein-coding|genomic_protein-coding	16q11	neuropilin and tolloid like 2	1.68735	3.41881e-62	3.81236e-43	0.632265	0.510424	2.66859	6.46435	7.02061	1.86335	45.0382	6.24091	6.03936	0.629631	4.35201	1	1	1	115.216	4.27144	4.46985	4.15924	4.33741	3.72193	4.16743	4.07228	4.02232	4.3037	5.3878	4.19581	4.48085	4.63539	3.58805	4.13783	3.75346
227240_at	Sense	NM_019850 NM_001114090 XM_011510923 XM_011510924 XM_011510925 BC031573	NM_019850 NM_001114090 XM_011510923 XM_011510924 XM_011510925 BC031573	NC_000002 NC_018913 NT_005403 NW_004929305	NP_062824 NP_001107562 XP_011509225 XP_011509226 XP_011509227 AAH31573	25791	1	0		NGEF	NGEF	ARHGEF27 EPHEXIN	rna_protein-coding	2q37	neuronal guanine nucleotide exchange factor	1.6241	2.01434e-58	6.57765e-38	0.668314	0.591754	2.48535	5.41618	6.38739	1.24224	58.7786	5.29752	5.52615	0.46516	3.90204	0	1	1	142.998	3.94433	3.73168	3.67414	4.13287	4.16612	4.2214	4.41599	3.58043	3.86283	3.33864	4.56188	4.34284	3.66149	5.26572	4.01477	4.53076
242002_at	Sense	NM_001040214 NM_153355 NM_001300737 NM_001300738 NM_001300740 XM_011535501 XM_011535502 XM_011535503 NG_021365 AK055326 BC035062	NM_001040214 NM_153355 NM_001300737 NM_001300738 NM_001300740 XM_011535501 XM_011535502 XM_011535503 AK055326 BC035062	NC_000006 NC_018917 NG_021365 NT_025741 NW_004929328	NP_001035304 NP_699186 NP_001287666 NP_001287667 NP_001287669 XP_011533803 XP_011533804 XP_011533805 BAG51502 AAH35062	154215	1	0		NKAIN2	NKAIN2	FAM77B NKAIP2 TCBA TCBA1	rna_protein-coding|genomic_protein-coding	6q21	Na+/K+ transporting ATPase interacting 2	0.780115	3.53205e-20	2.69507e-12	0.744725	0.808817	2.15895	3.41614	5.08933	0.621118	35.4962	3.38797	3.71049	0.152532	2.93038	1	1	1	75.2936	3.00234	3.0428	2.86086	3.03433	2.90236	3.12347	3.09635	2.95288	3.07756	2.93079	3.12553	3.21997	3.18223	3.15428	3.12527	2.86784
206023_at	Sense	NM_006681 XM_011534368 BC012908 FB660528 X76029	NM_006681 XM_011534368 BC012908 X76029	NC_000004 NC_018915 NT_022853 NW_004929319 FB660528	NP_006672 XP_011532670 AAH12908 CAA53619	10874	1	0		NMU	NMU	---	rna_protein-coding|genomic_protein-coding	4q12	neuromedin U	2.6069	4.65433e-65	4.08125e-51	0.742095	0.800076	3.53601	6.01487	7.25926	1.86335	67.9389	5.2532	6.33014	0.509984	3.72325	1	1	0	233.644	3.24718	3.68038	3.49624	3.33719	4.56137	3.03307	3.3409	3.3513	3.51997	3.34298	3.48954	3.52666	3.004	3.70604	3.71846	3.35521
219773_at	Sense	NM_016931 NM_001143837 NM_001291926 NM_001291927 NM_001291929 NM_001300995 NM_001143836 XM_006718849 XM_011542857 XM_011542858 XM_011542859 AB041035 AF254621 AK057189 AK291830 AK298323 BU730205	NM_016931 NM_001143837 NM_001291926 NM_001291927 NM_001291929 NM_001300995 NM_001143836 XM_006718849 XM_011542857 XM_011542858 XM_011542859 AB041035 AF254621 AK057189 AK291830 AK298323 BU730205	NC_000011 NC_018922 NT_033899 NW_004929380	NP_058627 NP_001137309 NP_001278855 NP_001278856 NP_001278858 NP_001287924 NP_001137308 XP_006718912 XP_011541159 XP_011541160 XP_011541161 BAA95695 AAF68973 BAG51879 BAF84519 BAH12756	50507	1	0		NOX4	NOX4	KOX KOX-1 RENOX	rna_protein-coding	11q14.2-q21	NADPH oxidase 4	1.49818	1.08528e-51	6.2676e-37	0.620222	0.485605	2.52824	5.80933	6.58908	1.24224	46.9466	5.62102	5.55903	0.520057	4.06085	1	1	1	115.551	4.82123	3.41883	3.70138	3.3925	3.94861	4.22024	3.82234	3.78565	3.28893	3.97918	3.53478	3.55169	4.51367	4.09616	3.84861	4.39062
1553995_a_at	Sense	NM_002526 NM_001204813 AK075008 AK314661 BC015940 BC065937 CQ782997 DQ186653 JC231864 X55740	NM_002526 NM_001204813 AK075008 AK314661 BC015940 BC065937 DQ186653 X55740	NC_000006 NC_018917 NG_028214 NT_025741 NW_004929327 CQ782997 JC231864	NP_002517 NP_001191742 BAG52050 BAG37219 AAH15940 AAH65937 ABA39834 CAA39271	4907	1	0		NT5E	NT5E	CALJA CD73 E5NT NT NT5 NTE eN eNT	rna_protein-coding|genomic_protein-coding	6q14-q21	5'-nucleotidase ecto	0.746629	1.02282e-17	5.23701e-09	0.511189	0.302882	2.33212	5.42604	6.37756	1.24224	29.0076	5.37505	4.79206	0.443206	4.04543	1	1	1	64.7523	3.68267	3.90965	3.84194	3.80537	4.04988	4.33651	4.05445	3.67921	3.93668	4.38146	3.48462	4.25772	4.21372	4.57909	4.52612	4.18858
1554008_at	Sense	NM_001168355 NG_016236 BC010943 BC063468	NM_001168355 BC010943 BC063468	NC_000005 NC_018916 NT_006576 NW_004929321 NG_016236	NP_001161827 AAH10943 AAH63468	9180	1	0		OSMR	OSMR	OSMRB PLCA1	rna_protein-coding|genomic_protein-coding	5p13.1	oncostatin M receptor	1.5077	3.02391e-40	5.52398e-31	0.515347	0.308678	2.996	7.6205	8.2657	0.621118	28.2443	7.60892	6.7774	0.779742	5.2697	1	1	1	82.759	4.99948	4.67499	5.1217	6.10043	5.28669	5.14984	4.8791	4.64167	5.36556	4.52338	4.33384	4.94711	5.44329	4.64622	4.74747	5.2246
208373_s_at	Sense	NM_176797 NM_176798 NM_176796 NM_001277204 NM_001277205 NM_001277206 NM_001277207 NM_001277208 XM_011545075 XM_011545076 XM_011545077 XM_011545078 XM_006718571 XM_005274022 XM_011545079 AF007891 AF007892 AF007893 AF218005 AX775903 BC000571 BC009391 U52464 X97058	NM_176797 NM_176798 NM_176796 NM_001277204 NM_001277205 NM_001277206 NM_001277207 NM_001277208 XM_011545075 XM_011545076 XM_011545077 XM_011545078 XM_006718571 XM_005274022 XM_011545079 AF007891 AF007892 AF007893 AF218005 AX775903 BC000571 BC009391 U52464 X97058	NC_000011 NC_018922 NT_167190 NW_004929380	NP_789767 NP_789768 NP_789766 NP_001264133 NP_001264134 NP_001264135 NP_001264136 NP_001264137 XP_011543377 XP_011543378 XP_011543379 XP_011543380 XP_006718634 XP_005274079 XP_011543381 AAB80712 AAB80713 AAG17247 CAE11651 AAH00571 AAH09391 AAB03572 CAA65770	5031	1	0		P2RY6	P2RY6	P2Y6	rna_protein-coding	11q13.4	pyrimidinergic receptor P2Y6	1.47651	6.73818e-56	1.35179e-42	0.589401	0.426782	2.67726	6.55278	7.23599	0.621118	29.771	6.52799	6.03524	0.65642	4.55873	0	1	1	78.0417	3.94693	5.45548	3.08976	5.26909	4.28776	4.88912	4.32115	3.85987	4.76966	4.57682	5.36656	5.0796	4.74508	4.7606	5.39985	4.74557
206859_s_at	Sense	NM_001018049 NM_002571 NM_001018048 XM_011518749 XM_005263405 XM_011518751 AK304657 J04129 M61886	NM_001018049 NM_002571 NM_001018048 XM_011518749 XM_005263405 XM_011518751 AK304657 J04129 M61886	NC_000009 NC_018920 NT_008470 NW_004929368	NP_001018059 NP_002562 NP_001018058 XP_011517051 XP_005263462 XP_011517053 BAG65432 AAA60147 AAA35801 AAA35802	5047	1	0		PAEP	PAEP	GD GdA GdF GdS PAEG PEP PP14	rna_protein-coding	9q34	progestagen associated endometrial protein	1.37616	2.98681e-19	5.71236e-16	0.776391	0.923272	3.74782	4.60687	7.33827	0.621118	35.4962	4.24285	4.96661	0.217467	3.59045	1	1	0	130.705	3.7085	3.46388	3.56942	3.78606	3.65058	3.27462	3.91612	3.49833	3.97342	3.69987	3.91225	3.64947	3.73345	4.0819	3.47134	3.72165
209615_s_at	Sense	NM_001128620 NM_002576 XM_011545080 XM_011545081 XM_011545082 XM_011545083 XM_011545084 NG_029900 AF071884 AK293098 AK295344 AK296006 BC050377 BC109298 BC109299 EU832767 GQ129310 U24152 U51120	NM_001128620 NM_002576 XM_011545080 XM_011545081 XM_011545082 XM_011545083 XM_011545084 AF071884 AK293098 AK295344 AK296006 BC050377 BC109298 BC109299 EU832767 GQ129310 U24152 U51120	NC_000011 NC_018922 NG_029900 NT_167190 NW_004929380	NP_001122092 NP_002567 XP_011543382 XP_011543383 XP_011543384 XP_011543385 XP_011543386 AAC24716 BAF85787 BAH12038 BAH12236 AAI09300 ACE87778 ACT64444 AAA65441 AAC50590	5058	1	0		PAK1	PAK1	PAKalpha	rna_protein-coding|genomic_protein-coding	11q13.5-q14.1	p21 protein (Cdc42/Rac)-activated kinase 1	1.64046	1.68662e-76	1.15956e-53	0.695967	0.662366	2.35099	4.1291	6.48008	0	50	5.70774	5.76956	0.526213	4.1291	1	1	1	117.549	3.7812	4.45143	3.73629	4.03759	4.02364	4.63528	3.95427	4.16338	4.4431	4.41446	3.76419	3.80732	4.76215	4.79717	3.97036	3.82483
205534_at	Sense	NM_002589 AB006755	NM_002589 AB006755	NC_000004 NC_018915 NT_006316 NW_004929315	NP_002580 BAA25194	5099	1	0		PCDH7	PCDH7	BH-Pcdh BHPCDH PPP1R120	rna_protein-coding	4p15	protocadherin 7	1.51885	4.42601e-43	6.94609e-34	0.699782	0.672745	2.53647	5.56643	6.17436	0.621118	56.1069	4.64196	5.15674	0.334691	3.63789	1	1	1	140.738	3.5502	3.51797	3.34395	3.24985	3.69439	3.25695	3.61311	3.11402	3.65222	3.85527	3.19601	3.56604	3.74489	4.10215	4.12943	3.60834
218952_at	Sense	NM_013271 AF181562 BC002851 BC094731	NM_013271 AF181562 BC002851 BC094731	NC_000023 NC_018934 NT_079573 NW_004929439	NP_037403 AAF22643 AAH02851	27344	1	0		PCSK1N	PCSK1N	PROSAAS SAAS SCG8 SgVIII	rna_protein-coding	Xp11.23	proprotein convertase subtilisin/kexin type 1 inhibitor	0.779849	6.98075e-19	4.78976e-13	0.530978	0.331198	2.46883	6.34343	7.2093	0.621118	25.1908	6.01356	5.52032	0.424366	4.74047	1	1	0	60.6585	5.19569	4.84577	4.3301	4.84796	5.01294	4.67294	5.05411	4.10838	5.21394	4.3417	5.27429	5.51528	4.9566	6.34343	4.67267	5.06103
217744_s_at	Sense	NM_022121 AF317550 AJ251830 AK074585 AK075082 AK093516 AK097387 AK097958 AK225907 CQ782552 JA738623	NM_022121 AF317550 AJ251830 AK074585 AK075082 AK093516 AK097387 AK097958 AK225907	NC_000006 NC_018917 NT_025741 NW_004929328 CQ782552 JA738623	NP_071404 AAG35063 CAC17766 BAC11074 BAC11390 BAG52734 BAG53462 BAC05205	64065	1	0		PERP	PERP	KCP1 KRTCAP1 PIGPC1 THW dJ496H19.1	rna_protein-coding|genomic_protein-coding	6q24	PERP, TP53 apoptosis effector	2.02724	1.34108e-67	3.30677e-51	0.658544	0.568596	3.08068	7.66653	10.7472	0	48.0916	9.77796	9.69377	0.70381	7.66653	1	1	1	148.155	8.16608	7.7343	8.62811	7.52124	8.22264	8.3787	8.31875	8.28562	8.90683	7.9945	7.99056	8.26676	7.65375	8.98335	7.70476	8.70372
222392_x_at	Sense	NM_022121 AJ251830 AK074585 AK075082 AK093516 AK097387 AK097958 CA310443 CQ782552 JA738623	NM_022121 AJ251830 AK074585 AK075082 AK093516 AK097387 AK097958 CA310443	NC_000006 NC_018917 NT_025741 NW_004929328 CQ782552 JA738623	NP_071404 CAC17766 BAC11074 BAC11390 BAG52734 BAG53462 BAC05205	64065	1	0		PERP	PERP	KCP1 KRTCAP1 PIGPC1 THW dJ496H19.1	rna_protein-coding|genomic_protein-coding	6q24	PERP, TP53 apoptosis effector	1.44384	5.26735e-54	9.71397e-42	0.661575	0.575688	2.29553	11.1473	12.147	0.621118	54.5802	11.0896	11.2953	0.412724	9.85146	1	1	1	123.865	10.1862	9.62949	10.0823	9.30263	10.123	9.82361	9.97381	9.62656	10.1744	9.25647	10.078	9.77404	9.87738	10.6686	9.70162	10.5703
219225_at	Sense	NM_001258311 AK021475 AL833243 BC027466 BC036865 KF670820	NM_001258311 AK021475 AL833243 BC027466 BC036865 KF670820	NC_000001 NC_018912 NT_167186 NW_004929294	NP_001245240 BAB13832 AAH27466 AAH36865 AGX00581	79605	1	0		PGBD5	PGBD5	---	rna_protein-coding	1q42.13	piggyBac transposable element derived 5	0.790121	5.55787e-20	6.7263e-12	0.567524	0.388731	2.22934	5.77376	6.87233	0.621118	33.5878	5.75664	5.43311	0.371217	4.64299	1	1	1	73.494	4.93935	3.69878	5.03628	4.59466	4.62312	4.9754	3.67728	3.859	4.53463	4.77204	3.91336	4.45437	4.97431	4.70784	5.03249	4.39833
41469_at	Uncertain	D13156 L10343 S58717	---	D13156 L10343 S58717	---	5266	1	0		PI3	PI3	ESI SKALP WAP3 WFDC14 cementoin	genomic_protein-coding	20q13.12	peptidase inhibitor 3	1.80775	1.17042e-18	1.42039e-06	0.554527	0.367447	5.57096	7.2138	9.88199	2.48447	32.4427	7.04788	6.11879	0.912284	4.31103	1	1	0	166.896	5.71816	4.5225	3.72903	4.08678	5.51815	4.79824	4.8014	4.32976	4.96433	4.87816	4.48658	3.59277	4.66993	4.37834	5.08086	3.71357
203691_at	Sense	NM_002638 BC010952 D13156 L10343 S58717	NM_002638 BC010952	NC_000020 NC_018931 NT_011362 NW_004929418 D13156 L10343 S58717	NP_002629 AAH10952	5266	1	0		PI3	PI3	ESI SKALP WAP3 WFDC14 cementoin	rna_protein-coding|genomic_protein-coding	20q13.12	peptidase inhibitor 3	1.64424	1.27684e-18	7.74395e-07	0.579703	0.409557	5.13223	7.08455	9.70174	1.86335	31.6794	6.84375	6.21375	0.75808	4.56951	1	1	0	153.023	5.7623	4.54897	3.86496	4.86989	5.76305	4.8705	4.88877	4.51337	5.47382	4.89086	4.21602	4.20678	4.79229	4.77178	5.84307	4.22812
221854_at	Sense	NM_001005337 NM_000299 NG_023337 AK123555 BC040253	NM_001005337 NM_000299 AK123555 BC040253	NC_000001 NC_018912 NT_004487 NW_004929293 NG_023337	NP_001005337 NP_000290	5317	1	0		PKP1	PKP1	B6P	rna_protein-coding|genomic_protein-coding	1q32	plakophilin 1	1.72466	6.19488e-26	1.00033e-10	0.695442	0.66095	4.09125	5.99094	8.552	0.621118	43.1298	5.71668	6.18541	0.418644	4.46075	1	1	1	173.913	4.48596	4.44597	4.6686	4.30842	4.71406	4.33557	5.11611	4.16571	5.07982	5.00894	4.37337	4.69628	4.92071	4.57855	4.04279	4.4512
205724_at	Sense	NM_001005337 NM_000299 AK299473 AK316131 BC114571 BC115702 X79293 Z34974 Z73678	NM_001005337 NM_000299 AK299473 AK316131 BC114571 BC115702 X79293 Z34974	NC_000001 NC_018912 NT_004487 NW_004929293 NG_023337 Z73678	NP_001005337 NP_000290 BAG61437 BAH14502 AAI14572 AAI15703 CAA55881 CAA84426	5317	1	0		PKP1	PKP1	B6P	rna_protein-coding|genomic_protein-coding	1q32	plakophilin 1	0.866831	2.03601e-20	2.58124e-14	0.716726	0.720923	2.52055	4.46011	6.27999	0.621118	32.8244	4.36471	4.62627	0.201757	3.75944	1	1	1	81.17	3.69416	3.97641	4.06697	3.77511	3.6426	3.79142	3.71012	3.52724	4.00496	3.88048	3.72788	3.70371	3.5665	3.65554	3.62931	3.87222
210145_at	Sense	NM_001311193 NM_024420 XM_011509641 XM_011509642 XM_011509643 XM_005245267 XR_921838 NG_012203 M68874 M72393	NM_001311193 NM_024420 XM_011509641 XM_011509642 XM_011509643 XM_005245267 XR_921838 M68874 M72393	NC_000001 NC_018912 NG_012203 NT_004487 NW_004929293	NP_001298122 NP_077734 XP_011507943 XP_011507944 XP_011507945 XP_005245324 AAA60105 AAB00789	5321	1	0		PLA2G4A	PLA2G4A	PLA2G4 cPLA2 cPLA2-alpha	rna_protein-coding|genomic_protein-coding	1q31.1	phospholipase A2 group IVA	1.24466	1.10586e-17	7.00179e-12	0.491326	0.276282	3.80919	5.58532	9.39451	0	27.0992	7.94135	6.82998	0.785341	5.58532	1	1	0	103.226	5.44018	6.2961	5.96398	6.00777	6.06501	5.45594	4.98522	5.72773	5.30644	5.67359	5.12005	6.06803	6.04676	5.54961	4.23559	5.87172
211668_s_at	Sense	NM_002658 NM_001145031 NM_001319191 XM_011539866 XM_011539867 A18397 A21571 A35395 AK297940 AK298560 AK312960 AY820134 BC013575 BT007391 CS123918 D00244 D11143 DQ893817 HI573980 K02286 K03226 M15476 X02760	NM_002658 NM_001145031 NM_001319191 XM_011539866 XM_011539867 A18397 A35395 AK297940 AK298560 AK312960 AY820134 BC013575 BT007391 D00244 D11143 DQ893817 K03226 M15476 X02760	NC_000010 NC_018921 NG_011904 NT_030059 NW_004929376 A21571 CS123918 HI573980 K02286	NP_002649 NP_001138503 NP_001306120 XP_011538168 XP_011538169 CAA01390 CAA02215 BAG60256 BAG60754 BAG35799 AAV70488 AAH13575 AAP36055 BAA00175 BAA01919 ABM84743 AAC97138 AAA61253 CAA26535	5328	1	0		PLAU	PLAU	ATF BDPLT5 QPD UPA URK u-PA	rna_protein-coding|genomic_protein-coding	10q22.2	plasminogen activator, urokinase	1.79855	3.52242e-45	7.67168e-33	0.563953	0.382789	3.32526	8.08774	8.83299	0.621118	36.2595	7.83496	7.30628	0.775742	5.50773	1	1	1	118.507	5.21284	5.29324	4.44134	5.80061	5.8245	5.60464	4.67522	4.5966	5.74719	5.92575	4.59516	4.78454	6.31503	5.38063	5.21849	5.0684
205479_s_at	Sense	NM_002658 NM_001145031 NM_001319191 XM_011539866 XM_011539867 NG_011904 A21571 A35395 AB208961 AF377330 BC013575 D00244 HI573980 K02286 M15476 X02419	NM_002658 NM_001145031 NM_001319191 XM_011539866 XM_011539867 A35395 AB208961 BC013575 D00244 M15476	NC_000010 NC_018921 NG_011904 NT_030059 NW_004929376 A21571 AF377330 HI573980 K02286 X02419	NP_002649 NP_001138503 NP_001306120 XP_011538168 XP_011538169 CAA02215 BAD92198 AAH13575 BAA00175 AAA61253	5328	1	0		PLAU	PLAU	ATF BDPLT5 QPD UPA URK u-PA	rna_protein-coding|genomic_protein-coding	10q22.2	plasminogen activator, urokinase	1.51313	4.33144e-37	6.98332e-29	0.534301	0.33614	3.01973	7.08006	10.0998	0	35.4962	9.2134	8.59318	0.711114	7.08006	1	1	1	107.189	6.91914	7.05529	6.4699	8.04465	7.67354	7.69307	6.47169	6.48492	7.40618	7.28832	6.81916	6.82892	8.02156	7.40526	7.91221	6.99928
218644_at	Sense	NM_016445 XM_011536644 XM_011536645 AF228603 BC001226 BC008056 BX114063	NM_016445 XM_011536644 XM_011536645 AF228603 BC001226 BC008056 BX114063	NC_000014 NC_018925 NT_026437 NW_004929393	NP_057529 XP_011534946 XP_011534947 AAF34791 AAH01226 AAH08056	26499	1	0		PLEK2	PLEK2	---	rna_protein-coding	14q23.3	pleckstrin 2	1.35403	3.33253e-54	9.54237e-39	0.628042	0.501597	2.19315	5.45682	7.64998	0	50.3817	6.84276	6.81085	0.461977	5.45682	1	1	1	110.495	5.8379	6.6029	5.24027	6.03371	5.27301	4.86174	5.13566	5.76401	5.11697	5.13725	5.76465	5.38484	5.15405	6.17941	5.72911	5.46224
219926_at	Sense	NM_022361 NR_024539 XM_011536067 XM_011536068 XM_011536069 XM_011536070 AF204171 AK225989 BC022323	NM_022361 NR_024539 XM_011536067 XM_011536068 XM_011536069 XM_011536070 AF204171 AK225989 BC022323	NC_000006 NC_018917 NT_025741 NW_004929328	NP_071756 XP_011534369 XP_011534370 XP_011534371 XP_011534372 AAG23404 AAH22323	64208	1	0		POPDC3	POPDC3	POP3 bA355M14.1	rna_protein-coding	6q21	popeye domain containing 3	0.820073	3.18859e-18	2.65405e-07	0.599038	0.444487	2.5214	4.90554	6.10538	1.24224	32.4427	4.64563	4.40406	0.353881	3.58398	0	1	1	78.6689	3.45522	3.58313	3.22713	3.77738	3.66645	4.27587	3.34206	3.3038	3.47441	3.81769	3.65486	3.56325	3.87382	3.05547	4.02647	4.04935
204086_at	Sense	NM_006115 NM_001318126 NM_001318127 NM_206953 NM_206954 NM_206955 NM_206956 NM_001291715 NM_001291716 NM_001291717 NM_001291719 XM_011530035 XM_011530034 XM_011546897 XM_011546898 AK129783 AK302188 AK304593 AK316395 BC014074 BC022008 BC039731 U65011	NM_006115 NM_001318126 NM_001318127 NM_206953 NM_206954 NM_206955 NM_206956 NM_001291715 NM_001291716 NM_001291717 NM_001291719 XM_011530035 XM_011530034 XM_011546897 XM_011546898 AK129783 AK302188 AK304593 AK316395 BC014074 BC022008 BC039731 U65011	NC_000022 NC_018933 NG_000002 NT_011520 NT_187629 NW_004929430	NP_006106 NP_001305055 NP_001305056 NP_996836 NP_996837 NP_996838 NP_996839 NP_001278644 NP_001278645 NP_001278646 NP_001278648 XP_011528337 XP_011528336 XP_011545199 XP_011545200 BAH13644 BAH14222 BAH14766 AAH14074 AAH22008 AAH39731 AAC51160	23532	1	0		PRAME	PRAME	CT130 MAPE OIP-4 OIP4	rna_protein-coding	22q11.22	preferentially expressed antigen in melanoma	1.97369	1.27405e-44	3.7292e-27	0.744728	0.808827	3.1787	4.88736	6.91928	1.86335	61.8321	4.72616	5.71426	0.328528	3.74057	1	1	1	190.623	3.48711	3.23896	3.73533	3.40326	4.08897	3.39558	3.63998	3.45234	3.63773	3.64752	3.40552	3.46597	3.74299	3.50172	3.26787	3.97933
1552797_s_at	Sense	NM_001165978 NM_001165977 NM_144707 NM_001321070 XM_005263880 XM_005263881 XM_006712301 AF245303 AF245304 AI928825 AK091408 BC025736	NM_001165978 NM_001165977 NM_144707 NM_001321070 XM_005263880 XM_005263881 XM_006712301 AF245303 AF245304 AI928825 AK091408 BC025736	NC_000002 NC_018913 NT_005403 NW_004929303	NP_001159450 NP_001159449 NP_653308 NP_001307999 XP_005263937 XP_005263938 XP_006712364 AAM10541 AAM10542 BAC03657	150696	1	0		PROM2	PROM2	PROML2	rna_protein-coding	2q11.1	prominin 2	2.20016	2.09444e-56	4.0786e-38	0.654786	0.559918	3.43214	7.11151	7.98121	1.24224	56.4885	6.54574	6.74922	0.665559	4.54906	1	1	1	189.613	4.22051	3.82694	3.75042	4.40732	4.19613	3.95959	4.30905	3.86738	4.69529	3.61993	3.84902	5.06643	4.64259	6.00597	3.61117	4.69953
205402_x_at	Sense	NM_001303414 NM_002770 NR_130149 BC030260 BC103997 BC107784 CA867206 DQ846872 DQ846873 M27602	NM_001303414 NM_002770 NR_130149 BC030260 BC103997 BC107784 CA867206 DQ846872 DQ846873 M27602	NC_000007 NC_018918 NG_001333 NT_007933 NT_187562 NW_004929333 NG_008322	NP_001290343 NP_002761 AAI03998 AAI07785 ABI63359 ABI63360 AAA61232	5645	1	0		PRSS2	PRSS2	TRY2 TRY8 TRYP2	rna_protein-coding	7q34	protease, serine 2	1.11655	1.36628e-21	1.91021e-15	0.522443	0.318755	3.23235	6.71041	7.5914	2.48447	28.626	6.14984	5.47561	0.59693	4.35905	1	1	0	84.4983	4.11863	3.93569	4.59351	4.04083	3.92943	3.61651	3.78126	4.10732	4.32233	4.10871	3.99112	4.0545	3.87312	4.38509	3.85267	3.77609
207463_x_at	Uncertain	X15505	X15505	---	CAA33527	5646	1	0		PRSS3	PRSS3	MTG PRSS4 T9 TRY3 TRY4	rna_protein-coding	9p11.2	protease, serine 3	0.891967	1.52305e-25	5.11563e-28	0.652933	0.555686	2.10779	4.82298	6.06426	0.621118	34.7328	4.76887	4.84843	0.270801	3.95646	1	1	0	71.9004	3.63043	3.64728	3.47174	3.60758	4.00681	4.03033	4.30361	3.63442	3.79838	3.58496	3.54858	3.82949	4.03712	3.98251	3.79079	3.37785
213421_x_at	Sense	NM_007343 NM_002771 NM_001197097 NM_001197098 XM_011517965 AB298285 AB298286 BC030238 BC069476 BC069494 D45417 HQ448195 X15505 X71345 X72781	NM_007343 NM_002771 NM_001197097 NM_001197098 XM_011517965 AB298285 AB298286 BC030238 BC069476 BC069494 D45417 HQ448195 X15505 X71345 X72781	NC_000009 NC_018920 NG_001337 NG_029635 NT_008413 NW_004929342	NP_031369 NP_002762 NP_001184026 NP_001184027 XP_011516267 BAF80324 BAF80325 AAH30238 AAH69476 AAH69494 BAA08257 ADQ32676 CAA33527 CAA50484 CAB58178	5646	1	0		PRSS3	PRSS3	MTG PRSS4 T9 TRY3 TRY4	rna_protein-coding	9p11.2	protease, serine 3	0.859175	6.16988e-25	1.75417e-24	0.584266	0.417588	2.33284	4.57026	6.9031	0	27.8626	5.62929	5.42943	0.353011	4.57026	1	1	0	64.999	4.24251	4.29559	4.58376	4.51418	4.58631	4.25339	4.77088	4.44168	4.32492	4.16038	4.18741	3.76007	4.85767	4.80099	4.39594	3.8705
210367_s_at	Sense	NM_004878 XM_011519210 AF010316 AF217965 AF217972 AJ271804 AK127663 BC008280 BC018201 EF543149	NM_004878 XM_011519210 AF010316 AF217965 AF217972 AK127663 BC008280 BC018201	NC_000009 NC_018920 NT_008470 NW_004929366 AJ271804 EF543149	NP_004869 XP_011517512 AAC39534 AAG17208 AAG17215 AAH08280	9536	1	0		PTGES	PTGES	MGST-IV MGST1-L1 MGST1L1 MPGES PGES PIG12 PP102 PP1294 TP53I12 mPGES-1	rna_protein-coding|genomic_protein-coding	9q34.3	prostaglandin E synthase	1.1476	7.41838e-38	2.93029e-29	0.543999	0.350885	2.3398	6.9922	7.49847	0.621118	34.3511	6.71831	6.30627	0.51988	5.15867	1	1	1	78.9214	5.0423	4.95449	4.3978	5.27479	5.43714	4.90851	4.98905	5.01987	5.02151	4.80209	4.9623	5.48251	5.64708	5.43239	6.02292	5.38958
224950_at	Sense	NM_020440 AB014734 AB037857 AK024785 AK074637 BC022235 BC042164 BC063317 BC152454	NM_020440 AB014734 AB037857 AK024785 AK074637 BC022235 BC042164 BC063317 BC152454	NC_000001 NC_018912 NT_032977 NW_004929290	NP_065173 BAB20271 BAA92674 BAC11104 AAI52455	5738	1	0		PTGFRN	PTGFRN	CD315 CD9P-1 EWI-F FPRP SMAP-6	rna_protein-coding	1p13.1	prostaglandin F2 receptor inhibitor	1.40092	1.381e-68	5.22639e-51	0.65605	0.562824	2.24168	8.53088	8.29122	0.621118	38.9313	7.58926	7.45045	0.513242	6.04954	1	1	1	85.8791	5.95112	5.66124	5.42955	5.37378	5.41495	5.31168	5.69938	4.95794	5.71027	5.83232	4.76229	6.71913	5.81382	7.15756	5.49841	5.92196
211756_at	Sense	NM_002820 NM_198964 NG_023197 BC005961 BI963162	NM_002820 NM_198964 BC005961 BI963162	NC_000012 NC_018923 NT_009714 NW_004929383 NG_023197	NP_002811 NP_945315 AAH05961	5744	1	0		PTHLH	PTHLH	BDE2 HHM PLP PTHR PTHRP	rna_protein-coding|genomic_protein-coding	12p12.1-p11.2	parathyroid hormone-like hormone	2.13857	1.23663e-32	6.01965e-31	0.78684	0.965263	4.06802	4.24653	7.22503	1.86335	50.7634	3.94799	5.29558	0.263662	3.15701	1	1	0	198.926	3.07205	2.9051	3.12378	3.10125	3.46298	3.2563	3.27975	3.09065	3.31401	2.68521	2.90006	3.36352	3.06583	3.34977	3.3083	3.03956
206300_s_at	Sense	NM_002820 NM_198964 NG_023197 BC005961 J03802	NM_002820 NM_198964 BC005961 J03802	NC_000012 NC_018923 NT_009714 NW_004929383 NG_023197	NP_002811 NP_945315 AAH05961 AAA60218	5744	1	0		PTHLH	PTHLH	BDE2 HHM PLP PTHR PTHRP	rna_protein-coding|genomic_protein-coding	12p12.1-p11.2	parathyroid hormone-like hormone	1.73681	7.55074e-29	5.70192e-29	0.818674	1.10935	3.39333	3.94283	6.45942	1.24224	50	3.55988	4.80289	0.164598	3.06609	1	1	0	165.451	3.02562	2.86544	3.8081	3.5492	3.22531	3.13798	2.92586	3.04934	2.94924	3.16035	3.07102	3.0546	2.96238	3.17408	3.0384	2.98611
1556773_at	Sense	NG_023197 M24350	---	NG_023197 M24350	---	5744	1	0		PTHLH	PTHLH	BDE2 HHM PLP PTHR PTHRP	genomic_protein-coding	12p12.1-p11.2	parathyroid hormone-like hormone	1.53751	4.79131e-25	1.51273e-19	0.778512	0.931611	3.44783	3.91636	6.65649	1.24224	43.5115	3.86027	4.74617	0.217203	3.20866	1	1	0	145.737	2.94555	3.35712	2.89882	2.90732	3.42029	3.13219	2.79555	3.18892	3.20907	3.22825	3.07141	2.89156	3.24069	2.84704	3.2217	3.05799
210355_at	Sense	NM_198965 NM_198966 XM_011520774 XM_011520775 AI591151 AI760061 J03580 M17183	NM_198965 NM_198966 XM_011520774 XM_011520775 AI591151 AI760061 J03580	NC_000012 NC_018923 NG_023197 NT_009714 NW_004929383 M17183	NP_945316 NP_945317 XP_011519076 XP_011519077 AAA60216	5744	1	0		PTHLH	PTHLH	BDE2 HHM PLP PTHR PTHRP	rna_protein-coding|genomic_protein-coding	12p12.1-p11.2	parathyroid hormone-like hormone	1.47568	1.03218e-26	1.79272e-17	0.752199	0.834259	3.19048	4.18282	6.31701	1.24224	45.8015	3.87362	4.60221	0.249029	3.12653	1	1	0	142.166	2.94604	3.06156	4.17151	2.93358	3.14977	2.77817	2.9201	3.08673	3.3436	2.93419	2.96188	2.69624	3.10088	2.8998	3.25034	2.958
227123_at	Sense	NM_002867 AK002107	NM_002867 AK002107	NC_000001 NC_018912 NT_032977 NW_004929290	NP_002858	5865	1	0		RAB3B	RAB3B	---	rna_protein-coding	1p32-p31	RAB3B, member RAS oncogene family	0.89908	6.26821e-27	1.41064e-32	0.681751	0.625086	2.00739	4.10676	5.34621	0.621118	37.0229	4.03661	4.2379	0.232597	3.33882	1	1	1	73.0724	3.01163	3.29535	3.0556	3.34703	3.14309	3.35329	3.34418	3.04751	3.27279	3.41116	3.35885	3.31121	3.61842	3.48318	3.08874	3.30481
205924_at	Sense	NM_002867 XM_011541881 BC005035	NM_002867 XM_011541881 BC005035	NC_000001 NC_018912 NT_032977 NW_004929290	NP_002858 XP_011540183 AAH05035	5865	1	0		RAB3B	RAB3B	---	rna_protein-coding	1p32-p31	RAB3B, member RAS oncogene family	0.931906	9.67923e-33	3.53467e-32	0.601837	0.449742	2.19865	3.58108	5.77973	0	30.916	4.59102	4.51299	0.336645	3.58108	1	1	1	67.9735	3.2417	3.2134	3.24393	3.26983	3.07997	2.95591	3.03269	4.0376	4.07923	3.86347	3.15672	2.78389	3.83697	3.16161	3.37022	3.22034
227224_at	Sense	NM_152663 NM_001286247 XM_006711410 XM_011509688 XM_006711411 BC045691 JA738811	NM_152663 NM_001286247 XM_006711410 XM_011509688 XM_006711411 BC045691	NC_000001 NC_018912 NT_004487 NW_004929293 JA738811	NP_689876 NP_001273176 XP_006711473 XP_011507990 XP_006711474	55103	1	0		RALGPS2	RALGPS2	dJ595C2.1	rna_protein-coding|genomic_protein-coding	1q25.2	Ral GEF with PH domain and SH3 binding motif 2	1.97731	4.72029e-83	2.21249e-53	0.735592	0.778914	2.74703	7.99817	7.588	1.24224	41.9847	7.04758	6.81827	0.735539	4.84096	1	1	1	111.921	4.36647	4.49446	4.08746	4.2473	4.47428	4.12144	4.6962	4.01392	4.89525	5.13083	3.84088	4.52421	4.54545	5.40421	4.35086	4.90262
226597_at	Sense	NM_138393 AK058112 AX775999 BC008201	NM_138393 AK058112 AX775999 BC008201	NC_000019 NC_018930 NT_011295 NW_004929412	NP_612402 BAB71670 CAE11699 AAH08201	92840	1	0		REEP6	REEP6	C19orf32 DP1L1 TB2L1 Yip2f	rna_protein-coding	19p13.3	receptor accessory protein 6	0.899876	3.87827e-30	2.5896e-22	0.536847	0.339965	2.12983	4.44185	6.57168	0	31.6794	5.711	5.34173	0.423049	4.44185	0	1	1	67.4717	4.99081	5.47191	4.35555	4.58927	4.52482	4.4686	4.93321	4.85117	4.65396	4.35448	4.6239	4.45826	4.38183	5.68108	5.51658	5.35379
220334_at	Sense	NM_012419 XM_011535752 XM_011535753 XM_011535754 AF202257 BC013117 CS300704	NM_012419 XM_011535752 XM_011535753 XM_011535754 AF202257 BC013117	NC_000006 NC_018917 NT_025741 NW_004929328 CS300704	NP_036551 XP_011534054 XP_011534055 XP_011534056 AAF08978 AAH13117	26575	1	0		RGS17	RGS17	RGS-17 RGSZ2 hRGS17	rna_protein-coding|genomic_protein-coding	6q25.3	regulator of G-protein signaling 17	1.60086	1.00251e-42	1.57642e-39	0.752675	0.835907	2.57149	3.47816	6.04965	0	58.7786	4.232	5.07902	0.251278	3.47816	1	1	1	151.149	3.35942	3.41658	3.08831	3.26379	3.43481	3.49393	3.32862	3.27941	3.71466	3.28084	3.25366	3.00057	3.65459	3.11895	3.22974	3.59708
219554_at	Sense	NM_016321 AF081497 AF193809 AK290899 BC030965	NM_016321 AF081497 AF193809 AK290899 BC030965	NC_000015 NC_018926 NT_010194 NW_004929399	NP_057405 AAD55748 AAF19372 BAF83588 AAH30965	51458	1	0		RHCG	RHCG	C15orf6 PDRC2 RHGK SLC42A3	rna_protein-coding	15q25	Rh family C glycoprotein	1.0873	4.43084e-21	3.80201e-17	0.665101	0.58404	3.11935	4.94251	7.03345	0.621118	31.2977	4.90825	5.0014	0.331384	3.9141	1	1	1	95.6909	4.6024	4.86634	3.43574	4.17488	4.17455	4.08553	3.57694	4.34511	4.14078	3.96589	4.94251	4.38484	3.94003	3.99196	4.0838	4.36852
241990_at	Sense	NM_133639 BC112945	NM_133639 BC112945	NC_000015 NC_018926 NT_010194 NW_004929398	NP_598378 AAI12946	171177	1	0		RHOV	RHOV	ARHV CHP WRCH2	rna_protein-coding	15q13.3	ras homolog family member V	1.26804	1.17246e-41	4.9715e-33	0.607454	0.46045	2.43956	6.1313	7.11606	0.621118	41.6031	6.00755	5.94454	0.443684	4.6765	1	1	1	99.9779	4.91363	4.98621	4.8151	4.65384	4.81716	4.84976	4.57945	5.11572	4.77765	4.8875	4.73709	4.42692	4.47599	4.81724	4.9564	5.13576
235153_at	Sense	NM_145051 XM_011518217 XM_011518218 XM_006716952 XM_011518219 XM_011518220 BC013036	NM_145051 XM_011518217 XM_011518218 XM_006716952 XM_011518219 XM_011518220 BC013036	NC_000009 NC_018920 NT_008470 NW_004929366	NP_659488 XP_011516519 XP_011516520 XP_006717015 XP_011516521 XP_011516522 AAH13036	138065	1	0		RNF183	RNF183	---	rna_protein-coding	9q32	ring finger protein 183	0.752361	3.27895e-17	8.81339e-08	0.596534	0.439828	2.3751	5.67851	6.3809	0.621118	31.2977	5.01221	4.75816	0.33547	4.0058	1	1	1	72.86	3.51972	3.44803	3.95279	3.97773	3.82794	3.86317	4.05898	3.93057	4.35325	3.92639	3.54766	3.87346	3.48621	4.03207	3.52151	3.87136
221909_at	Sense	NM_001109903 XM_011538895 AK093164 AK094682 AY358585 BC011878	NM_001109903 XM_011538895 AK093164 AK094682 AY358585 BC011878	NC_000012 NC_018923 NT_029419 NW_004929385	NP_001103373 XP_011537197 AAQ88948 AAH11878	84900	1	0		RNFT2	RNFT2	TMEM118	rna_protein-coding	12q24.22	ring finger protein, transmembrane 2	1.31224	4.39873e-53	8.32509e-46	0.680608	0.622181	2.10447	3.75853	5.86299	0	52.2901	4.76668	5.07076	0.336053	3.75853	1	1	1	110.043	3.64558	3.65536	3.8651	3.80288	3.97251	3.4712	3.6064	3.71306	3.76775	3.62718	3.5929	3.53875	3.55062	3.95834	4.19339	3.84917
205916_at	Sense	NM_002963 BC034687 BF090388 BX476368 CR542164 DQ891277 DQ894465 M86757	NM_002963 BC034687 BF090388 BX476368 CR542164 DQ891277 DQ894465 M86757	NC_000001 NC_018912 NT_004487 NW_004929293	NP_002954 AAH34687 CAG46961 ABM82203 ABM85391 AAA60210	6278	1	0		S100A7	S100A7	PSOR1 S100A7c	rna_protein-coding	1q21	S100 calcium binding protein A7	1.96084	1.32062e-24	9.06454e-27	0.680162	0.62105	5.14814	6.81492	8.52516	1.24224	35.1145	4.95276	5.33786	0.525246	3.37702	1	1	0	174.379	3.07868	3.30337	3.44	2.88231	3.46541	3.73409	2.95076	3.2173	3.35378	3.20713	3.55748	3.44006	3.23661	2.83349	3.56554	3.29847
203889_at	Sense	NM_001144757 NM_003020 BC005349 BC093053 Y00757	NM_001144757 NM_003020 BC005349 BC093053 Y00757	NC_000015 NC_018926 NT_010194 NT_187660 NW_004929398 NW_011332701	NP_001138229 NP_003011 AAH05349 AAH93053 CAA68726	6447	1	0		SCG5	SCG5	7B2 P7B2 SGNE1 SgV	rna_protein-coding	15q13-q14	secretogranin V	2.46796	1.51233e-66	1.70667e-50	0.687379	0.639588	3.58016	6.36642	7.47025	2.48447	56.8702	5.97578	6.35804	0.695233	3.89008	1	1	0	194.71	3.82715	3.71548	3.52901	4.42489	3.82149	3.54996	3.83177	3.72817	4.23909	3.81282	3.24976	4.99998	3.82685	5.6405	3.45524	4.55654
201287_s_at	Sense	NM_001006946 NM_002997 XM_005262620 XM_005262621 XM_005262622 AJ551176 AK222739 BC008765 J05392 Z48199	NM_001006946 NM_002997 XM_005262620 XM_005262621 XM_005262622 AJ551176 AK222739 BC008765 J05392	NC_000002 NC_018913 NT_022184 NW_004929299 Z48199	NP_001006947 NP_002988 XP_005262677 XP_005262678 XP_005262679 CAD80245 BAD96459 AAH08765 AAA60605	6382	1	0		SDC1	SDC1	CD138 SDC SYND1 syndecan	rna_protein-coding|genomic_protein-coding	2p24.1	syndecan 1	1.09567	2.7523e-44	6.46743e-37	0.555648	0.369246	2.01822	8.85369	10.8719	0	34.7328	10.3163	9.94936	0.487542	8.85369	0	1	1	70.0984	8.63178	8.53522	9.13624	7.67556	8.19585	8.22924	8.6561	7.77261	8.22556	8.76163	8.22243	9.32357	9.02429	9.18948	7.76453	8.88376
229912_at	Sense	NM_152744 AK055987 AK074077 AK074083	NM_152744 AK055987 AK074077 AK074083	NC_000007 NC_018918 NT_007819 NW_004929329	NP_689957 BAB71066 BAB84903 BAB84909	221935	1	0		SDK1	SDK1	---	rna_protein-coding	7p22.2	sidekick cell adhesion molecule 1	0.790366	3.15523e-20	2.20103e-13	0.476102	0.257054	2.25864	6.15773	6.78847	0.621118	26.3359	6.02347	5.32019	0.497882	4.52983	1	1	1	58.0804	4.22009	4.10701	4.04019	3.79568	4.40177	4.05308	4.0355	3.89737	4.64147	4.92296	3.94191	4.52003	4.83883	5.09086	4.06577	4.85618
206805_at	Sense	NM_006080 XM_011515734 XM_005250110 XM_005250111 XM_006715839 NG_011489 AX743092 CS067216 JA738703 L26081	NM_006080 XM_011515734 XM_005250110 XM_005250111 XM_006715839 L26081	NC_000007 NC_018918 NG_011489 NT_007933 NW_004929332 AX743092 CS067216 JA738703	NP_006071 XP_011514036 XP_005250167 XP_005250168 XP_006715902 AAA65938	10371	1	0		SEMA3A	SEMA3A	COLL1 HH16 Hsema-I Hsema-III SEMA1 SEMAD SEMAIII SEMAL SemD coll-1	rna_protein-coding|genomic_protein-coding	7p12.1	semaphorin 3A	0.707314	2.45137e-19	6.49864e-12	0.5198	0.314973	2.149	5.9497	6.63403	0.621118	28.626	5.6722	5.19235	0.395723	4.48503	1	1	0	60.1824	4.50152	3.80729	4.49287	3.99045	4.57202	3.98078	5.12875	4.26399	5.01441	5.59079	4.59417	4.92024	4.84328	4.71301	4.79547	4.97358
234725_s_at	Sense	NM_020210 NM_198925 XM_011521160 AB051532 AF258561 AK026108 AK026133 AK027083 AL390081 AY358392 AY445887 BC010701 BC017658 BC019013 BC094849 BC110853 BX537671	NM_020210 NM_198925 XM_011521160 AB051532 AF258561 AK026108 AK026133 AK027083 AL390081 AY358392 AY445887 BC010701 BC017658 BC019013 BC094849 BC110853 BX537671	NC_000015 NC_018926 NT_010194 NW_004929399	NP_064595 NP_945119 XP_011519462 BAB21836 AAG23764 BAB15372 CAB98205 AAQ88758 AAR15707 AAH10701 AAH17658 AAH94849 AAI10854 CAD97806	10509	1	0		SEMA4B	SEMA4B	SEMAC SemC	rna_protein-coding	15q25	semaphorin 4B	1.66425	1.7533e-59	3.25255e-43	0.608741	0.462933	2.69073	6.74867	9.4394	0	40.8397	8.85294	8.41292	0.701425	6.74867	1	1	1	109.889	6.77246	6.13454	7.27464	6.71803	7.26804	6.47689	6.63732	6.19151	7.80414	6.54226	6.09975	6.44131	7.20073	6.68187	6.04367	6.52635
224762_at	Sense	NM_178865 NM_018565 NM_001199037 NM_001199038 NM_001199039 AK093784 AK127659 AK316357 AY094595 AY358560 BC017085 BC063006 BC084580 BM924335	NM_178865 NM_018565 NM_001199037 NM_001199038 NM_001199039 AK093784 AK127659 AK316357 AY094595 AY358560 BC017085 BC063006 BC084580 BM924335	NC_000001 NC_018912 NT_032977 NW_004929290	NP_849196 NP_061035 NP_001185966 NP_001185967 NP_001185968 BAH14728 AAM22522 AAQ88924 AAH17085 AAH84580	347735	1	0		SERINC2	SERINC2	FKSG84 PRO0899 TDE2 TDE2L	rna_protein-coding	1p35.1	serine incorporator 2	1.32167	4.9957e-62	6.54257e-49	0.624189	0.49366	2.19462	5.75056	7.94518	0	34.3511	7.32505	7.07223	0.524832	5.75056	0	1	1	75.3878	5.89981	6.10184	6.08874	6.8314	5.64757	6.14135	5.76435	6.28393	5.81148	5.64091	6.19098	5.94651	6.37167	6.11421	6.20241	5.90418
217272_s_at	Sense	NM_012397 NM_001307923 XM_005266705 XM_011526029 XM_005266707 AJ001696 AJ001697 AJ001698 AJ278717 AL050177	NM_012397 NM_001307923 XM_005266705 XM_011526029 XM_005266707 AJ001696 AJ001697 AJ001698 AL050177	NC_000018 NC_018929 NT_010966 NW_004929411 AJ278717	NP_036529 NP_001294852 XP_005266762 XP_011524331 XP_005266764 CAA04935 CAA04936 CAA04937	5275	1	0		SERPINB13	SERPINB13	HSHUR7SEQ HUR7 PI13 headpin	rna_protein-coding|genomic_protein-coding	18q21.33	serpin peptidase inhibitor, clade B (ovalbumin), member 13	1.5193	4.87631e-18	3.19038e-08	0.744037	0.806521	5.27085	5.10486	8.52651	1.24224	29.0076	4.19215	4.77496	0.312161	3.25566	1	1	1	146.347	3.01215	2.6699	3.14331	2.82704	2.91695	3.36905	3.33923	3.35461	3.91358	3.13695	3.12775	3.09437	2.97698	3.02611	3.1443	2.98435
211361_s_at	Sense	NM_012397 NM_001307923 XM_005266705 XM_011526029 XM_005266707 AJ001696 AJ278717 AL050177	NM_012397 NM_001307923 XM_005266705 XM_011526029 XM_005266707 AJ001696 AL050177	NC_000018 NC_018929 NT_010966 NW_004929411 AJ278717	NP_036529 NP_001294852 XP_005266762 XP_011524331 XP_005266764 CAA04935	5275	1	0		SERPINB13	SERPINB13	HSHUR7SEQ HUR7 PI13 headpin	rna_protein-coding|genomic_protein-coding	18q21.33	serpin peptidase inhibitor, clade B (ovalbumin), member 13	1.08068	1.48909e-16	1.51365e-06	0.818794	1.10995	3.83185	3.7565	6.64198	0.621118	28.2443	3.18514	3.89081	0.125003	2.81013	1	1	1	105.848	2.90172	2.90127	2.96904	2.78128	2.84124	2.9043	2.73675	2.88722	2.93409	2.91094	2.68233	2.80492	2.6087	2.70011	2.81795	2.67694
216258_s_at	Sense	NM_012397 NM_001307923 XM_005266705 XM_011526029 XM_005266707 AF169949 AF216854 AJ001696 AJ001697 AJ001698 AJ278717 AK290323 AK296797 AK298049 AK303867 AK303979 AK313486 BC101821 BC143402	NM_012397 NM_001307923 XM_005266705 XM_011526029 XM_005266707 AF169949 AJ001696 AJ001697 AJ001698 AK290323 AK296797 AK298049 AK303867 AK303979 AK313486 BC101821 BC143402	NC_000018 NC_018929 NT_010966 NW_004929411 AF216854 AJ278717	NP_036529 NP_001294852 XP_005266762 XP_011524331 XP_005266764 AAD55765 CAA04935 CAA04936 CAA04937 BAF83012 BAH12433 BAH12713 BAH14070 BAH14090 BAG36269 AAI01822 AAI43403	5275	1	0		SERPINB13	SERPINB13	HSHUR7SEQ HUR7 PI13 headpin	rna_protein-coding|genomic_protein-coding	18q21.33	serpin peptidase inhibitor, clade B (ovalbumin), member 13	0.810673	1.27439e-14	3.8795e-11	0.75172	0.832599	3.0911	3.6577	5.9965	0.621118	25.1908	3.42517	3.71608	0.173254	2.90541	1	1	1	75.9474	2.97937	2.75808	2.88682	2.9701	2.82237	2.92339	2.73997	2.62395	2.85481	2.80182	2.87099	2.78315	2.74057	2.99841	3.19815	3.20548
209720_s_at	Sense	NM_006919 AB046399 AK222746 AK222753 AK307261 BC005224 BC008483 S66896 U19568	NM_006919 AB046399 AK222746 AK222753 AK307261 BC005224 BC008483 S66896	NC_000018 NC_018929 NT_010966 NW_004929411 U19568	NP_008850 BAB40772 BAD96466 BAD96473 AAH05224 AAB20405	6317	1	0		SERPINB3	SERPINB3	HsT1196 SCC SCCA-1 SCCA-PD SCCA1 T4-A	rna_protein-coding|genomic_protein-coding	18q21.3	serpin peptidase inhibitor, clade B (ovalbumin), member 3	1.61552	1.57377e-19	2.62751e-13	0.49915	0.28655	4.98343	6.95853	8.2327	3.10559	29.771	6.13195	4.86479	0.960897	3.24926	1	1	0	132.885	2.85167	2.78441	2.80409	2.74844	3.09623	2.91716	2.93173	2.68571	6.95939	2.87051	2.71484	2.76301	2.88937	2.76969	3.20788	2.859
209719_x_at	Sense	NM_006919 AB046399 AK222746 AK222753 BC005224 BC008483 S66896 U19556 U19568	NM_006919 AB046399 AK222746 AK222753 BC005224 BC008483 S66896 U19556	NC_000018 NC_018929 NT_010966 NW_004929411 U19568	NP_008850 BAB40772 BAD96466 BAD96473 AAH05224 AAB20405 AAA97552	6317	1	0		SERPINB3	SERPINB3	HsT1196 SCC SCCA-1 SCCA-PD SCCA1 T4-A	rna_protein-coding|genomic_protein-coding	18q21.3	serpin peptidase inhibitor, clade B (ovalbumin), member 3	1.6856	1.4794e-16	1.78351e-09	0.418398	0.192441	5.6074	8.7353	9.8084	3.10559	25.1908	8.1924	5.88659	1.33047	4.201	1	1	0	123.841	3.68088	3.88966	4.34427	3.63692	3.88433	3.57292	3.46399	3.02793	8.86527	3.2317	3.24226	3.27602	3.59763	3.78584	3.53676	3.36903
210413_x_at	Sense	NM_002974 NM_175041 XM_011526138 AB035089 AK292212 BC008399 BC017401 U19557 U19576	NM_002974 NM_175041 XM_011526138 AK292212 BC008399 BC017401 U19557	NC_000018 NC_018929 NT_010966 NW_004929411 AB035089 U19576	NP_002965 NP_778206 XP_011524440 BAF84901 AAH17401 AAA97553	6318	1	0		SERPINB4	SERPINB4	LEUPIN PI11 SCCA-2 SCCA1 SCCA2	rna_protein-coding|genomic_protein-coding	18q21.3	serpin peptidase inhibitor, clade B (ovalbumin), member 4	1.37237	2.44604e-17	2.022e-08	0.491589	0.276623	4.48261	7.44347	8.67009	1.86335	27.8626	6.80247	5.55986	0.87166	4.18748	1	1	0	116.544	3.42214	4.0913	3.85065	3.75682	3.24319	3.88673	4.03441	3.64179	7.16284	3.44475	3.78934	3.74613	3.15568	3.4221	3.64137	3.56581
211906_s_at	Sense	NM_002974 NM_175041 XM_011526138 AB035089 AB046400 AY245780 AY245782 BC008399 BC017401 DQ892794 DQ896041 U19557 X89015	NM_002974 NM_175041 XM_011526138 AB046400 AY245780 AY245782 BC008399 BC017401 DQ892794 DQ896041 U19557 X89015	NC_000018 NC_018929 NT_010966 NW_004929411 AB035089	NP_002965 NP_778206 XP_011524440 BAB40773 AAO92271 AAO92273 AAH17401 ABM83720 ABM87040 AAA97553 CAA61420	6318	1	0		SERPINB4	SERPINB4	LEUPIN PI11 SCCA-2 SCCA1 SCCA2	rna_protein-coding|genomic_protein-coding	18q21.3	serpin peptidase inhibitor, clade B (ovalbumin), member 4	1.2848	1.4855e-18	6.17125e-12	0.71203	0.707219	3.97007	4.53474	6.95683	2.48447	31.2977	3.94465	4.27156	0.319296	2.98676	1	1	0	114.39	2.97571	3.18077	2.79817	2.94586	3.09141	2.98651	2.9393	2.79608	3.29102	2.837	2.88649	3.03797	2.90017	2.87009	2.91554	3.10278
204855_at	Uncertain	U04313	U04313	---	AAA18957	5268	1	0		SERPINB5	SERPINB5	PI5 maspin	rna_protein-coding	18q21.33	serpin peptidase inhibitor, clade B (ovalbumin), member 5	2.82782	3.09822e-43	4.97485e-30	0.728561	0.75673	5.04347	5.82233	8.63056	3.10559	54.1985	5.15589	6.41491	0.522932	3.58709	1	1	0	257.686	3.26402	3.3196	3.23416	3.2486	3.48047	3.12114	3.50618	3.50496	4.27128	3.22592	3.52627	3.15804	3.21236	4.69132	3.2523	3.40126
233337_s_at	Sense	NM_012410 NM_001114100 NM_001243332 NM_001243333 XM_005255252 AB105376 AF131749 AJ245820 AJ245821 AK027407 AK027676 AK074998 AK293675 BC000567 GN088322	NM_012410 NM_001114100 NM_001243332 NM_001243333 XM_005255252 AB105376 AF131749 AJ245820 AJ245821 AK027407 AK027676 AK074998 AK293675 BC000567	NC_000016 NC_018927 NG_029737 NT_187260 NW_004929400 GN088322	NP_036542 NP_001107572 NP_001230261 NP_001230262 XP_005255309 BAQ19761 CAB57950 CAB57951 BAG51315 BAG51364 BAC11345 BAH11566 AAH00567	26470	1	0		SEZ6L2	SEZ6L2	BSRPA PSK-1	rna_protein-coding|genomic_protein-coding	16p11.2	seizure related 6 homolog (mouse)-like 2	1.13728	1.01478e-36	7.68617e-28	0.557419	0.372103	2.27155	5.13047	7.40202	0	38.5496	6.59418	6.26775	0.487904	5.13047	1	1	1	87.5673	5.56969	4.68021	5.29343	4.86746	5.67279	5.17007	5.51237	5.55803	5.4548	5.2568	5.53283	6.10612	4.82704	5.72376	4.71749	4.7774
218720_x_at	Sense	NM_012410 NM_001114100 NM_001243332 NM_001243333 NG_029737 AB105376 AF131749 AJ245820 AJ245821 AK027407 AK027676 AK074998 AK293675 BC000567 GN088322	NM_012410 NM_001114100 NM_001243332 NM_001243333 AB105376 AF131749 AJ245820 AJ245821 AK027407 AK027676 AK074998 AK293675 BC000567	NC_000016 NC_018927 NG_029737 NT_187260 NW_004929400 GN088322	NP_036542 NP_001107572 NP_001230261 NP_001230262 BAQ19761 CAB57950 CAB57951 BAG51315 BAG51364 BAC11345 BAH11566 AAH00567	26470	1	0		SEZ6L2	SEZ6L2	BSRPA PSK-1	rna_protein-coding|genomic_protein-coding	16p11.2	seizure related 6 homolog (mouse)-like 2	1.30137	1.59335e-35	1.03504e-26	0.509747	0.300891	2.76669	4.70061	7.4673	0	30.1527	6.71184	6.00198	0.670409	4.70061	1	1	1	83.4231	5.02938	4.56267	5.45412	4.1375	5.70067	5.02119	5.05702	5.55786	5.35956	5.05938	4.75649	5.82376	5.1332	5.085	4.36865	4.18042
214484_s_at	Sense	NM_005866 NM_001282209 NM_147157 NM_001282206 NM_001282207 NM_001282208 NR_104108 XM_011517674 NG_029945 AF001977 AK098451 AK130502 AK222899 BC004899 BC007839 BC010104 U75283 U79528	NM_005866 NM_001282209 NM_147157 NM_001282206 NM_001282207 NM_001282208 NR_104108 XM_011517674 AK098451 AK130502 AK222899 BC004899 BC007839 BC010104 U75283 U79528	NC_000009 NC_018920 NG_029945 NT_008413 NW_004929342 AF001977	NP_005857 NP_001269138 NP_671513 NP_001269135 NP_001269136 NP_001269137 XP_011515976 BAC05307 BAD96619 AAH04899 AAH07839 AAB50402 AAB51238	10280	1	0		SIGMAR1	SIGMAR1	ALS16 DSMA2 OPRS1 SIG-1R SR-BP SR-BP1 SRBP hSigmaR1 sigma1R	rna_protein-coding|genomic_protein-coding	9p13.3	sigma non-opioid intracellular receptor 1	1.12283	1.06241e-51	6.84083e-39	0.57248	0.3971	2.06595	5.29977	7.36572	0	29.3893	6.8138	6.4226	0.504676	5.29977	0	1	1	60.7168	4.37012	5.56239	4.68095	5.45033	4.51975	5.89354	5.50734	5.47976	5.40293	5.76099	5.45666	5.57493	5.51338	5.35173	5.10171	4.18246
219874_at	Sense	NM_024628 NM_001195483 NG_027706 AF390442 AK026841 AK123001 BC020506 BC063528 BX538023	NM_024628 NM_001195483 AF390442 AK026841 AK123001 BC020506 BC063528 BX538023	NC_000003 NC_018914 NG_027706 NT_005612 NW_004929311	NP_078904 NP_001182412 AAM73657 BAB15571 BAG53843 AAH20506 AAH63528 CAD97969	84561	1	0		SLC12A8	SLC12A8	CCC9	rna_protein-coding|genomic_protein-coding	3q21.2	solute carrier family 12 member 8	1.72732	4.73713e-78	1.2599e-52	0.696542	0.663919	2.4554	6.70197	7.16521	0.621118	46.9466	6.54979	6.43713	0.613325	4.70981	1	1	1	113.748	5.28623	4.81083	5.04439	5.30547	5.38303	5.39595	4.60575	4.94902	5.09527	5.02531	4.58116	4.81876	4.93252	4.77735	5.35268	4.79786
209900_s_at	Sense	NM_003051 NM_001166496 XM_011542026 XM_011548725 XM_011542027 XM_011548726 AJ438945 AL162079	NM_003051 NM_001166496 XM_011542026 XM_011548725 XM_011542027 XM_011548726 AL162079	NC_000001 NC_018912 NG_015880 NT_032977 NW_004929290 NW_009646196 AJ438945	NP_003042 NP_001159968 XP_011540328 XP_011547027 XP_011540329 XP_011547028 CAB82412	6566	1	0		SLC16A1	SLC16A1	HHF7 MCT MCT1 MCT1D	rna_protein-coding|genomic_protein-coding	1p12	solute carrier family 16 member 1	1.45869	8.32708e-35	9.42918e-23	0.534993	0.337177	3.02134	6.8567	7.18886	1.24224	39.6947	6.21467	5.62621	0.682382	4.16752	1	1	1	116.178	3.5456	3.72881	3.96487	3.5164	3.16706	5.19872	3.44245	3.50645	3.04394	3.67721	3.60134	4.08316	3.67479	3.87688	3.31369	4.31793
202236_s_at	Sense	NM_003051 NM_001166496 XM_011542026 XM_011548725 XM_011542027 XM_011548726 AJ438942 AJ438945 AK000641 AL162079 BC026317 L31801	NM_003051 NM_001166496 XM_011542026 XM_011548725 XM_011542027 XM_011548726 AJ438942 AK000641 AL162079 BC026317 L31801	NC_000001 NC_018912 NG_015880 NT_032977 NW_004929290 NW_009646196 AJ438945	NP_003042 NP_001159968 XP_011540328 XP_011547027 XP_011540329 XP_011547028 CAB82412 AAH26317 AAC41707	6566	1	0		SLC16A1	SLC16A1	HHF7 MCT MCT1 MCT1D	rna_protein-coding|genomic_protein-coding	1p12	solute carrier family 16 member 1	1.44427	2.48699e-33	7.44797e-23	0.519963	0.315206	3.01442	8.24043	8.19142	1.24224	38.5496	7.32215	6.62127	0.715051	5.177	1	1	1	112.46	4.90205	4.11174	4.35071	4.57529	5.19681	4.99645	4.97908	4.04176	4.98376	5.88372	4.14865	5.31209	5.01788	5.43604	3.92263	5.54965
202234_s_at	Sense	NM_003051 NM_001166496 XM_011542026 XM_011548725 XM_011542027 XM_011548726 AJ438945 AL162079 BP294493	NM_003051 NM_001166496 XM_011542026 XM_011548725 XM_011542027 XM_011548726 AL162079 BP294493	NC_000001 NC_018912 NG_015880 NT_032977 NW_004929290 NW_009646196 AJ438945	NP_003042 NP_001159968 XP_011540328 XP_011547027 XP_011540329 XP_011547028 CAB82412	6566	1	0		SLC16A1	SLC16A1	HHF7 MCT MCT1 MCT1D	rna_protein-coding|genomic_protein-coding	1p12	solute carrier family 16 member 1	1.18203	2.80211e-31	3.91187e-20	0.552845	0.364762	2.64576	5.94621	6.45318	1.86335	38.5496	5.37167	4.98945	0.521415	3.80742	0	1	1	97.0631	3.64371	3.68528	3.01947	3.47764	3.50172	4.21328	3.23524	3.21727	3.71845	3.70662	3.30545	3.26912	3.51415	3.63937	3.09856	3.74996
202235_at	Sense	NM_003051 NM_001166496 XM_011542026 XM_011548725 XM_011542027 XM_011548726 BM712667 BP294493	NM_003051 NM_001166496 XM_011542026 XM_011548725 XM_011542027 XM_011548726 BM712667 BP294493	NC_000001 NC_018912 NG_015880 NT_032977 NW_004929290 NW_009646196	NP_003042 NP_001159968 XP_011540328 XP_011547027 XP_011540329 XP_011547028	6566	1	0		SLC16A1	SLC16A1	HHF7 MCT MCT1 MCT1D	rna_protein-coding	1p12	solute carrier family 16 member 1	0.893566	8.4748e-28	1.26552e-18	0.57141	0.395281	2.25599	4.75363	5.75119	1.86335	33.9695	4.6213	4.38877	0.375366	3.4952		1	1	72.431	2.99462	3.00166	3.10804	3.54017	3.50007	3.59015	3.14796	3.04715	3.59236	3.96463	2.9802	3.23875	3.03383	3.11154	3.02628	3.40809
227506_at	Sense	NM_194298 XM_011539488 AK021827 AK125791 AK172758 AL122071	NM_194298 XM_011539488 AK021827 AK125791 AK172758 AL122071	NC_000010 NC_018921 NT_030059 NW_004929376	NP_919274 XP_011537790 BAC86293 BAD18743 CAB59247	220963	1	0		SLC16A9	SLC16A9	C10orf36 MCT9	rna_protein-coding	10q21.2	solute carrier family 16 member 9	1.2305	6.48406e-24	6.87051e-13	0.555422	0.368883	3.08558	6.47869	7.42094	1.24224	37.4046	6.04466	5.56585	0.56977	4.33535	1	1	1	111.582	4.50181	3.65963	3.65042	4.03305	3.01635	4.34346	4.33398	3.71419	4.56035	4.61172	3.59874	3.9027	4.7131	3.96472	4.92604	3.99111
209610_s_at	Sense	NM_003038 NM_001193493 XM_006712079 AK126636 BC007350 BC026216 BC072423	NM_003038 NM_001193493 XM_006712079 AK126636 BC007350 BC026216 BC072423	NC_000002 NC_018913 NT_022184 NW_004929300	NP_003029 NP_001180422 XP_006712142 AAH26216 AAH72423	6509	1	0		SLC1A4	SLC1A4	ASCT1 SATT SPATCCM	rna_protein-coding	2p14	solute carrier family 1 member 4	1.42494	1.37937e-60	7.92248e-47	0.629538	0.504708	2.24583	5.9115	8.15733	0	43.8931	7.48443	7.33644	0.52431	5.9115	1	1	1	98.5765	5.82205	6.41925	5.56053	5.83	5.8233	5.38826	5.56449	5.40335	6.06581	5.92319	5.09307	6.17327	5.8504	6.57843	5.76573	6.53282
201250_s_at	Sense	NM_006516 NG_008232 BI490999 K03195	NM_006516 BI490999 K03195	NC_000001 NC_018912 NG_008232 NT_032977 NW_004929290	NP_006507 AAA52571	6513	1	0		SLC2A1	SLC2A1	CSE DYT17 DYT18 DYT9 EIG12 GLUT GLUT-1 GLUT1 GLUT1DS HTLVR PED SDCHCN	rna_protein-coding|genomic_protein-coding	1p34.2	solute carrier family 2 member 1	2.73087	2.38241e-81	1.37547e-58	0.77878	0.932671	3.36141	5.21384	8.57525	0	75.5725	6.75292	7.9447	0.513028	5.21384	1	1	1	254.031	4.53336	4.41405	4.77064	5.7464	4.62671	4.83101	3.95583	4.74808	5.04411	4.33671	4.54177	4.38156	4.8299	5.34312	3.84858	4.60666
201249_at	Sense	NM_006516 NG_008232 AW137914 BQ948542	NM_006516 AW137914 BQ948542	NC_000001 NC_018912 NG_008232 NT_032977 NW_004929290	NP_006507	6513	1	0		SLC2A1	SLC2A1	CSE DYT17 DYT18 DYT9 EIG12 GLUT GLUT-1 GLUT1 GLUT1DS HTLVR PED SDCHCN	rna_protein-coding|genomic_protein-coding	1p34.2	solute carrier family 2 member 1	0.699566	6.30332e-21	1.58899e-12	0.564974	0.38448	2.02421	3.44849	5.4727	0	31.2977	4.42771	4.14806	0.326407	3.44849	1	1	1	63.353	3.91491	3.73384	3.05134	2.85959	3.95345	3.60289	3.39626	4.06186	3.74153	3.55826	2.92725	3.7825	3.64636	3.14616	3.57115	3.59455
204430_s_at	Sense	NM_003039 XM_005263491 XM_011542005 BC001692 BC001820 CA309754 M55531	NM_003039 XM_005263491 XM_011542005 BC001692 BC001820 CA309754 M55531	NC_000001 NC_018912 NT_032977 NW_004929289	NP_003030 XP_005263548 XP_011540307 AAH01692 AAH01820 AAA52570	6518	1	0		SLC2A5	SLC2A5	GLUT-5 GLUT5	rna_protein-coding	1p36.2	solute carrier family 2 member 5	1.82303	1.0549e-73	3.56458e-50	0.714099	0.713223	2.56196	5.73532	6.53922	2.48447	61.0687	5.41909	5.80029	0.48061	3.97726		1	1	150.09	3.87652	3.74376	3.95141	5.58881	3.35669	3.90954	3.65166	3.45743	3.54119	4.14703	3.50218	4.19154	3.63909	4.23522	3.94638	3.82216
204429_s_at	Sense	NM_003039 XM_005263491 XM_011542005 AK290398 AK294368 BC001692 BC001820 DQ892291 DQ895491 M55531	NM_003039 XM_005263491 XM_011542005 AK290398 AK294368 BC001692 BC001820 DQ892291 DQ895491 M55531	NC_000001 NC_018912 NT_032977 NW_004929289	NP_003030 XP_005263548 XP_011540307 BAF83087 BAG57630 AAH01692 AAH01820 ABM83217 ABM86417 AAA52570	6518	1	0		SLC2A5	SLC2A5	GLUT-5 GLUT5	rna_protein-coding	1p36.2	solute carrier family 2 member 5	0.882575	2.84077e-33	7.37116e-26	0.500358	0.288159	2.06758	5.83361	6.39346	0.621118	27.4809	5.73405	5.20846	0.469388	4.32588		1	1	55.5347	4.29002	3.79838	3.79277	4.3763	3.80371	3.80803	4.94586	4.17999	4.11442	4.5212	3.44257	4.81287	4.19998	4.09156	3.5907	3.75642
218826_at	Sense	NM_017515 XM_005271598 AK023080 AK128062 AY078178 BC039195 BC048302	NM_017515 XM_005271598 AK023080 AK128062 AY078178 BC039195 BC048302	NC_000011 NC_018922 NT_033899 NW_004929381	NP_059985 XP_005271655 BAB14394 BAC87256 AAL82572 AAH39195 AAH48302	54733	1	0		SLC35F2	SLC35F2	HSNOV1	rna_protein-coding	11q22.3	solute carrier family 35 member F2	1.23962	2.82834e-48	2.07843e-36	0.563148	0.38146	2.24029	7.17355	7.57454	0.621118	34.3511	6.99819	6.57388	0.554645	5.33425	1	1	1	75.5649	4.9243	4.36996	5.31119	5.68119	4.24468	4.86716	4.80143	4.63281	4.78981	6.19006	5.46248	5.8248	5.32114	5.81195	4.86749	5.74412
229065_at	Sense	NM_173508 NM_001300845 AK095031 BC037878	NM_173508 NM_001300845 AK095031 BC037878	NC_000001 NC_018912 NT_167186 NW_004929294	NP_775779 NP_001287774 BAC04479 AAH37878	148641	1	0		SLC35F3	SLC35F3	---	rna_protein-coding	1q42.2	solute carrier family 35 member F3	0.946967	4.94884e-30	5.41968e-27	0.643037	0.533576	2.09828	4.50004	5.40292	2.48447	40.0763	4.17258	4.25161	0.289312	3.30464	1	1	1	78.8784	3.23114	3.27077	2.9092	3.44558	3.41061	3.45622	3.09785	3.04403	2.98399	3.15374	3.35154	3.25348	3.13907	3.81116	3.61937	3.33175
219215_s_at	Sense	NM_017767 NM_130849 NM_001280557 XM_011517153 AK000334 AK000489 AK000695 AK025537 AK290563 BC001688 BC033807 BC062625 CQ834248 CQ834282 GN341836	NM_017767 NM_130849 NM_001280557 XM_011517153 AK000334 AK000489 AK000695 AK025537 AK290563 BC001688 BC033807 BC062625	NC_000008 NC_018919 NT_008046 NW_004929341 NG_012234 CQ834248 CQ834282 GN341836	NP_060237 NP_570901 NP_001267486 XP_011515455 BAA91091 BAA91200 BAB15164 BAF83252 AAH01688 AAH62625	55630	1	0		SLC39A4	SLC39A4	AEZ AWMS2 ZIP4	rna_protein-coding|genomic_protein-coding	8q24.3	solute carrier family 39 member 4	1.57292	3.05853e-59	6.66565e-46	0.604771	0.455309	2.76443	6.18513	8.94955	0	28.626	8.27743	7.75804	0.697434	6.18513	1	1	1	79.1344	6.69591	6.90132	7.10846	7.17482	6.47867	6.6002	6.30701	6.4723	6.30288	6.22259	6.98386	7.00744	7.20937	6.54576	7.29098	5.85115
223798_at	Sense	NM_032148 XM_005269176 XM_011538812 XM_011538813 XM_006719630 XM_005269178 XM_011538807 XM_011538808 XM_011538809 XM_011538810 XM_005269179 XM_011538811 AK027838 AL136828 BC036734	NM_032148 XM_005269176 XM_011538812 XM_011538813 XM_006719630 XM_005269178 XM_011538807 XM_011538808 XM_011538809 XM_011538810 XM_005269179 XM_011538811 AK027838 AL136828 BC036734	NC_000012 NC_018923 NT_029419 NW_004929384	NP_115524 XP_005269233 XP_011537114 XP_011537115 XP_006719693 XP_005269235 XP_011537109 XP_011537110 XP_011537111 XP_011537112 XP_005269236 XP_011537113 BAB55402 CAB66762 AAH36734	84102	1	0		SLC41A2	SLC41A2	SLC41A1-L1	rna_protein-coding	12q23.3	solute carrier family 41 member 2	1.05329	6.16822e-39	1.00873e-28	0.535494	0.337929	2.11667	6.67302	6.44107	0.621118	34.3511	5.81041	5.37769	0.495339	4.32439	0	1	1	71.3955	4.20844	4.08303	4.04476	5.40577	5.01767	3.58721	4.13722	4.25996	5.06539	4.0701	3.46171	4.67331	4.18484	4.89262	4.31898	4.2229
235763_at	Sense	NM_001320285 NM_001320287 NM_001130058 XM_011540989 XM_011540990 AI922912 AK128063 CS403148 CS403150 GM983910 GM983912	NM_001320285 NM_001320287 NM_001130058 XM_011540989 XM_011540990 AI922912 AK128063	NC_000001 NC_018912 NT_032977 NW_004929290 CS403148 CS403150 GM983910 GM983912	NP_001307214 NP_001307216 NP_001123530 XP_011539291 XP_011539292	204962	1	0		SLC44A5	SLC44A5	CTL5	rna_protein-coding|genomic_protein-coding	1p31.1	solute carrier family 44 member 5	1.96772	1.81865e-53	1.32063e-34	0.729195	0.758699	2.87057	4.37869	5.93683	3.72671	66.7939	4.19992	5.03398	0.377888	3.06626	1	1	1	181.039	2.85979	2.8437	3.06904	2.76328	3.06077	2.94758	2.99135	2.91025	4.02838	2.68547	2.95577	2.81895	2.80281	2.72411	3.26786	2.94665
223748_at	Sense	NM_001174090 NM_032034 NM_001174089 NR_135000 AF336127	NM_001174090 NM_032034 NM_001174089 NR_135000 AF336127	NC_000020 NC_018931 NT_011387 NW_004929416 NG_017072	NP_001167561 NP_114423 NP_001167560 AAK16734	83959	1	0		SLC4A11	SLC4A11	BTR1 CDPD1 CHED CHED2 NABC1 dJ794I6.2	rna_protein-coding	20p12	solute carrier family 4 member 11	1.1966	1.37958e-29	2.3094e-20	0.497461	0.284311	2.89546	6.25159	7.13395	0.621118	28.626	6.1787	5.43509	0.646736	4.23849	1	1	1	81.0869	4.59202	5.62616	4.09223	3.70969	4.31453	3.56992	3.63208	3.89753	5.67553	3.90669	3.92791	3.91398	4.24103	4.41329	4.56411	4.44985
206376_at	Sense	NM_182767 NM_001146335 XM_011538523 AF351619 AK001178 AL050066 BC070040 CR749673	NM_182767 NM_001146335 XM_011538523 AF351619 AK001178 AL050066 BC070040 CR749673	NC_000012 NC_018923 NT_029419 NW_004929384	NP_877499 NP_001139807 XP_011536825 AAN76519 BAA91536 AAH70040 CAH18464	55117	1	0		SLC6A15	SLC6A15	NTT73 SBAT1 V7-3 hv7-3	rna_protein-coding	12q21.3	solute carrier family 6 member 15	0.749523	1.65116e-16	1.88725e-10	0.74329	0.804035	2.42982	3.22705	5.65687	0	29.771	3.70922	3.97658	0.160721	3.22705	1	1	1	72.3381	3.11162	3.07607	3.06996	3.09813	3.27462	3.36223	3.25741	3.12553	3.20874	3.29973	3.41759	3.37403	3.31069	3.13466	3.28024	3.17176
213843_x_at	Sense	NM_005629 NM_001142805 NM_001142806 NG_012016 AB209704 AK295495 BC012355 BC081558 EU280316 L31409 S74039 U17986 Z66539	NM_005629 NM_001142805 NM_001142806 AB209704 AK295495 BC012355 BC081558 EU280316 L31409 S74039 U17986	NC_000023 NC_018934 NG_012016 NT_011681 NW_004929448 Z66539	NP_005620 NP_001136277 NP_001136278 BAD92941 BAG58415 AAH12355 AAH81558 ABZ82022 AAC41688 AAB32284 AAA86990	6535	1	0		SLC6A8	SLC6A8	CCDS1 CRT CRTR CT1 CTR5	rna_protein-coding|genomic_protein-coding	Xq28	solute carrier family 6 member 8	2.39442	7.83475e-64	1.61772e-48	0.734007	0.773851	3.45581	6.04488	7.99368	0.621118	62.5954	6.00156	6.93229	0.487896	4.53787	1	1	1	214.171	4.43707	4.46175	3.91427	5.06377	4.27856	4.70295	4.66899	4.2287	4.29675	4.61839	4.17242	4.54293	5.02445	4.13257	4.32101	4.56506
210854_x_at	Sense	NM_005629 NM_001142805 NM_001142806 NG_012016 AB209704 AK295495 BC012355 BC081558 EU280316 L31409 S74039 U17986 Z66539	NM_005629 NM_001142805 NM_001142806 AB209704 AK295495 BC012355 BC081558 EU280316 L31409 S74039 U17986	NC_000023 NC_018934 NG_012016 NT_011681 NW_004929448 Z66539	NP_005620 NP_001136277 NP_001136278 BAD92941 BAG58415 AAH12355 AAH81558 ABZ82022 AAC41688 AAB32284 AAA86990	6535	1	0		SLC6A8	SLC6A8	CCDS1 CRT CRTR CT1 CTR5	rna_protein-coding|genomic_protein-coding	Xq28	solute carrier family 6 member 8	1.95763	3.84976e-57	4.1726e-44	0.698398	0.668961	3.00137	5.21235	8.21373	0	58.3969	6.61361	7.16998	0.467086	5.21235	1	1	1	175.271	4.64568	5.19643	5.34682	4.82537	4.67797	5.25107	5.21107	4.28736	5.10885	5.26365	5.69491	5.4573	5.66673	4.9677	4.23644	5.27063
202219_at	Sense	NM_005629 NM_001142805 NM_001142806 NG_012016 BC081558 BE207407 CA424985 L31409 Z66539	NM_005629 NM_001142805 NM_001142806 BC081558 BE207407 CA424985 L31409	NC_000023 NC_018934 NG_012016 NT_011681 NW_004929448 Z66539	NP_005620 NP_001136277 NP_001136278 AAH81558 AAC41688	6535	1	0		SLC6A8	SLC6A8	CCDS1 CRT CRTR CT1 CTR5	rna_protein-coding|genomic_protein-coding	Xq28	solute carrier family 6 member 8	1.89071	1.26189e-46	1.52366e-35	0.682881	0.627971	3.06979	5.444	8.51379	0	56.8702	6.83117	7.3347	0.46239	5.444	1	1	1	174.58	4.88959	4.8042	4.41428	5.54087	5.16462	5.16895	5.21157	5.24832	5.33178	5.79145	4.70623	4.92683	5.93284	5.58566	5.21136	5.61983
215812_s_at	Sense	NM_005629 NM_001142805 NM_001142806 NG_012016 AB209704 AK295495 BC012355 BC081558 DQ892306 DQ895505 EU280316 KC800563 KJ534943 KJ534944 KJ534945 L31409 S74039 U17986 Z66539	NM_005629 NM_001142805 NM_001142806 AB209704 AK295495 BC012355 BC081558 DQ892306 DQ895505 EU280316 KC800563 KJ534943 KJ534944 KJ534945 L31409 S74039 U17986	NC_000023 NC_018934 NG_012016 NT_011681 NW_004929448 Z66539	NP_005620 NP_001136277 NP_001136278 BAD92941 BAG58415 AAH12355 AAH81558 ABM83232 ABM86431 ABZ82022 AHI18576 AHW56583 AHW56584 AHW56585 AAC41688 AAB32284 AAA86990	6535	1	0		SLC6A8	SLC6A8	CCDS1 CRT CRTR CT1 CTR5	rna_protein-coding|genomic_protein-coding	Xq28	solute carrier family 6 member 8	1.57029	9.95207e-49	3.47247e-40	0.709494	0.699934	2.51361	6.73821	8.16248	1.24224	57.2519	6.64579	7.21917	0.332306	5.64887	1	1	1	140.787	5.80027	5.39774	5.66766	5.88781	5.47444	5.53953	5.83584	5.89166	5.70623	5.49194	4.80069	5.69913	5.34542	5.78422	5.75668	5.57732
201195_s_at	Sense	NM_003486 XM_011523354 XM_006721286 XM_011523355 AB018009 AF104032 BC014177 BC039692 BC042600 M80244	NM_003486 XM_011523354 XM_006721286 XM_011523355 AB018009 AF104032 BC014177 BC039692 BC042600 M80244	NC_000016 NC_018927 NT_010498 NW_004929402	NP_003477 XP_011521656 XP_006721349 XP_011521657 BAA84648 AAD20464 AAH39692 AAH42600 AAA35780	8140	1	0		SLC7A5	SLC7A5	4F2LC CD98 D16S469E E16 LAT1 MPE16 hLAT1	rna_protein-coding	16q24.3	solute carrier family 7 member 5	1.69672	1.29474e-53	7.34994e-42	0.578074	0.40672	3.19716	8.4378	9.16412	0.621118	28.2443	8.27917	7.66368	0.770738	5.96696	1	1	1	88.3157	5.79157	5.7047	6.13107	6.79898	6.60093	6.53131	6.54831	6.02463	5.68109	6.90553	5.217	6.49782	7.28604	6.58703	6.55806	6.11669
201349_at	Uncertain	AF015926 AK026581	AF015926 AK026581	---	AAC52084	9368	1	0		SLC9A3R1	SLC9A3R1	EBP50 NHERF NHERF-1 NHERF1 NPHLOP2	rna_protein-coding	17q25.1	SLC9A3 regulator 1	1.22161	5.24901e-37	4.52695e-29	0.606507	0.45863	2.51536	7.74549	8.93947	0.621118	40.0763	7.70821	7.64572	0.428035	6.42411	1	1	1	99.244	6.84225	6.59569	5.68522	6.23091	6.50934	6.78721	5.90901	6.63228	5.8698	5.96718	6.23288	5.89339	7.23259	5.87969	6.81613	6.16682
206354_at	Sense	NM_019844 NG_032071 AJ251506 AJ400776	NM_019844 AJ251506	NC_000012 NC_018923 NG_032071 NT_009714 NW_004929383 AJ400776	NP_062818 CAB96997	28234	1	0		SLCO1B3	SLCO1B3	HBLRR LST-2 LST-3TM13 LST3 OATP-8 OATP1B3 OATP8 SLC21A8	rna_protein-coding|genomic_protein-coding	12p12	solute carrier organic anion transporter family member 1B3	1.11339	1.59483e-21	5.16462e-13	0.754053	0.840712	2.87934	4.02393	6.03559	1.24224	38.1679	3.75373	4.26964	0.199161	3.15625	1	1	1	106.322	3.11344	3.23499	3.16154	3.09452	3.1032	3.25958	3.09413	3.07241	3.40871	2.97978	3.04998	2.72144	2.81673	3.20119	3.00019	3.11298
201563_at	Sense	NM_003104 NR_034039 BC021085 BC025295 FJ224316 L29008 L29254 U67243	NM_003104 NR_034039 BC021085 BC025295 FJ224316 L29008	NC_000015 NC_018926 NT_010194 NW_004929398 L29254 U67243	NP_003095 AAH21085 AAH25295 ACI46008 AAA80565	6652	1	0		SORD	SORD	HEL-S-95n SORD1	rna_protein-coding|genomic_protein-coding	15q15.3	sorbitol dehydrogenase	1.85021	4.77138e-89	1.72156e-59	0.743425	0.804483	2.52841	7.94213	8.55229	0.621118	51.9084	7.73439	7.87408	0.570171	6.02387	1	1	1	129.675	5.95588	7.21344	6.15358	6.75771	6.0525	5.57799	5.39415	6.02652	7.12478	5.60256	6.48659	6.02246	6.19889	6.45517	6.31715	6.61688
219888_at	Sense	NM_003116 NM_001317931 XM_011529009 XM_011529010 XM_005260519 XM_005260520 AF262992 BC111378 BC143783	NM_003116 NM_001317931 XM_011529009 XM_011529010 XM_005260519 XM_005260520 AF262992 BC111378 BC143783	NC_000020 NC_018931 NT_011362 NW_004929418	NP_003107 NP_001304860 XP_011527311 XP_011527312 XP_005260576 XP_005260577 AAF75267 AAI11379	6676	1	0		SPAG4	SPAG4	CT127 SUN4	rna_protein-coding	20q11.21	sperm associated antigen 4	1.76756	3.04163e-69	4.43916e-48	0.65547	0.561488	2.74679	7.21926	7.523	1.24224	37.7863	6.85194	6.54378	0.691907	4.77622	1	1	1	100.379	4.85696	4.93171	4.34996	5.49691	4.92397	4.94437	5.06092	5.26779	4.54209	4.86734	5.01996	4.79695	4.98873	6.12199	5.31115	5.22269
206239_s_at	Sense	NM_003122 AI990990 M11949 Y00705	NM_003122 AI990990 M11949 Y00705	NC_000005 NC_018916 NG_008356 NT_029289 NW_004929324	NP_003113 AAA36521 CAA68697	6690	1	0		SPINK1	SPINK1	PCTT PSTI Spink3 TATI TCP	rna_protein-coding	5q32	serine peptidase inhibitor, Kazal type 1	3.01652	5.28879e-34	4.99116e-25	0.578002	0.406594	6.60921	9.16004	10.718	2.48447	39.313	7.698	7.12528	1.19641	4.10875	1	1	0	243.407	4.0262	3.82172	3.28836	6.20004	2.87392	3.27171	2.93957	3.19519	3.22907	4.32682	3.61755	4.89244	4.1431	4.32762	3.29964	3.33093
202363_at	Uncertain	AF231124	AF231124	---	AAF43687	6695	1	0		SPOCK1	SPOCK1	SPOCK TESTICAN TIC1	rna_protein-coding	5q31.2	sparc/osteonectin, cwcv and kazal-like domains proteoglycan (testican) 1	1.73686	2.43534e-48	3.31598e-35	0.585763	0.420252	3.15426	7.2845	7.4465	0.621118	40.8397	6.37373	6.0291	0.693831	4.29224	0	1	0	126.86	3.50952	3.97235	3.80932	3.31096	3.83658	4.92597	4.64827	3.66885	3.49853	4.43204	4.03306	3.9561	4.64828	4.87389	4.18257	5.17325
209875_s_at	Sense	NM_001040058 NM_000582 NM_001040060 NM_001251829 NM_001251830 NG_030362 AF052124 AK057738 AK075463 AK290090 AK295491 AK296035 BC007016 BC017387 BC022844 BC093033 BX648003 D14813 GN077143 HI519544 J04765 JF412666 JF412667 KR062183 M83248 U20758 X13694	NM_001040058 NM_000582 NM_001040060 NM_001251829 NM_001251830 AF052124 AK057738 AK075463 AK290090 AK295491 AK296035 BC007016 BC017387 BC022844 BC093033 BX648003 J04765 JF412666 JF412667 KR062183 M83248 X13694	NC_000004 NC_018915 NT_016354 NW_004929320 NG_030362 D14813 GN077143 HI519544 U20758	NP_001035147 NP_000573 NP_001035149 NP_001238758 NP_001238759 AAC28619 BAC11635 BAF82779 BAH12087 BAG58801 AAH07016 AAH17387 AAH22844 AAH93033 AAA59974 AEA49030 AEA49031 ALE30613 AAA17675 CAA31984	6696	1	0		SPP1	SPP1	BNSP BSPI ETA-1 OPN	rna_protein-coding|genomic_protein-coding	4q22.1	secreted phosphoprotein 1	4.72222	1.84689e-99	7.49471e-61	0.846966	1.26355	5.67326	6.55609	12.2294	0	56.1069	11.1936	11.2783	1.54584	6.55609	1	1	0	318.309	5.71575	6.50005	4.71706	9.38276	6.98089	4.86208	6.1253	5.54258	7.93252	5.80964	3.77983	8.79746	6.35827	6.95063	5.29663	4.98299
231311_at	Sense	XM_006718669 XM_005274192 XM_006718671 XM_005274193	XM_006718669 XM_005274192 XM_006718671 XM_005274193	NC_000011 NT_167190	XP_006718732 XP_005274249 XP_006718734 XP_005274250	6712	1	0		SPTBN2	SPTBN2	GTRAP41 SCA5 SCAR14	rna_protein-coding	11q13	spectrin beta, non-erythrocytic 2	2.29157	6.48871e-104	1.25345e-58	0.811423	1.07413	2.75146	5.55496	6.42438	1.24224	76.3359	5.19702	5.96449	0.508034	3.67292	1	1	1	206.617	3.85485	3.41543	3.22213	2.9227	3.31731	3.28866	3.10652	3.09153	3.92834	3.29693	3.33056	3.6798	3.15072	4.54448	3.41628	4.68532
222532_at	Sense	NM_021203 AF086914 AF141882 AK027307 AK027525 AK075531 AX136337 BC063001 BC065299 CS051373	NM_021203 AF086914 AF141882 AK027307 AK027525 AK075531 BC063001 BC065299	NC_000003 NC_018914 NT_005612 NW_004929311 AX136337 CS051373	NP_067026 AAP97144 AAD34888 BAB55176 BAC11675 AAH63001 AAH65299	58477	1	0		SRPRB	SRPRB	APMCF1	rna_protein-coding|genomic_protein-coding	3q22.1	SRP receptor beta subunit	1.43638	7.05358e-77	3.07352e-53	0.700453	0.674588	2.09492	8.3353	7.93255	0.621118	35.8779	7.51538	7.274	0.559254	5.83762	1	1	1	73.8602	6.24644	5.95933	6.01404	6.86407	6.53471	5.39818	5.94193	5.94912	6.60042	6.4205	5.34795	6.29945	5.73312	6.53327	5.39843	6.20105
205499_at	Sense	NM_014467 XM_005262121 NG_021337 AF060567 AF393649 BC020733 BU625416 BX339682	NM_014467 XM_005262121 AF060567 AF393649 BC020733 BU625416 BX339682	NC_000023 NC_018934 NG_021337 NT_011651 NW_004929444	NP_055282 XP_005262178 AAC15765 AAM73693 AAH20733	27286	1	0		SRPX2	SRPX2	BPP CBPS PMGX RESDX SRPUL	rna_protein-coding|genomic_protein-coding	Xq22.1	sushi repeat containing protein, X-linked 2	1.71002	5.97543e-56	5.20091e-40	0.63328	0.512566	2.8135	4.9146	7.7281	0	47.7099	6.6477	6.62462	0.5777	4.9146	1	1	1	134.232	4.55331	3.80769	4.58861	4.17905	5.22037	4.89945	4.50877	4.17219	4.40008	5.98018	4.14414	5.08754	5.19131	5.23418	5.44864	5.1947
220030_at	Sense	NM_018423 XM_011520736 XM_011520737 XM_011520738 XM_005253417 XM_011520739 AL353940	NM_018423 XM_011520736 XM_011520737 XM_011520738 XM_005253417 XM_011520739 AL353940	NC_000012 NC_018923 NT_009714 NW_004929383	NP_060893 XP_011519038 XP_011519039 XP_011519040 XP_005253474 XP_011519041 CAB89250	55359	1	0		STYK1	STYK1	NOK SuRTK106	rna_protein-coding	12p13.2	serine/threonine/tyrosine kinase 1	1.38637	4.02975e-57	1.43203e-44	0.696636	0.664175	2.06508	4.45941	5.37737	1.86335	59.542	4.31478	4.69866	0.334165	3.31228	1	1	1	119.111	3.47874	2.96952	3.27689	3.62881	3.34487	2.89716	3.04599	3.39275	3.68115	3.19949	2.91192	3.07586	3.3431	3.03651	3.16215	3.49748
221696_s_at	Sense	NM_018423 XM_011520736 XM_011520737 XM_011520738 XM_005253417 XM_011520739 AF251059 AL353940	NM_018423 XM_011520736 XM_011520737 XM_011520738 XM_005253417 XM_011520739 AF251059 AL353940	NC_000012 NC_018923 NT_009714 NW_004929383	NP_060893 XP_011519038 XP_011519039 XP_011519040 XP_005253474 XP_011519041 AAK34949 CAB89250	55359	1	0		STYK1	STYK1	NOK SuRTK106	rna_protein-coding	12p13.2	serine/threonine/tyrosine kinase 1	1.39185	4.22843e-61	1.2385e-45	0.655459	0.561464	2.13786	3.51475	5.6526	0	50.7634	4.83908	4.9066	0.441444	3.51475	1	1	1	108.525	3.54486	2.89883	3.20977	3.50765	3.89457	3.35797	3.02929	3.38664	2.933	3.30594	2.94665	3.15722	3.46783	3.29584	3.61457	3.27889
212344_at	Sense	NM_001128205 NM_001128206 NM_015170 NM_001128204 NR_132437 XM_006716438 XM_006716440 XM_006716439 XM_011517494 XM_006716441 XM_006716442 XR_928764 NG_042849 AB029000 AF545571 AK055467 AK074873 AK123744 AL136772 AY101175 BC012997 BC068565	NM_001128205 NM_001128206 NM_015170 NM_001128204 NR_132437 XM_006716438 XM_006716440 XM_006716439 XM_011517494 XM_006716441 XM_006716442 XR_928764 AB029000 AF545571 AK055467 AK074873 AK123744 AL136772 AY101175 BC012997 BC068565	NC_000008 NC_018919 NT_008183 NW_004929339 NG_042849	NP_001121677 NP_001121678 NP_055985 NP_001121676 XP_006716501 XP_006716503 XP_006716502 XP_011515796 XP_006716504 XP_006716505 BAA83029 AAO33315 BAC11258 CAB66706 AAM76860 AAH12997 AAH68565	23213	1	0		SULF1	SULF1	SULF-1	rna_protein-coding|genomic_protein-coding	8q13.2	sulfatase 1	2.86768	9.96968e-88	3.06804e-52	0.737982	0.786617	3.80716	10.2715	8.96167	0.621118	58.7786	7.85996	8.0222	0.901816	5.15451	1	1	1	221.415	4.98912	4.26379	4.20336	4.1415	4.89436	5.52319	4.31798	4.29909	5.23884	5.59088	4.80923	5.42297	4.91334	6.34934	4.07527	5.20462
212353_at	Sense	NM_001128205 NM_001128206 NM_015170 NM_001128204 NR_132437 XM_006716438 XM_006716440 XM_006716439 XM_011517494 XM_006716441 XM_006716442 XR_928764 NG_042849 AB029000 AF545571 AL136772	NM_001128205 NM_001128206 NM_015170 NM_001128204 NR_132437 XM_006716438 XM_006716440 XM_006716439 XM_011517494 XM_006716441 XM_006716442 XR_928764 AB029000 AF545571 AL136772	NC_000008 NC_018919 NT_008183 NW_004929339 NG_042849	NP_001121677 NP_001121678 NP_055985 NP_001121676 XP_006716501 XP_006716503 XP_006716502 XP_011515796 XP_006716504 XP_006716505 BAA83029 AAO33315 CAB66706	23213	1	0		SULF1	SULF1	SULF-1	rna_protein-coding|genomic_protein-coding	8q13.2	sulfatase 1	2.93455	3.38049e-84	1.10916e-51	0.724888	0.745414	3.90007	10.9305	9.78606	0.621118	54.5802	8.90445	8.82055	1.00615	5.88599	1	1	1	210.444	5.65501	4.37387	5.53636	4.32039	5.06438	6.89655	4.24533	4.00984	4.821	5.26087	5.11297	6.09501	5.85119	6.52184	4.56666	5.86627
212354_at	Sense	NM_001128205 NM_001128206 NM_015170 NM_001128204 NR_132437 XM_006716438 XM_006716440 XM_006716439 XM_011517494 XM_006716441 XM_006716442 XR_928764 NG_042849 AB029000 AF545571 AK074873 AK123744 AL136772 AY101175 BX571746	NM_001128205 NM_001128206 NM_015170 NM_001128204 NR_132437 XM_006716438 XM_006716440 XM_006716439 XM_011517494 XM_006716441 XM_006716442 XR_928764 AB029000 AF545571 AK074873 AK123744 AL136772 AY101175 BX571746	NC_000008 NC_018919 NT_008183 NW_004929339 NG_042849	NP_001121677 NP_001121678 NP_055985 NP_001121676 XP_006716501 XP_006716503 XP_006716502 XP_011515796 XP_006716504 XP_006716505 BAA83029 AAO33315 BAC11258 CAB66706 AAM76860 CAE11871	23213	1	0		SULF1	SULF1	SULF-1	rna_protein-coding|genomic_protein-coding	8q13.2	sulfatase 1	2.64285	4.26515e-82	3.60853e-50	0.714323	0.713874	3.54598	11.0969	10.0968	0.621118	56.4885	9.18754	9.19364	0.878916	6.55079	1	1	1	198.105	6.15605	5.57229	6.49247	5.66044	5.88524	7.571	5.38979	5.44526	5.47916	6.60775	6.3142	7.21568	6.78021	7.15145	5.62072	6.80966
223821_s_at	Sense	NM_017982 NM_001037175 XM_006711408 XM_005273169 XM_011509685 XM_011509686 AK000914 AK096265 AY358495 BC004888	NM_017982 NM_001037175 XM_006711408 XM_005273169 XM_011509685 XM_011509686 AK000914 AK096265 AY358495 BC004888	NC_000001 NC_018912 NT_004487 NW_004929294	NP_060452 NP_001032252 XP_006711471 XP_005273226 XP_011507987 XP_011507988 BAA91421 BAG53242 AAQ88859 AAH04888	55061	1	0		SUSD4	SUSD4	PRO222	rna_protein-coding	1q41	sushi domain containing 4	1.41915	1.74449e-36	1.64902e-22	0.68216	0.626128	2.6985	4.8523	6.47599	0.621118	50.7634	4.81527	5.19664	0.345925	3.7775	1	1	1	135.309	3.82478	3.82917	3.91266	3.62626	4.11133	3.54495	4.10884	3.78024	3.73694	3.7478	4.12538	3.92054	3.58147	4.74976	4.32169	4.08572
223822_at	Sense	NM_001037175 BC004888	NM_001037175 BC004888	NC_000001 NC_018912 NT_004487 NW_004929294	NP_001032252 AAH04888	55061	1	0		SUSD4	SUSD4	PRO222	rna_protein-coding	1q41	sushi domain containing 4	1.2442	8.8635e-34	1.81056e-19	0.662348	0.577509	2.42295	5.32315	6.49128	1.24224	50.7634	5.08576	5.31253	0.339145	4.06833	1	1	1	119.987	4.36997	3.93672	4.76023	4.6988	4.26572	4.07498	4.21533	4.15501	4.30627	4.06905	3.86735	4.69223	4.29669	5.13304	5.51326	4.61744
219389_at	Sense	NM_017982 XM_006711408 XM_005273169 XM_011509685 XM_011509686 XM_011509687 XM_005273172 AK000914 AK096265	NM_017982 XM_006711408 XM_005273169 XM_011509685 XM_011509686 XM_011509687 XM_005273172 AK000914 AK096265	NC_000001 NC_018912 NT_004487 NW_004929294	NP_060452 XP_006711471 XP_005273226 XP_011507987 XP_011507988 XP_011507989 XP_005273229 BAA91421 BAG53242	55061	1	0		SUSD4	SUSD4	PRO222	rna_protein-coding	1q41	sushi domain containing 4	0.987502	1.43982e-22	4.94636e-15	0.442901	0.218357	2.75402	5.00695	7.76097	0	25.1908	6.99965	5.99445	0.664233	5.00695	1	1	1	69.3761	3.72261	3.99413	4.51724	4.65974	4.16846	4.53691	3.90322	4.04034	4.14086	4.27751	3.93117	4.67846	4.27184	5.26395	4.44031	5.2286
203069_at	Sense	NM_014849 NM_001278719 AB018279 BC034038	NM_014849 NM_001278719 AB018279 BC034038	NC_000001 NC_018912 NT_004487 NW_004929293	NP_055664 NP_001265648 BAA34456	9900	1	0		SV2A	SV2A	SV2	rna_protein-coding	1q21.2	synaptic vesicle glycoprotein 2A	0.640807	4.79901e-17	8.87191e-09	0.500717	0.28864	2.02121	4.7217	6.74291	0	27.8626	5.9176	5.3625	0.398635	4.7217	1	1	1	56.3162	3.70988	3.52152	4.26285	3.58936	4.57066	4.29096	4.30803	3.84673	4.23948	4.71655	4.57465	4.447	4.90068	4.21554	4.32114	4.53938
205691_at	Sense	NM_004209 AJ002309 BC009568 BC014087	NM_004209 AJ002309 BC009568 BC014087	NC_000016 NC_018927 NT_010393 NW_004929400	NP_004200 CAA05326 AAH09568 AAH14087	9143	1	0		SYNGR3	SYNGR3	---	rna_protein-coding	16p13	synaptogyrin 3	1.1061	8.9376e-37	7.41126e-35	0.538978	0.34319	2.59745	6.55338	6.32329	1.24224	25.5725	5.25626	4.83194	0.510139	3.72584	1	1	1	63.1968	3.60675	3.6804	3.28777	3.94785	4.33265	3.78114	3.54296	3.85154	4.03974	4.01431	3.60567	3.96555	7.60773	4.30038	4.12783	3.42179
203999_at	Sense	NM_005639 NM_001135805 NM_001135806 NM_001291901 XM_011538710 XM_005269113 XM_006719576 BC041373 BM668697 BM671335 BX647240 U19921	NM_005639 NM_001135805 NM_001135806 NM_001291901 XM_011538710 XM_005269113 XM_006719576 BC041373 BM668697 BM671335 BX647240 U19921	NC_000012 NC_018923 NT_029419 NW_004929384	NP_005630 NP_001129277 NP_001129278 NP_001278830 XP_011537012 XP_005269170 XP_006719639	6857	1	0		SYT1	SYT1	P65 SVP65 SYT	rna_protein-coding	12cen-q21	synaptotagmin 1	1.19774	1.85247e-30	2.19879e-19	0.600871	0.447923	2.58954	3.99209	6.58163	0	41.6031	5.31027	5.18983	0.439395	3.99209	1	1	1	107.733	3.42892	3.63164	4.00028	3.17851	3.80663	4.33507	4.26323	3.71382	3.80741	5.10647	3.47857	3.64429	4.09158	3.87729	3.43005	3.57036
226086_at	Uncertain	AB037848 AL512743	AB037848 AL512743	---	BAA92665 CAC21669	57586	1	0		SYT13	SYT13	---	rna_protein-coding	11p11.2	synaptotagmin 13	1.28712	5.22961e-21	2.36047e-10	0.624679	0.494664	3.4472	5.96978	7.17343	1.86335	36.2595	5.14677	5.01335	0.473512	3.72623	1	1	1	118.571	3.52676	3.69142	3.40658	3.2071	3.95179	3.44712	3.69822	3.21063	3.33223	3.54829	3.30302	3.4596	4.39602	3.41692	3.26053	3.51099
205513_at	Sense	NM_001062 AK292990 BC018632 J05068	NM_001062 AK292990 BC018632 J05068	NC_000011 NC_018922 NT_167190 NW_004929380	NP_001053 BAF85679 AAA61058	6947	1	0		TCN1	TCN1	HC TC-1 TC1 TCI	rna_protein-coding	11q11-q12	transcobalamin 1	1.38278	1.4919e-19	6.06748e-09	0.567021	0.387889	4.33646	10.6707	8.10408	0.621118	29.3893	5.73554	5.1504	0.655975	3.76762	1	1	0	124.752	3.61494	4.31185	3.7312	3.84733	3.86462	3.48869	4.03669	3.8234	4.05121	3.71942	3.43843	3.45858	3.35572	3.84002	4.05804	3.63797
205009_at	Sense	NM_003225 BC032811 BU539534 M12075 X00474 X52003	NM_003225 BC032811 BU539534 M12075 X00474 X52003	NC_000021 NC_018932 NT_011512 NW_004929427	NP_003216 AAH32811 AAA52402 CAA25155 CAA36254	7031	1	0		TFF1	TFF1	BCEI D21S21 HP1.A HPS2 pNR-2 pS2	rna_protein-coding	21q22.3	trefoil factor 1	1.3466	7.78367e-17	9.11623e-14	0.634152	0.514413	4.77579	7.35815	8.64449	1.24224	25.9542	5.42298	5.2153	0.518091	3.86871	1	1	0	118.019	3.89306	4.16702	3.68646	3.84439	3.33991	3.40992	3.60968	4.01494	4.35923	3.58271	4.12288	3.70183	3.53678	4.16031	4.11132	3.93674
205016_at	Sense	NM_001308158 NM_001308159 NM_003236 NM_001099691 XM_005264522 XM_011533076 X70340	NM_001308158 NM_001308159 NM_003236 NM_001099691 XM_005264522 XM_011533076 X70340	NC_000002 NC_018913 NG_029975 NT_022184 NW_004929300	NP_001295087 NP_001295088 NP_003227 NP_001093161 XP_005264579 XP_011531378 CAA49806	7039	1	0		TGFA	TGFA	TFGA	rna_protein-coding	2p13	transforming growth factor alpha	1.28127	1.36933e-36	9.60155e-31	0.563469	0.381988	2.44065	5.51945	7.9601	0	41.2214	7.12937	6.80072	0.53664	5.51945	1	1	1	100.607	5.2623	5.09318	6.36684	5.943	5.98369	5.19367	5.12361	4.83981	5.16173	4.96183	3.91923	5.78323	5.80848	5.59893	4.80021	5.44045
227804_at	Sense	NM_138463 NM_001160407 XM_006721671 BC014072	NM_138463 NM_001160407 XM_006721671 BC014072	NC_000017 NC_018928 NG_012263 NT_010783 NW_004929407	NP_612472 NP_001153879 XP_006721734 AAH14072	116238	1	0		TLCD1	TLCD1	---	rna_protein-coding	17q11.2	TLC domain containing 1	1.47272	3.09351e-61	3.13184e-44	0.61519	0.475552	2.39516	5.24471	7.63987	0	33.2061	7.16335	6.71743	0.639546	5.24471	1	1	1	79.5339	5.41419	6.39346	5.16395	6.76772	5.2371	5.82514	5.2589	5.97353	6.20032	5.11016	6.29655	5.2511	5.76922	5.78552	5.94152	5.7081
220169_at	Sense	NM_024943 NM_001303228 XM_011513749 XM_011513750 XM_011513753 XM_011513754 AK026888 BC030803 BC060512	NM_024943 NM_001303228 XM_011513749 XM_011513750 XM_011513753 XM_011513754 AK026888 BC030803 BC060512	NC_000004 NC_018915 NT_006238 NW_004929317	NP_079219 NP_001290157 XP_011512051 XP_011512052 XP_011512055 XP_011512056 BAB15583 AAH30803	80008	1	0		TMEM156	TMEM156	---	rna_protein-coding	4p14	transmembrane protein 156	0.682763	3.26357e-21	2.03835e-16	0.582533	0.414523	2.07748	4.47879	5.48353	2.48447	27.0992	4.29716	4.0888	0.29704	3.40604	1	1	1	51.1368	2.83274	3.41848	3.12947	4.00083	3.53715	3.16452	3.16866	3.46238	3.33399	3.21771	3.30623	3.56646	3.3617	3.41144	3.25216	3.16184
213338_at	Sense	NM_015444 AF438313 AL080235 BC057390 BU627971 HI574150	NM_015444 AF438313 AL080235 BC057390 BU627971	NC_000003 NC_018914 NT_022517 NW_004929309 HI574150	NP_056259 AAL30845 CAB45781 AAH57390	25907	1	0		TMEM158	TMEM158	BBP RIS1 p40BBP	rna_protein-coding|genomic_protein-coding	3p21.3	transmembrane protein 158 (gene/pseudogene)	1.42206	7.98574e-36	3.73508e-26	0.524482	0.321696	3.00827	7.40278	8.07437	1.86335	32.0611	7.14427	6.48816	0.692723	5.0661	1	1	1	90.8429	4.55493	4.50875	4.60022	6.17837	5.1527	4.84262	4.73107	4.00282	4.53351	5.22623	4.51277	5.50927	5.6002	5.71413	5.36839	5.32556
218897_at	Sense	NM_001105198 NM_030577 NM_001105199 AK096890 AK130088 BC004404	NM_001105198 NM_030577 NM_001105199 AK096890 AK130088 BC004404	NC_000002 NC_018913 NT_005403 NW_004929304	NP_001098668 NP_085054 NP_001098669 BAG53392 AAH04404	80775	1	0		TMEM177	TMEM177	---	rna_protein-coding	2q14.2	transmembrane protein 177	1.7335	3.71214e-92	3.26872e-59	0.776526	0.923799	2.32242	6.05162	6.52171	0.621118	46.5649	5.97466	5.93278	0.591789	4.19929	1	1	1	106.701	4.03951	4.94472	4.0239	4.68689	4.21902	4.56994	3.7524	4.59129	4.13292	3.55502	4.31845	4.86439	4.20513	4.68106	4.84315	4.7667
1558281_a_at	Sense	NM_001097620 AK096817 AK126312	NM_001097620 AK096817 AK126312	NC_000007 NC_018918 NT_007819 NW_004929329	NP_001091089 BAC86522	202915	1	0		TMEM184A	TMEM184A	---	rna_protein-coding	7p22.3	transmembrane protein 184A	1.26326	3.06909e-54	2.95147e-41	0.65112	0.551574	2.08638	3.71932	5.8057	0	49.6183	4.86634	4.98258	0.38234	3.71932	1	1	1	103.523	3.67481	3.71372	3.53609	4.14305	4.20798	3.69583	3.55172	3.80731	3.9833	3.83906	3.40648	3.37747	3.55954	3.96209	3.73684	4.64468
222892_s_at	Sense	NM_001284406 NM_018306 NM_001284407 NM_001284408 XM_011533937 XM_006713249 AK001898 AK092470 BC020658	NM_001284406 NM_018306 NM_001284407 NM_001284408 XM_011533937 XM_006713249 AK001898 AK092470 BC020658	NC_000003 NC_018914 NT_022517 NW_004929309	NP_001271335 NP_060776 NP_001271336 NP_001271337 XP_011532239 XP_006713312 BAA91967 BAC03898 AAH20658	55287	1	0		TMEM40	TMEM40	---	rna_protein-coding	3p25.2	transmembrane protein 40	1.00901	5.13824e-23	1.28951e-10	0.564078	0.382995	2.61513	6.41732	7.15705	0.621118	38.5496	5.91583	5.55093	0.457972	4.54192	1	1	1	99.188	4.94316	5.07762	4.67645	4.81203	5.15972	4.93132	4.54533	5.01397	5.30827	4.14511	4.68104	4.4678	5.04305	4.83317	4.68579	4.68507
230323_s_at	Sense	NM_138788 XM_011542586 XM_005271400 XM_011542587 XM_011542588 AK098106	NM_138788 XM_011542586 XM_005271400 XM_011542587 XM_011542588 AK098106	NC_000011 NC_018922 NT_033899 NW_004929381	NP_620143 XP_011540888 XP_005271457 XP_011540889 XP_011540890 BAC05235	120224	1	0		TMEM45B	TMEM45B	---	rna_protein-coding	11q24.3	transmembrane protein 45B	1.38681	9.21873e-23	1.08961e-14	0.481402	0.263637	3.48373	7.55684	8.47003	0.621118	33.2061	7.47825	6.37311	0.83065	4.9863	0	1	1	113.517	5.18906	5.14395	4.76826	4.85271	5.33064	5.40017	5.00436	4.44076	5.333	4.16926	4.64756	4.25854	4.86146	5.21311	4.72987	5.38475
226226_at	Sense	NM_138788 XM_011542586 XM_005271400 XM_011542587 XM_011542588 AK098106 BC016153	NM_138788 XM_011542586 XM_005271400 XM_011542587 XM_011542588 AK098106 BC016153	NC_000011 NC_018922 NT_033899 NW_004929381	NP_620143 XP_011540888 XP_005271457 XP_011540889 XP_011540890 BAC05235 AAH16153	120224	1	0		TMEM45B	TMEM45B	---	rna_protein-coding	11q24.3	transmembrane protein 45B	1.02334	1.0528e-25	2.06438e-17	0.552969	0.364958	2.43555	6.11423	8.54978	0	37.0229	7.52075	7.13757	0.46884	6.11423	1	1	1	90.1711	6.61922	6.42006	6.45646	6.40694	6.15339	6.11128	6.14811	6.58918	6.98383	5.80557	7.0853	6.12798	6.24819	6.59849	6.37753	6.6111
207602_at	Sense	NM_004262 XM_005265710 AB002134 AK094054 AK290289 AK296853 BC125195 BC125196	NM_004262 XM_005265710 AB002134 AK094054 AK290289 AK296853 BC125195 BC125196	NC_000004 NC_018915 NT_016354 NW_004929320	NP_004253 XP_005265767 BAA28691 BAF82978 BAG59419 AAI25196 AAI25197	9407	1	0		TMPRSS11D	TMPRSS11D	HAT	rna_protein-coding	4q13.2	transmembrane protease, serine 11D	0.774478	1.09026e-14	1.47021e-07	0.652197	0.554014	2.98279	4.19428	7.17708	0	25.1908	5.06819	4.96876	0.291304	4.19428	1	1	1	75.1391	4.25367	4.17203	4.19571	3.79362	4.02678	4.20717	4.16545	4.12425	4.52623	4.143	4.22383	4.29136	4.13326	4.11882	3.72008	4.00014
220431_at	Sense	NM_014058 XM_011531896 XM_011546331 AF064819 AK292787 AK313859 AY359017 BC113412 BC113414 HQ258234	NM_014058 XM_011531896 XM_011546331 AF064819 AK292787 AK313859 AY359017 BC113412 BC113414 HQ258234	NC_000004 NC_018915 NT_016354 NT_167250 NW_004929320	NP_054777 XP_011530198 XP_011544633 AAF04328 BAF85476 BAG36587 AAQ89376 AAI13413 AAI13415 ADR82988	28983	1	0		TMPRSS11E	TMPRSS11E	DESC1 TMPRSS11E2	rna_protein-coding	4q13.2	transmembrane protease, serine 11E	1.6466	2.90601e-33	6.03367e-32	0.79477	0.998747	2.98029	3.9796	6.31763	0.621118	53.4351	3.90452	4.98394	0.189061	3.33733	1	1	1	157.401	3.11839	3.62943	3.48215	3.28565	3.30191	3.42543	3.03911	2.95348	3.05851	3.34766	3.81568	3.27462	3.23212	3.69816	3.3714	3.25034
224553_s_at	Sense	NM_004195 NM_148902 AF117297 AF125304 AY358877 BC152381 BC152386 BT019531 BT019532 KP067911	NM_004195 NM_148902 AF117297 AF125304 AY358877 BC152381 BC152386 BT019531 BT019532 KP067911	NC_000001 NC_018912 NT_032977 NW_004929288	NP_004186 NP_683700 AAD19694 AAD22635 AAQ89236 AAI52382 AAI52387 AAV38338 AAV38339 AKO62650	8784	1	0		TNFRSF18	TNFRSF18	AITR CD357 GITR GITR-D	rna_protein-coding	1p36.3	tumor necrosis factor receptor superfamily member 18	0.943897	7.83171e-37	3.26347e-31	0.563557	0.382134	2.13347	5.17161	6.06552	0.621118	31.6794	5.11766	4.87595	0.395204	3.93205	1	1	1	66.2618	4.19721	4.10944	3.85949	4.31147	3.90159	3.49047	3.99005	4.02024	3.96288	3.70817	4.75976	4.44654	4.7546	4.58371	3.77978	4.23999
214581_x_at	Sense	NM_014452 AB209394 AY358304 BC010241 BC017730 BC021572 HI574196	NM_014452 AB209394 AY358304 BC010241 BC017730 BC021572	NC_000006 NC_018917 NT_007592 NW_004929326 HI574196	NP_055267 BAD92631 AAQ88671 AAH10241 AAH17730 AAH21572	27242	1	0		TNFRSF21	TNFRSF21	BM-018 CD358 DR6	rna_protein-coding|genomic_protein-coding	6p21.1	tumor necrosis factor receptor superfamily member 21	1.60351	7.64341e-47	2.0806e-34	0.538552	0.342544	3.01695	5.43906	8.45601	0	26.7176	7.88291	7.04258	0.814617	5.43906	1	1	1	80.6055	5.30903	4.53559	5.7941	6.9231	6.63326	5.09443	5.07399	4.24635	6.44519	6.15675	3.87035	6.05554	5.76059	6.70012	4.34796	4.8269
218856_at	Sense	NM_014452 AB209394 AF208860 AJ420531 AY358304 BC005192 BC010241 BC015466 BC017730 BC021572 DR761236 HI574196	NM_014452 AB209394 AF208860 AJ420531 AY358304 BC005192 BC010241 BC015466 BC017730 BC021572 DR761236	NC_000006 NC_018917 NT_007592 NW_004929326 HI574196	NP_055267 BAD92631 AAF64274 AAQ88671 AAH10241 AAH17730 AAH21572	27242	1	0		TNFRSF21	TNFRSF21	BM-018 CD358 DR6	rna_protein-coding|genomic_protein-coding	6p21.1	tumor necrosis factor receptor superfamily member 21	1.21804	2.0027e-49	3.34152e-37	0.554343	0.367152	2.19951	10.152	10.4726	1.24224	31.2977	10.0441	9.49114	0.590349	8.2731	1	1	1	66.1073	7.38588	6.99964	8.38405	9.09428	8.20677	8.10652	7.49235	7.01609	8.91739	8.34277	7.62421	9.072	8.40456	9.07804	7.44726	8.00676
210643_at	Sense	NM_003701 NM_033012 XM_011535280 NG_008990 AF013171 AF019047 AF053712 BQ007726 CS110677	NM_003701 NM_033012 XM_011535280 AF013171 AF019047 AF053712 BQ007726	NC_000013 NC_018924 NT_024524 NW_004929388 NG_008990 CS110677	NP_003692 NP_143026 XP_011533582 AAC51762 AAB86811 AAC39731	8600	1	0		TNFSF11	TNFSF11	CD254 ODF OPGL OPTB2 RANKL TNLG6B TRANCE hRANKL2 sOdf	rna_protein-coding|genomic_protein-coding	13q14	tumor necrosis factor superfamily member 11	1.07236	8.22194e-32	3.3676e-38	0.715851	0.718347	2.02186	4.04696	5.04902	1.86335	47.3282	3.68686	4.09952	0.2199	3.02715	1	1	1	91.9239	3.1843	2.87747	3.65434	2.97513	2.70248	3.01314	2.98542	2.91316	3.03093	2.96317	3.19016	3.03406	3.13605	4.28426	3.1164	3.03827
230398_at	Sense	NM_032865 XM_005257744 AF417488 AK027856 BC013373 BC018706	NM_032865 XM_005257744 AF417488 AK027856 BC013373 BC018706	NC_000017 NC_018928 NT_010783 NW_004929407	NP_116254 XP_005257801 AAN32666 BAB55413 AAH13373 AAH18706	84951	1	0		TNS4	TNS4	CTEN PP14434	rna_protein-coding	17q21.2	tensin 4	1.32532	1.74113e-38	8.39673e-26	0.555001	0.368207	2.59204	4.79872	7.39077	0	43.8931	6.52444	6.12404	0.575238	4.79872	1	1	0	113.773	4.82473	3.77283	3.68601	4.34855	4.82358	3.33093	3.53068	4.40849	5.31445	4.74916	4.36643	3.82339	4.45472	4.99839	4.47334	4.3395
203476_at	Sense	NM_006670 NM_001166392 XM_011536097 NG_033981 AJ012159 AK074786 AK074790 AX961916 BC037161 CQ782726 Z29083	NM_006670 NM_001166392 XM_011536097 AK074786 AK074790 BC037161 Z29083	NC_000006 NC_018917 NG_033981 NT_025741 NW_004929327 AJ012159 AX961916 CQ782726	NP_006661 NP_001159864 XP_011534399 BAG52001 AAH37161 CAA82324	7162	1	0		TPBG	TPBG	5T4 5T4AG M6P1 WAIF1	rna_protein-coding|genomic_protein-coding	6q14-q15	trophoblast glycoprotein	1.17715	8.12819e-43	1.16673e-35	0.550636	0.361258	2.15926	9.5844	9.94272	0.621118	35.4962	9.37335	8.9606	0.529963	7.78346	1	1	1	75.3045	7.19498	7.91067	7.84129	8.55422	7.74389	9.12942	7.99789	7.14816	7.90458	8.32609	7.74156	8.60103	8.08522	8.58878	8.73474	8.84139
218145_at	Sense	NM_021158 NM_001301188 NM_001301190 NM_001301193 NM_001301196 NM_001301201 AJ697936 AK026945 AY247738 BC019363 BC027484 HI204121	NM_021158 NM_001301188 NM_001301190 NM_001301193 NM_001301196 NM_001301201 AJ697936 AK026945 AY247738 BC019363 BC027484	NC_000020 NC_018931 NT_011387 NW_004929416 HI204121	NP_066981 NP_001288117 NP_001288119 NP_001288122 NP_001288125 NP_001288130 CAG27047 BAB15597 AAP04407 AAH19363 AAH27484	57761	1	0		TRIB3	TRIB3	C20orf97 NIPK SINK SKIP3 TRB3	rna_protein-coding|genomic_protein-coding	20p13-p12.2	tribbles pseudokinase 3	0.938339	9.16913e-35	3.19095e-26	0.523423	0.320166	2.11048	6.23587	8.34635	0	29.3893	7.61134	7.17421	0.458488	6.23587	1	1	1	62.0254	6.51957	6.93351	6.54464	6.69353	7.2206	6.71784	6.67083	6.14424	6.63365	7.60303	5.77478	6.26898	6.65942	6.14754	6.7164	6.05456
204341_at	Sense	NM_006470 AF096870 AK002035 AK056026 BC001564 BC015674 BC053514 BC067096 GN344137	NM_006470 AF096870 AK002035 AK056026 BC001564 BC015674 BC053514 BC067096	NC_000017 NC_018928 NT_010718 NW_004929405 GN344137	NP_006461 AAC79080 BAG51004 BAG51608 AAH01564 AAH53514 AAH67096	10626	1	0		TRIM16	TRIM16	EBBP	rna_protein-coding|genomic_protein-coding	17p11.2	tripartite motif containing 16	0.950301	3.24042e-20	9.37435e-13	0.479232	0.260928	2.70104	5.94164	8.64268	0	29.0076	7.72139	6.89194	0.59325	5.94164	1	1	0	78.3508	6.14717	6.30804	6.49756	6.37967	6.95233	5.70845	6.26231	5.87188	6.56943	7.01651	5.65866	6.1936	6.55426	5.49235	6.00134	5.43028
227801_at	Sense	NM_173084	NM_173084	NC_000003 NC_018914 NT_005612 NW_004929311	NP_775107	286827	1	0		TRIM59	TRIM59	IFT80L MRF1 RNF104 TRIM57 TSBF1	rna_protein-coding	3q25.33	tripartite motif containing 59	2.30657	1.11896e-93	1.46333e-57	0.790867	0.982084	2.82501	5.09985	6.4103	1.86335	74.4275	5.05546	5.89186	0.490054	3.5853	1	1	1	204.994	3.43323	3.20209	3.2427	3.49691	3.81722	3.15865	3.29452	3.45288	3.50264	3.17407	3.50098	3.33427	3.45164	3.33104	3.01696	3.45698
235476_at	Sense	NM_173084 AK291284 AY159379 BC109259 BC109260 BX537987	NM_173084 AK291284 AY159379 BC109259 BC109260 BX537987	NC_000003 NC_018914 NT_005612 NW_004929311	NP_775107 BAF83973 AAN86853 AAI09260 AAI09261 CAD97947	286827	1	0		TRIM59	TRIM59	IFT80L MRF1 RNF104 TRIM57 TSBF1	rna_protein-coding	3q25.33	tripartite motif containing 59	2.19333	1.44558e-84	1.52384e-56	0.764066	0.87658	2.82281	5.4567	6.6426	1.24224	69.8473	5.27755	6.01312	0.485922	3.81979	1	1	1	193.659	4.04298	3.68437	4.11679	4.4549	3.67202	4.899	4.35302	4.58247	4.1188	4.89329	4.11338	4.59475	3.65198	5.02812	4.9388	5.37162
209890_at	Sense	NM_005723 XM_005262680 AF053455 AF065389 AK126702 AK295385 BC009704	NM_005723 XM_005262680 AF065389 AK126702 AK295385 BC009704	NC_000004 NC_018915 NT_016354 NW_004929320 AF053455	NP_005714 XP_005262737 AAC17120 BAH12053 AAH09704	10098	1	0		TSPAN5	TSPAN5	NET-4 NET4 TM4SF9 TSPAN-5	rna_protein-coding|genomic_protein-coding	4q23	tetraspanin 5	1.5553	4.71574e-55	2.52722e-41	0.582329	0.414163	2.76091	5.46165	8.22256	0	29.3893	7.63782	7.01695	0.72539	5.46165	1	1	1	81.1413	5.33691	4.25579	5.35839	5.51261	4.67015	5.94437	5.6079	5.53293	5.17657	5.90117	4.91005	6.07714	4.82165	6.10173	6.15098	5.86086
209109_s_at	Sense	NM_003270 NM_001278740 NM_001278741 XM_011531018 AB097016 AB209876 AF043906 AF053453 AF133426 AK075072 AK299176 AK300852 AY358825 BC012389 U84895	NM_003270 NM_001278740 NM_001278741 XM_011531018 AB097016 AB209876 AF043906 AF053453 AF133426 AK075072 AK299176 AK300852 AY358825 BC012389 U84895	NC_000023 NC_018934 NG_012534 NT_011651 NW_004929444	NP_003261 NP_001265669 NP_001265670 XP_011529320 BAC77369 BAD93113 AAC64257 AAC69710 AAF08365 BAG52059 BAG61222 BAG62503 AAQ89184 AAH12389 AAD00560	7105	1	0		TSPAN6	TSPAN6	T245 TM4SF6 TSPAN-6	rna_protein-coding	Xq22	tetraspanin 6	1.45745	1.27617e-65	4.2827e-49	0.640838	0.528774	2.24541	9.35484	9.65968	0.621118	39.6947	9.09348	8.87172	0.559735	7.41427	1	1	1	87.7359	7.33065	7.22011	6.92977	6.60715	7.14799	7.03369	7.1318	6.73413	7.58694	7.63062	7.12174	7.92736	7.29991	8.33016	7.13868	7.83806
209108_at	Sense	NM_003270 NM_001278740 NM_001278741 NM_001278742 NM_001278743 XM_011531017 XM_011531018 NG_012534 AB097016 AB209876 AF043906 AF053453 AK075072	NM_003270 NM_001278740 NM_001278741 NM_001278742 NM_001278743 XM_011531017 XM_011531018 AB097016 AB209876 AF043906 AF053453 AK075072	NC_000023 NC_018934 NG_012534 NT_011651 NW_004929444	NP_003261 NP_001265669 NP_001265670 NP_001265671 NP_001265672 XP_011529319 XP_011529320 BAC77369 BAD93113 AAC64257 AAC69710 BAG52059	7105	1	0		TSPAN6	TSPAN6	T245 TM4SF6 TSPAN-6	rna_protein-coding|genomic_protein-coding	Xq22	tetraspanin 6	1.19556	1.96158e-53	5.88178e-45	0.587136	0.422706	2.0799	9.41913	9.59835	1.24224	33.5878	9.03546	8.71401	0.505671	7.51845	1	1	1	67.2755	7.48219	7.68035	7.75138	6.61968	7.28627	7.07938	7.59661	6.26576	8.16371	7.44539	7.66918	7.89968	7.28134	8.58003	7.38881	8.05934
201387_s_at	Sense	NM_004181 NG_012931 AK054579 BC000332 BC005117 BC006305 BC018838 FJ224355 GQ472201 X04741	NM_004181 AK054579 BC000332 BC005117 BC006305 BC018838 FJ224355 GQ472201 X04741	NC_000004 NC_018915 NG_012931 NT_006238 NW_004929317	NP_004172 BAG51393 AAH00332 AAH05117 AAH06305 ACI46047 ACV87176 CAA28443	7345	1	0		UCHL1	UCHL1	HEL-117 HEL-S-53 NDGOA PARK5 PGP 9.5 PGP9.5 PGP95 Uch-L1	rna_protein-coding|genomic_protein-coding	4p14	ubiquitin C-terminal hydrolase L1	2.36796	3.58928e-50	5.6134e-40	0.67104	0.598373	4.08128	7.73962	9.59699	2.48447	49.6183	7.39827	7.88367	0.62752	5.51571	1	1	0	192.366	5.35902	5.44139	5.25005	5.93113	5.01643	5.77443	4.97747	4.7498	5.98627	4.92182	5.61228	5.46831	5.98626	5.29947	5.92877	5.88353
215125_s_at	Sense	NM_000463 NM_019075 NM_019093 NM_007120 NM_019078 NM_001072 NM_205862 NM_019077 NM_019076 NM_021027 NG_033238 AY435136 AY603772 BC128414 BC128415 DQ374395 JQ686667 JQ699637 JQ699638 JQ699639 JQ699640 JQ699641 JQ699642 JQ699643 JQ699644 JQ699645 JQ699646 JQ699647 JQ699649 JQ699650 M57899 AK025403 AY435137 BC020971 BC069210 AY435138 AY435139 BC121036 BC131623 M57951 AY435140 AY435141 BC011409 BC019…	NM_000463 NM_019075 NM_019093 NM_007120 NM_019078 NM_001072 NM_205862 NM_019077 NM_019076 NM_021027 AY435136 BC128414 BC128415 JQ686667 JQ699637 JQ699638 JQ699639 JQ699640 JQ699641 JQ699642 JQ699643 JQ699644 JQ699645 JQ699646 JQ699647 JQ699649 JQ699650 M57899 AK025403 AY435137 BC020971 BC069210 AY435138 AY435139 BC121036 BC131623 M57951 AY435140 AY435141 BC011409 BC019861 J04093 AY435142 AF462267…	NC_000002 NC_018913 NG_002601 NG_033238 NT_005403 NW_004929306 AY603772 DQ374395 M84124 CS362791	NP_000454 NP_061948 NP_061966 NP_009051 NP_061951 NP_001063 NP_995584 NP_061950 NP_061949 NP_066307 AAR95637 AAI28415 AAI28416 AFH35129 AFN10613 AFN10614 AFN10615 AFN10616 AFN10617 AFN10618 AFN10619 AFN10620 AFN10621 AFN10622 AFN10623 AFN10624 AFN10625 AAA63195 AAR95638 AAH20971 AAH69210 AAR95639 AAR95640 AAI21037 AAI31624 AAA63196 AAR95641 AAR95642 AAH19861 AAA61251 AAR95643 AAL75963 AAL75964 AA…	54658 54575 54659 54657 54579 54578 54577 54576 54600	9	2		UGT1A1	UGT1A1 UGT1A10 UGT1A3 UGT1A4 UGT1A5 UGT1A6 UGT1A7 UGT1A8 UGT1A9	BILIQTL1 GNT1 HUG-BR1 UDPGT 1-1 UGT1 UGT1A UGT-1J UGT1-10 UGT1.10 UGT1J 1-3 UGT-1C UGT1-03 UGT1.3 UGT1A3S UGT1C HUG-BR2 1-4 UGT-1D UGT1-04 UGT1.4 UGT1A4S UGT1D 1-5 UGT1E HLUGP HLUGP1 1-6 UGT1A6S UGT1F 1-7 UGT-1G UGT1-07 UGT1.7 UGT1G 1-8 UGT-1H UGT1-08 UGT1.8 UGT1A8S UGT1H HLUGP4 LUGP4 1-9 UGT-1I UGT1-09 UGT1-9 UGT1.9 UGT1A9S UGT1AI UGT1I	rna_protein-coding|genomic_protein-coding	2q37	UDP glucuronosyltransferase family 1 member A1 ||| UDP glucuronosyltransferase family 1 member A10 ||| UDP glucuronosyltransferase family 1 member A3 ||| UDP glucuronosyltransferase family 1 member A4 ||| UDP glucuronosyltransferase family 1 member A5 ||| UDP glucuronosyltransferase family 1 member A6 ||| UDP glucuronosyltransferase family 1 member A7 ||| UDP glucuronosyltransferase family 1 memb…	2.41913	4.00933e-32	2.30475e-16	0.691381	0.650103	5.27652	6.13637	8.91344	3.10559	45.8015	5.34844	6.05605	0.570507	3.63692	1	1	1	225.286	3.71669	3.67293	3.70791	3.6577	3.34237	3.44072	3.50236	3.53842	3.77583	3.55591	3.87913	3.14161	3.42658	5.94134	3.50769	3.88369
208596_s_at	Sense	NM_000463 NM_019075 NM_019093 NM_007120 NM_019078 NM_001072 NM_205862 NM_019077 NM_019076 NM_021027 AK290834 AY435136 BC128414 BC128415 JQ686667 JQ699637 JQ699638 JQ699639 JQ699640 JQ699641 JQ699642 JQ699643 JQ699644 JQ699645 JQ699646 JQ699647 JQ699649 M57899 AK025403 AY435137 BC020971 BC069210 U89508 AY435138 BC166641 AK313623 AY435139 BC121036 BC131623 BC139784 M57951 AY435140 BC141470 AY435141…	NM_000463 NM_019075 NM_019093 NM_007120 NM_019078 NM_001072 NM_205862 NM_019077 NM_019076 NM_021027 AK290834 AY435136 BC128414 BC128415 JQ686667 JQ699637 JQ699638 JQ699639 JQ699640 JQ699641 JQ699642 JQ699643 JQ699644 JQ699645 JQ699646 JQ699647 JQ699649 M57899 AK025403 AY435137 BC020971 BC069210 U89508 AY435138 BC166641 AK313623 AY435139 BC121036 BC131623 BC139784 M57951 AY435140 BC141470 AY435141…	NC_000002 NC_018913 NG_002601 NG_033238 NT_005403 NW_004929306 CS362791	NP_000454 NP_061948 NP_061966 NP_009051 NP_061951 NP_001063 NP_995584 NP_061950 NP_061949 NP_066307 BAF83523 AAR95637 AAI28415 AAI28416 AFH35129 AFN10613 AFN10614 AFN10615 AFN10616 AFN10617 AFN10618 AFN10619 AFN10620 AFN10621 AFN10622 AFN10623 AFN10624 AAA63195 AAR95638 AAH20971 AAH69210 AAB81537 AAR95639 AAI66641 BAG36384 AAR95640 AAI21037 AAI31624 AAI39785 AAA63196 AAR95641 AAI41471 AAR95642 AA…	54658 54575 54659 54657 54579 54578 54577 54576 54600	9	2		UGT1A1	UGT1A1 UGT1A10 UGT1A3 UGT1A4 UGT1A5 UGT1A6 UGT1A7 UGT1A8 UGT1A9	BILIQTL1 GNT1 HUG-BR1 UDPGT 1-1 UGT1 UGT1A UGT-1J UGT1-10 UGT1.10 UGT1J 1-3 UGT-1C UGT1-03 UGT1.3 UGT1A3S UGT1C HUG-BR2 1-4 UGT-1D UGT1-04 UGT1.4 UGT1A4S UGT1D 1-5 UGT1E HLUGP HLUGP1 1-6 UGT1A6S UGT1F 1-7 UGT-1G UGT1-07 UGT1.7 UGT1G 1-8 UGT-1H UGT1-08 UGT1.8 UGT1A8S UGT1H HLUGP4 LUGP4 1-9 UGT-1I UGT1-09 UGT1-9 UGT1.9 UGT1A9S UGT1AI UGT1I	rna_protein-coding|genomic_protein-coding	2q37	UDP glucuronosyltransferase family 1 member A1 ||| UDP glucuronosyltransferase family 1 member A10 ||| UDP glucuronosyltransferase family 1 member A3 ||| UDP glucuronosyltransferase family 1 member A4 ||| UDP glucuronosyltransferase family 1 member A5 ||| UDP glucuronosyltransferase family 1 member A6 ||| UDP glucuronosyltransferase family 1 member A7 ||| UDP glucuronosyltransferase family 1 memb…	2.17363	1.40562e-29	1.56485e-10	0.697052	0.665301	4.90895	6.39079	9.03131	1.24224	45.0382	5.63785	6.296	0.505162	4.12237	1	1	1	214.992	3.74659	4.50327	3.79032	2.75403	3.74833	3.67893	3.99591	4.56549	4.36716	3.77547	3.59482	3.49255	3.68779	5.81125	3.82109	4.32468
207126_x_at	Sense	NM_000463 NM_019075 NM_019093 NM_007120 NM_019078 NM_001072 NM_205862 NM_019077 NM_019076 NM_021027 NG_033238 AY435136 AY603772 DQ374395 JQ686667 JQ699637 JQ699638 JQ699639 JQ699640 JQ699641 JQ699642 JQ699643 JQ699644 JQ699645 JQ699646 JQ699647 JQ699649 JQ699650 M57899 AK025403 AY435137 BC020971 BC069210 AY435138 AY435139 M57951 AY435140 AY435141 BC011409 BC019861 J04093 M84124 AY435142 CS362791 …	NM_000463 NM_019075 NM_019093 NM_007120 NM_019078 NM_001072 NM_205862 NM_019077 NM_019076 NM_021027 AY435136 JQ686667 JQ699637 JQ699638 JQ699639 JQ699640 JQ699641 JQ699642 JQ699643 JQ699644 JQ699645 JQ699646 JQ699647 JQ699649 JQ699650 M57899 AK025403 AY435137 BC020971 BC069210 AY435138 AY435139 M57951 AY435140 AY435141 BC011409 BC019861 J04093 AY435142 AF462267 AF462268 AY435143 AF056188 AY435144…	NC_000002 NC_018913 NG_002601 NG_033238 NT_005403 NW_004929306 AY603772 DQ374395 M84124 CS362791	NP_000454 NP_061948 NP_061966 NP_009051 NP_061951 NP_001063 NP_995584 NP_061950 NP_061949 NP_066307 AAR95637 AFH35129 AFN10613 AFN10614 AFN10615 AFN10616 AFN10617 AFN10618 AFN10619 AFN10620 AFN10621 AFN10622 AFN10623 AFN10624 AFN10625 AAA63195 AAR95638 AAH20971 AAH69210 AAR95639 AAR95640 AAA63196 AAR95641 AAR95642 AAH19861 AAA61251 AAR95643 AAL75963 AAL75964 AAR95644 AAC31425 AAR95645 AAH58844	54658 54575 54659 54657 54579 54578 54577 54576 54600	9	2		UGT1A1	UGT1A1 UGT1A10 UGT1A3 UGT1A4 UGT1A5 UGT1A6 UGT1A7 UGT1A8 UGT1A9	BILIQTL1 GNT1 HUG-BR1 UDPGT 1-1 UGT1 UGT1A UGT-1J UGT1-10 UGT1.10 UGT1J 1-3 UGT-1C UGT1-03 UGT1.3 UGT1A3S UGT1C HUG-BR2 1-4 UGT-1D UGT1-04 UGT1.4 UGT1A4S UGT1D 1-5 UGT1E HLUGP HLUGP1 1-6 UGT1A6S UGT1F 1-7 UGT-1G UGT1-07 UGT1.7 UGT1G 1-8 UGT-1H UGT1-08 UGT1.8 UGT1A8S UGT1H HLUGP4 LUGP4 1-9 UGT-1I UGT1-09 UGT1-9 UGT1.9 UGT1A9S UGT1AI UGT1I	rna_protein-coding|genomic_protein-coding	2q37	UDP glucuronosyltransferase family 1 member A1 ||| UDP glucuronosyltransferase family 1 member A10 ||| UDP glucuronosyltransferase family 1 member A3 ||| UDP glucuronosyltransferase family 1 member A4 ||| UDP glucuronosyltransferase family 1 member A5 ||| UDP glucuronosyltransferase family 1 member A6 ||| UDP glucuronosyltransferase family 1 member A7 ||| UDP glucuronosyltransferase family 1 memb…	2.06747	1.12782e-30	1.76199e-14	0.643638	0.534896	4.70049	7.86296	9.46147	0.621118	43.1298	6.64256	6.82844	0.627195	4.76097	1	1	1	199.812	4.11938	4.41792	4.74347	4.37343	4.08658	3.47729	4.32025	4.83656	5.12299	4.45762	4.122	3.842	4.1155	6.10339	4.19006	4.68965
204532_x_at	Sense	NM_000463 NM_019075 NM_019093 NM_007120 NM_019078 NM_001072 NM_205862 NM_019077 NM_019076 NM_021027 NG_033238 AY435136 AY603772 DQ374395 JQ686667 JQ699637 JQ699638 JQ699639 JQ699640 JQ699641 JQ699642 JQ699643 JQ699644 JQ699645 JQ699646 JQ699647 JQ699649 JQ699650 M57899 AK025403 AY435137 BC020971 BC069210 AY435138 AY435139 M57951 AY435140 AY435141 BC011409 BC019861 J04093 M84124 AY435142 CS362791 …	NM_000463 NM_019075 NM_019093 NM_007120 NM_019078 NM_001072 NM_205862 NM_019077 NM_019076 NM_021027 AY435136 JQ686667 JQ699637 JQ699638 JQ699639 JQ699640 JQ699641 JQ699642 JQ699643 JQ699644 JQ699645 JQ699646 JQ699647 JQ699649 JQ699650 M57899 AK025403 AY435137 BC020971 BC069210 AY435138 AY435139 M57951 AY435140 AY435141 BC011409 BC019861 J04093 AY435142 AF462267 AF462268 AY435143 AF056188 AY435144…	NC_000002 NC_018913 NG_002601 NG_033238 NT_005403 NW_004929306 AY603772 DQ374395 M84124 CS362791	NP_000454 NP_061948 NP_061966 NP_009051 NP_061951 NP_001063 NP_995584 NP_061950 NP_061949 NP_066307 AAR95637 AFH35129 AFN10613 AFN10614 AFN10615 AFN10616 AFN10617 AFN10618 AFN10619 AFN10620 AFN10621 AFN10622 AFN10623 AFN10624 AFN10625 AAA63195 AAR95638 AAH20971 AAH69210 AAR95639 AAR95640 AAA63196 AAR95641 AAR95642 AAH19861 AAA61251 AAR95643 AAL75963 AAL75964 AAR95644 AAC31425 AAR95645 AAH58844	54658 54575 54659 54657 54579 54578 54577 54576 54600	9	2		UGT1A1	UGT1A1 UGT1A10 UGT1A3 UGT1A4 UGT1A5 UGT1A6 UGT1A7 UGT1A8 UGT1A9	BILIQTL1 GNT1 HUG-BR1 UDPGT 1-1 UGT1 UGT1A UGT-1J UGT1-10 UGT1.10 UGT1J 1-3 UGT-1C UGT1-03 UGT1.3 UGT1A3S UGT1C HUG-BR2 1-4 UGT-1D UGT1-04 UGT1.4 UGT1A4S UGT1D 1-5 UGT1E HLUGP HLUGP1 1-6 UGT1A6S UGT1F 1-7 UGT-1G UGT1-07 UGT1.7 UGT1G 1-8 UGT-1H UGT1-08 UGT1.8 UGT1A8S UGT1H HLUGP4 LUGP4 1-9 UGT-1I UGT1-09 UGT1-9 UGT1.9 UGT1A9S UGT1AI UGT1I	rna_protein-coding|genomic_protein-coding	2q37	UDP glucuronosyltransferase family 1 member A1 ||| UDP glucuronosyltransferase family 1 member A10 ||| UDP glucuronosyltransferase family 1 member A3 ||| UDP glucuronosyltransferase family 1 member A4 ||| UDP glucuronosyltransferase family 1 member A5 ||| UDP glucuronosyltransferase family 1 member A6 ||| UDP glucuronosyltransferase family 1 member A7 ||| UDP glucuronosyltransferase family 1 memb…	2.09687	9.58403e-32	8.15311e-18	0.633335	0.512682	4.69427	7.90147	9.45208	0.621118	43.1298	6.74696	6.85468	0.663049	4.75781	1	1	1	199.547	3.8668	4.28656	4.29137	3.88631	4.00344	4.19255	5.35477	4.42313	4.83196	4.23103	3.99003	3.49956	3.96607	6.24294	3.76292	4.32559
206094_x_at	Uncertain	AY603772 M57899 BC020971 BC069210 M57951 BC011409 BC019861 J04093 AF462267 AF462268 AF056188 BC058844 S55985	M57899 BC020971 BC069210 M57951 BC011409 BC019861 J04093 AF462267 AF462268 AF056188 BC058844 S55985	AY603772	AAA63195 AAH20971 AAH69210 AAA63196 AAH19861 AAA61251 AAL75963 AAL75964 AAC31425 AAH58844 AAB19791	54658 54575 54657 54578 54576 54600	6	2		UGT1A1	UGT1A1 UGT1A10 UGT1A4 UGT1A6 UGT1A8 UGT1A9	BILIQTL1 GNT1 HUG-BR1 UDPGT 1-1 UGT1 UGT1A UGT-1J UGT1-10 UGT1.10 UGT1J HUG-BR2 1-4 UGT-1D UGT1-04 UGT1.4 UGT1A4S UGT1D HLUGP HLUGP1 1-6 UGT1A6S UGT1F 1-8 UGT-1H UGT1-08 UGT1.8 UGT1A8S UGT1H HLUGP4 LUGP4 1-9 UGT-1I UGT1-09 UGT1-9 UGT1.9 UGT1A9S UGT1AI UGT1I	genomic_protein-coding|rna_protein-coding	2q37	UDP glucuronosyltransferase family 1 member A1 ||| UDP glucuronosyltransferase family 1 member A10 ||| UDP glucuronosyltransferase family 1 member A4 ||| UDP glucuronosyltransferase family 1 member A6 ||| UDP glucuronosyltransferase family 1 member A8 ||| UDP glucuronosyltransferase family 1 member A9	2.02187	6.71562e-30	3.83479e-15	0.654269	0.558735	4.59064	7.61275	9.12159	0.621118	43.8931	6.28913	6.55282	0.58606	4.53095	1	1	1	198.646	3.87693	4.01526	4.46425	3.78474	4.11617	3.67165	4.23044	4.02948	4.46054	3.95612	4.33329	3.9628	3.82064	5.85967	4.11246	4.4531
232654_s_at	Sense	NM_001072 AY435141 BC011409 BC019861 DQ364250 J04093 M84130	NM_001072 AY435141 BC011409 BC019861 DQ364250 J04093	NC_000002 NC_018913 NG_002601 NT_005403 NW_004929306 M84130	NP_001063 AAR95642 AAH19861 ABC96774 AAA61251	54578	1	0		UGT1A6	UGT1A6	GNT1 HLUGP HLUGP1 UDPGT 1-6 UGT1 UGT1A6S UGT1F	rna_protein-coding|genomic_protein-coding	2q37	UDP glucuronosyltransferase family 1 member A6	0.812066	1.15551e-16	1.77145e-07	0.718946	0.727497	2.52666	3.31629	5.84295	0	32.4427	3.92397	4.12836	0.202558	3.31629	1	1	1	81.9718	3.32138	3.31518	3.67692	3.05456	3.28591	3.1503	3.12665	3.27634	3.73371	3.15485	3.56758	3.11475	3.34285	3.69823	3.15236	3.09824
228956_at	Sense	XM_011532232 XM_006714302 XM_006714303 AL137342	XM_011532232 XM_006714302 XM_006714303 AL137342	NC_000004 NT_016354	XP_011530534 XP_006714365 XP_006714366	7368	1	0		UGT8	UGT8	CGT UGT4	rna_protein-coding	4q26	UDP glycosyltransferase 8	1.98079	2.21172e-50	5.01712e-32	0.765636	0.882367	2.97956	4.20908	6.24838	0.621118	66.0305	4.13736	5.24962	0.289513	3.26883	1	1	1	194.891	2.98762	3.08934	2.95724	2.8664	3.19028	2.9434	2.90136	2.89054	3.10526	3.30847	3.19063	3.18087	3.34592	3.09955	2.8818	3.44961
208358_s_at	Sense	NM_001128174 NM_003360 XM_011532232 XM_006714302 XM_006714303 AK127970 AK225763 AK294438 BC075069 U30930 U62899	NM_001128174 NM_003360 XM_011532232 XM_006714302 XM_006714303 AK127970 AK225763 AK294438 BC075069 U30930 U62899	NC_000004 NC_018915 NT_016354 NW_004929320	NP_001121646 NP_003351 XP_011530534 XP_006714365 XP_006714366 BAG54609 BAG57681 AAH75069 AAC50565 AAC51187	7368	1	0		UGT8	UGT8	CGT UGT4	rna_protein-coding	4q26	UDP glycosyltransferase 8	1.35399	1.21102e-44	1.28905e-30	0.707332	0.693785	2.22849	3.67099	5.89948	0	58.0153	4.52986	5.02498	0.286289	3.67099	1	1	1	129.286	3.53897	3.29249	3.50905	3.62668	3.8101	3.33881	3.60631	3.76273	3.69134	3.73785	3.67258	3.79328	4.10778	3.91268	3.54893	3.9108
231008_at	Sense	NM_173561 JF681947	NM_173561 JF681947	NC_000006 NC_018917 NT_007592 NW_004929326	NP_775832 AEB96256	222643	1	0		UNC5CL	UNC5CL	MUXA ZUD	rna_protein-coding	6p21.1	unc-5 family C-terminal like	0.915209	1.37338e-25	3.98622e-19	0.499814	0.287434	2.45409	5.73846	6.65391	0.621118	27.4809	5.70854	5.11503	0.502905	4.19982	1	1	1	65.9164	3.73671	3.62437	4.70461	5.30196	3.3611	4.3435	3.37213	3.62177	3.68684	3.16514	3.43008	4.14135	4.24464	4.73977	3.87069	3.70214
219768_at	Sense	NM_024626 NM_001253849 NM_001253850 NR_045603 NR_045604 XM_011542143 XM_011542144 XM_011542145 AK026071 BX648021	NM_024626 NM_001253849 NM_001253850 NR_045603 NR_045604 XM_011542143 XM_011542144 XM_011542145 AK026071 BX648021	NC_000001 NC_018912 NT_032977 NW_004929290	NP_078902 NP_001240778 NP_001240779 XP_011540445 XP_011540446 XP_011540447 BAB15349	79679	1	0		VTCN1	VTCN1	B7-H4 B7H4 B7S1 B7X B7h.5 PRO1291 VCTN1	rna_protein-coding	1p13.1	V-set domain containing T cell activation inhibitor 1	1.12737	1.91243e-23	7.24122e-14	0.606899	0.459383	2.93068	5.66446	6.61019	1.86335	36.6412	4.97227	4.80688	0.430919	3.67951	1	1	1	101.923	3.44077	4.02574	3.45777	3.58048	3.43155	3.36004	3.42691	3.51748	4.2093	3.38809	3.40192	3.60546	3.44777	3.20278	3.91374	3.52229
232602_at	Sense	NM_080614 XM_011528550 XM_011528559 XM_011528551 XM_011528552 XM_011528553 XM_011528554 XM_011528555 XM_011528556 XM_011528557 AF488306 AL591713 BC102013	NM_080614 XM_011528550 XM_011528559 XM_011528551 XM_011528552 XM_011528553 XM_011528554 XM_011528555 XM_011528556 XM_011528557 AF488306 AL591713 BC102013	NC_000020 NC_018931 NT_011362 NW_004929418	NP_542181 XP_011526852 XP_011526861 XP_011526853 XP_011526854 XP_011526855 XP_011526856 XP_011526857 XP_011526858 XP_011526859 AAN70993 CAC39444 AAI02014	140686	1	0		WFDC3	WFDC3	WAP14 dJ447F3.3	rna_protein-coding	20q13.12	WAP four-disulfide core domain 3	0.984196	2.58369e-29	4.32646e-22	0.621104	0.487386	2.34857	4.51886	6.86743	0	36.2595	5.52011	5.50306	0.33375	4.51886	1	1	0	85.158	4.5971	5.25595	4.25726	4.45565	5.02248	4.65424	4.53712	4.38288	4.70442	4.65692	4.75327	4.32309	4.65396	3.94139	5.26535	4.72645
235821_at	Sense	NM_003882 NM_080838 NM_001204869 NM_001204870 NR_037944 XM_011517358 XM_006716680 XM_011517359 NG_029529	NM_003882 NM_080838 NM_001204869 NM_001204870 NR_037944 XM_011517358 XM_006716680 XM_011517359	NC_000008 NC_018919 NG_029529 NT_008046 NW_004929340	NP_003873 NP_543028 NP_001191798 NP_001191799 XP_011515660 XP_006716743 XP_011515661	8840	1	0		WISP1	WISP1	CCN4 WISP1c WISP1i WISP1tc	rna_protein-coding|genomic_protein-coding	8q24.22	WNT1 inducible signaling pathway protein 1	1.50507	2.28576e-54	6.68248e-40	0.596046	0.438925	2.59892	6.06488	6.43845	1.86335	37.7863	5.67717	5.3446	0.612549	3.83953		1	0	93.3608	3.80835	3.6843	3.56296	4.30333	4.02503	3.75335	3.24128	3.38855	3.7287	4.91473	3.71993	4.05025	4.01606	4.02059	3.66635	3.56946
206796_at	Sense	NM_003882 NM_080838 NM_001204869 NM_001204870 NR_037944 XM_011517358 XM_006716680 XM_011517359 NG_029529 AF100779 KC344835	NM_003882 NM_080838 NM_001204869 NM_001204870 NR_037944 XM_011517358 XM_006716680 XM_011517359 AF100779 KC344835	NC_000008 NC_018919 NG_029529 NT_008046 NW_004929340	NP_003873 NP_543028 NP_001191798 NP_001191799 XP_011515660 XP_006716743 XP_011515661 AAC96321	8840	1	0		WISP1	WISP1	CCN4 WISP1c WISP1i WISP1tc	rna_protein-coding|genomic_protein-coding	8q24.22	WNT1 inducible signaling pathway protein 1	1.26976	9.81977e-48	1.1328e-38	0.578508	0.407475	2.38615	5.63426	6.15145	1.86335	33.9695	5.33276	5.03506	0.522487	3.7653		1	0	76.6099	3.42641	3.4914	3.18668	3.62672	4.04085	3.0995	2.96625	3.02333	3.32046	4.61428	3.33493	3.63464	3.93491	3.82605	3.47457	3.50412
229103_at	Sense	NM_030753 NG_008084 BC114219	NM_030753 BC114219	NC_000017 NC_018928 NG_008084 NT_010783 NT_167251 NT_187663 NW_004929407	NP_110380 AAI14220	7473	1	0		WNT3	WNT3	INT4 TETAMS	rna_protein-coding|genomic_protein-coding	17q21	Wnt family member 3	1.0793	3.95372e-39	2.09466e-26	0.561396	0.378578	2.09659	5.16426	5.86284	0.621118	41.6031	5.13741	4.84556	0.457052	3.76625	0	1	1	85.9222	3.82818	3.56851	4.11048	3.63067	4.41234	4.19945	3.09718	4.04585	3.7387	4.08963	4.30436	3.26382	3.95228	3.66326	3.29592	3.44392
241994_at	Sense	NM_000379 XM_011533095 NG_008871	NM_000379 XM_011533095	NC_000002 NC_018913 NG_008871 NT_022184 NW_004929300	NP_000370 XP_011531397	7498	1	0		XDH	XDH	XO XOR	rna_protein-coding|genomic_protein-coding	2p23.1	xanthine dehydrogenase	1.73076	9.23196e-45	1.56596e-37	0.715107	0.716167	2.78663	4.91636	6.56534	1.24224	57.6336	4.82652	5.50947	0.349272	3.77871	1	1	0	157.142	3.37734	3.5491	3.25976	3.64591	3.37691	3.74304	3.53438	3.26304	3.11749	3.71042	3.51746	3.79991	3.08638	3.68048	3.41485	3.67709
230349_at	Sense	NM_212559 XM_011530955 XM_005262130 NG_021224 AY534239 AY589511	NM_212559 XM_011530955 XM_005262130 AY534239 AY589511	NC_000023 NC_018934 NG_021224 NT_011651 NW_004929444	NP_997724 XP_011529257 XP_005262187 AAT07088 AAT00456	402415	1	0		XKRX	XKRX	XKR2 XPLAC XRG2	rna_protein-coding|genomic_protein-coding	Xq22.1	XK related, X-linked	1.01013	1.61799e-30	4.61224e-22	0.610555	0.466453	2.26042	3.73006	5.99048	0	38.9313	4.79702	4.74019	0.355652	3.73006	1	1	1	88.001	3.93921	3.86584	3.59053	3.58496	3.92539	3.19684	3.45071	3.16851	3.96364	3.41954	3.5314	4.31817	3.7124	3.91589	3.33342	3.55542
226615_at	Sense	NM_004736 NM_001135669 AB075495	NM_004736 NM_001135669 AB075495	NC_000001 NC_018912 NT_004487 NW_004929293	NP_004727 NP_001129141	9213	1	0		XPR1	XPR1	IBGC6 SYG1 X3	rna_protein-coding	1q25.1	xenotropic and polytropic retrovirus receptor 1	1.00977	8.25697e-32	2.85935e-24	0.525783	0.323583	2.29085	5.29347	7.58431	0	32.4427	6.76603	6.30324	0.490854	5.29347	1	1	1	74.3214	4.91556	4.45342	5.54243	4.41645	5.47195	4.78198	5.21763	3.89726	5.11919	5.4261	3.81777	5.29476	5.50016	5.67331	4.21795	5.78692
217785_s_at	Sense	NM_006555 XM_005249582 AK223488 BC007319 U95735	NM_006555 XM_005249582 AK223488 BC007319 U95735	NC_000007 NC_018918 NT_007819 NW_004929329	NP_006546 XP_005249639 BAD97208 AAH07319 AAB81131	10652	1	0		YKT6	YKT6	---	rna_protein-coding	7p15.1	YKT6 v-SNARE homolog (S. cerevisiae)	1.42473	5.31609e-76	8.75524e-52	0.688136	0.641564	2.1252	4.61758	6.74278	0	40.458	6.20858	6.04231	0.530334	4.61758	0	1	1	85.9814	3.22487	4.85371	3.81312	5.67694	4.13223	3.99583	3.68713	4.06311	3.92422	5.00025	4.12409	4.43719	4.88908	4.62627	4.00844	4.14476
[truncated: 693 more columns]
