# Supplementary material for: Cell-surface marker discovery for lung cancer
Source: Oncotarget. 2017 Dec 7;8(69):113373–402. doi: 10.18632/oncotarget.23009 (PMC5768334; doi:10.18632/oncotarget.23009)
Supplement: Supplementary file 3 [file oncotarget-08-113373-s003.xlsx]

## Sheet: Table 33
Supplementary Table 33: List of datasets used in tissue analyses
Dataset	Source	TissueType	Organ	NumKeptSamples	Warning/Exclusion Reason	ExcludedSamples
GSE10245	GEO	Tumor	Lung	58
GSE10927	GEO	Hyperplasia	Adrenal Gland	22
GSE10927	GEO	Normal	Adrenal Gland Cortex	10
GSE12667	GEO	Tumor	Lung	71	exclude all 4 large cell neuroendocrine	GSM318086 GSM318119 GSM318123 GSM318128
GSE14668	GEO	Normal	Liver	28
GSE14951	GEO	Normal	Liver	15
GSE15239	GEO	Normal	Liver	12
GSE15240	GEO	Normal	Lung	1
GSE16363	GEO	Diseased	Lymph Node	42
GSE16363	GEO	Normal	Lymph Node	10
GSE18842	GEO	Normal	Lung	45
GSE18842	GEO	Tumor	Lung	46
GSE19188	GEO	Normal	Lung	58	evidence of incorrect metadata and/or corrupt file	GSM475666 GSM475677 GSM475706 GSM475752 GSM475755 GSM475766 GSM475780 GSM475781 GSM475805(corrupt CEL file) GSM475807 GSM475811
GSE19188	GEO	Tumor	Lung	87
GSE19665	GEO	Normal	Liver	10
GSE23343	GEO	Normal	Liver	17
GSE24042	GEO	Normal	Liver	2
GSE5058	GEO	Normal	Brushed airway epithelial cells	38	Brushed airway epithelial cells, extremely different from lung
GSE6222	GEO	Normal	Liver	2
GSE7307	GEO	Normal	Adrenal Gland Cortex	4
GSE7307	GEO	Normal	Heart	10
GSE7307	GEO	Normal	Kidney	9
GSE7307	GEO	Normal	Liver	5
GSE7307	GEO	Normal	Lung	0	all 6 lung/bronchial samples; were from uncertain commercial vendor, were outliers, and had neglible metadata	GSM175977 GSM175978 GSM175979 GSM176012 GSM176021 GSM176022
GSE7307	GEO	Normal	Lymph Node	4
GSE7307	GEO	Normal	Small Intestine	6
GSE8581	GEO	Normal	Lung	57	AFFX probesets were very different, outlier dataset
