# Supplementary material for: Cell-surface marker discovery for lung cancer
Source: Oncotarget. 2017 Dec 7;8(69):113373–402. doi: 10.18632/oncotarget.23009 (PMC5768334; doi:10.18632/oncotarget.23009)
Supplement: Supplementary file 4 [file oncotarget-08-113373-s004.xlsx]

## Sheet: Table 34
Supplementary Table 34: Sample annotation and metadata for all tissue samples used in analyses
DataAccession	Series	Superset	Lab designation	SampleDescription	Source	TissueClass	Organ	Anatomic Extraction site	Tissue class 1	Tissue class 2	Tissue class 3	Notes	Gender	Age	Biosource Provider
GSM210005	GSE8581	GSE8581	Human_Control1	Human_Control1	Whole Lung	LungNormal	Lung	Lung	Adjacent Normal	---	---	FEV1:1.69, Ratio:83.66, Diagnosis: NSC Adeno, ArrayID: 610B	F	84	---
GSM210009	GSE8581	GSE8581	Human_Control2	Human_Control2	Whole Lung	LungNormal	Lung	Lung	Adjacent Normal	---	---	FEV1:2.72, Ratio:74, Diagnosis: NSC Squamo, ArrayID: 610F	F	60	---
GSM210014	GSE8581	GSE8581	Human_Control3	Human_Control3	Whole Lung	LungNormal	Lung	Lung	Adjacent Normal	---	---	FEV1:1.98, Ratio:78, Diagnosis: NSC Adeno, ArrayID:610L	F	71	---
GSM210015	GSE8581	GSE8581	Human_Control4	Human_Control4	Whole Lung	LungNormal	Lung	Lung	Adjacent Normal	---	---	FEV1:2.59, Ratio:74, Diagnosis: NSC Adeno, ArrayID: 610M	F	68	---
GSM210087	GSE8581	GSE8581	Human_Control4a	Human_Control4a	Whole Lung	LungNormal	Lung	Lung	Adjacent Normal	---	---	FEV1:2.59, Ratio:74, Diagnosis: NSC Adeno, ArrayID: 610N	F	68	---
GSM210192	GSE8581	GSE8581	Human_Control5	Human_Control5	Whole Lung	LungNormal	Lung	Lung	Adjacent Normal	---	---	Fev1:2.31 , Ratio: 75 , Diagnosis: NSC Adeno, ArrayID: 610R	F	50	---
GSM210196	GSE8581	GSE8581	Human_Control18	Human_Control18	Whole Lung	LungNormal	Lung	Lung	Adjacent Normal	---	---	Fev1:2.3, Ratio: 74 , Diagnosis: NSC Adeno ArrayID: 851C	F	---	---
GSM210979	GSE8581	GSE8581	Human_Control6	Human_Control6	Whole Lung	LungNormal	Lung	Lung	Adjacent Normal	---	---	FEV1: 2.17, Ratio:76, Diagnosis: NSC Adeno, ArrayID: 689B.	F	55	---
GSM211008	GSE8581	GSE8581	Human_Control7	Human_Control7	Whole Lung	LungNormal	Lung	Lung	Adjacent Normal	---	---	FEV1:3.66, Ratio 72: Diagnosis:NSC Adeno , ArrayID: 689K.	M	71	---
GSM212067	GSE8581	GSE8581	Human_Control8	Human_Control8	Whole Lung	LungNormal	Lung	Lung	Adjacent Normal	---	---	Fev1:4.04, Ratio:79, Diagnosis:Inflammation, ArrayID: 744C	M	55	---
GSM212068	GSE8581	GSE8581	Human_Control9	Human_Control9	Whole Lung	LungNormal	Lung	Lung	Adjacent Normal	---	---	Fev1:1.99, Ratio:85, Diagnosis:Metastatic Renal Cell Carcinoma, ArrayID: 744E	F	78	---
GSM212070	GSE8581	GSE8581	Human_Control10	Human_Control10	Whole Lung	LungNormal	Lung	Lung	Adjacent Normal	---	---	Fev1:3.7, Ratio:81.86, Diagnosis:Carcinoisd, ArrayID: 744G	M	40	---
GSM212787	GSE8581	GSE8581	Human_Control11	Human_Control11	Whole Lung	LungNormal	Lung	Lung	Adjacent Normal	---	---	FEV1: 3.66; Ratio: 78; Diagnosis: NSC-Mixed; ArrayID: 744J	M	78	---
GSM212789	GSE8581	GSE8581	Human_Control12	Human_Control12	Whole Lung	LungNormal	Lung	Lung	Adjacent Normal	---	---	FEV1: 1.94; Ratio: 86; Diagnosis: NSC-Squamous; ArrayID: 744M	F	62	---
GSM212790	GSE8581	GSE8581	Human_Control13	Human_Control13	Whole Lung	LungNormal	Lung	Lung	Adjacent Normal	---	---	FEV1: 2.83; Ratio: 75; Diagnosis: NSC-Squamous; ArrayID: 744N	F	54	---
GSM212811	GSE8581	GSE8581	Human_Control14	Human_Control14	Whole Lung	LungNormal	Lung	Lung	Adjacent Normal	---	---	FEV1: 1.37; Ratio: 82; Diagnosis: NSC Squamous; ArrayID: 744Q	F	77	---
GSM212853	GSE8581	GSE8581	Human_Control15	Human_Control15	Whole Lung	LungNormal	Lung	Lung	Adjacent Normal	---	---	FEV1: 2.42; Ratio: 80; Diagnosis: Lymphoma; ArrayID: 840C	F	71	---
GSM213035	GSE8581	GSE8581	Human_Control16	Human_Control16	Whole Lung	LungNormal	Lung	Lung	Adjacent Normal	---	---	FEV1: 3.11; Ratio: 73; Diagnosis: NSC Squamous; ArrayID: 840U	M	67	---
GSM213036	GSE8581	GSE8581	Human_Control17	Human_Control17	Whole Lung	LungNormal	Lung	Lung	Adjacent Normal	---	---	FEV1: 2.68; Ratio: 71; Diagnosis: NSC Squamous; ArrayID: 840V	F	59	---
GSM466948	GSE18842	GSE18842	Control 2	Control 2	Human Lung Control	LungNormal	Lung	Lung	Adjacent Normal	Adjacent Normal	---	---	---	---	---
GSM466950	GSE18842	GSE18842	Control 3	Control 3	Human Lung Control	LungNormal	Lung	Lung	Adjacent Normal	Adjacent Normal	---	---	---	---	---
GSM466953	GSE18842	GSE18842	Control 9	Control 9	Human Lung Control	LungNormal	Lung	Lung	Adjacent Normal	Adjacent Normal	---	---	---	---	---
GSM466955	GSE18842	GSE18842	Control 10	Control 10	Human Lung Control	LungNormal	Lung	Lung	Adjacent Normal	Adjacent Normal	---	---	---	---	---
GSM466957	GSE18842	GSE18842	Control 11	Control 11	Human Lung Control	LungNormal	Lung	Lung	Adjacent Normal	Adjacent Normal	---	---	---	---	---
GSM466959	GSE18842	GSE18842	Control 12	Control 12	Human Lung Control	LungNormal	Lung	Lung	Adjacent Normal	Adjacent Normal	---	---	---	---	---
GSM466961	GSE18842	GSE18842	Control 18	Control 18	Human Lung Control	LungNormal	Lung	Lung	Adjacent Normal	Adjacent Normal	---	---	---	---	---
GSM466964	GSE18842	GSE18842	Control 21	Control 21	Human Lung Control	LungNormal	Lung	Lung	Adjacent Normal	Adjacent Normal	---	---	---	---	---
GSM466966	GSE18842	GSE18842	Control 22	Control 22	Human Lung Control	LungNormal	Lung	Lung	Adjacent Normal	Adjacent Normal	---	---	---	---	---
GSM466968	GSE18842	GSE18842	Control 23	Control 23	Human Lung Control	LungNormal	Lung	Lung	Adjacent Normal	Adjacent Normal	---	---	---	---	---
GSM466970	GSE18842	GSE18842	Control 24	Control 24	Human Lung Control	LungNormal	Lung	Lung	Adjacent Normal	Adjacent Normal	---	---	---	---	---
GSM466972	GSE18842	GSE18842	Control 26	Control 26	Human Lung Control	LungNormal	Lung	Lung	Adjacent Normal	Adjacent Normal	---	---	---	---	---
GSM466974	GSE18842	GSE18842	Control 28	Control 28	Human Lung Control	LungNormal	Lung	Lung	Adjacent Normal	Adjacent Normal	---	---	---	---	---
GSM466976	GSE18842	GSE18842	Control 29	Control 29	Human Lung Control	LungNormal	Lung	Lung	Adjacent Normal	Adjacent Normal	---	---	---	---	---
GSM466978	GSE18842	GSE18842	Control 30	Control 30	Human Lung Control	LungNormal	Lung	Lung	Adjacent Normal	Adjacent Normal	---	---	---	---	---
GSM466979	GSE18842	GSE18842	Control 31	Control 31	Human Lung Control	LungNormal	Lung	Lung	Adjacent Normal	Adjacent Normal	---	---	---	---	---
GSM466981	GSE18842	GSE18842	Control 32	Control 32	Human Lung Control	LungNormal	Lung	Lung	Adjacent Normal	Adjacent Normal	---	---	---	---	---
GSM466984	GSE18842	GSE18842	Control 36	Control 36	Human Lung Control	LungNormal	Lung	Lung	Adjacent Normal	Adjacent Normal	---	---	---	---	---
GSM466986	GSE18842	GSE18842	Control 37	Control 37	Human Lung Control	LungNormal	Lung	Lung	Adjacent Normal	Adjacent Normal	---	---	---	---	---
GSM466988	GSE18842	GSE18842	Control 38	Control 38	Human Lung Control	LungNormal	Lung	Lung	Adjacent Normal	Adjacent Normal	---	---	---	---	---
GSM466990	GSE18842	GSE18842	Control 40	Control 40	Human Lung Control	LungNormal	Lung	Lung	Adjacent Normal	Adjacent Normal	---	---	---	---	---
GSM466992	GSE18842	GSE18842	Control 41	Control 41	Human Lung Control	LungNormal	Lung	Lung	Adjacent Normal	Adjacent Normal	---	---	---	---	---
GSM466995	GSE18842	GSE18842	Control 42	Control 42	Human Lung Control	LungNormal	Lung	Lung	Adjacent Normal	Adjacent Normal	---	---	---	---	---
GSM466997	GSE18842	GSE18842	Control 43	Control 43	Human Lung Control	LungNormal	Lung	Lung	Adjacent Normal	Adjacent Normal	---	---	---	---	---
GSM466999	GSE18842	GSE18842	Control 44	Control 44	Human Lung Control	LungNormal	Lung	Lung	Adjacent Normal	Adjacent Normal	---	---	---	---	---
GSM467000	GSE18842	GSE18842	Control 6	Control 6	Human Lung Control	LungNormal	Lung	Lung	Adjacent Normal	Adjacent Normal	---	---	---	---	---
GSM467001	GSE18842	GSE18842	Control 16	Control 16	Human Lung Control	LungNormal	Lung	Lung	Adjacent Normal	Adjacent Normal	---	---	---	---	---
GSM467002	GSE18842	GSE18842	Control 33	Control 33	Human Lung Control	LungNormal	Lung	Lung	Adjacent Normal	Adjacent Normal	---	---	---	---	---
GSM467003	GSE18842	GSE18842	Control 46	Control 46	Human Lung Control	LungNormal	Lung	Lung	Adjacent Normal	Adjacent Normal	---	---	---	---	---
GSM467005	GSE18842	GSE18842	Control 47	Control 47	Human Lung Control	LungNormal	Lung	Lung	Adjacent Normal	Adjacent Normal	---	---	---	---	---
GSM467007	GSE18842	GSE18842	Control 48	Control 48	Human Lung Control	LungNormal	Lung	Lung	Adjacent Normal	Adjacent Normal	---	---	---	---	---
GSM467009	GSE18842	GSE18842	Control 49	Control 49	Human Lung Control	LungNormal	Lung	Lung	Adjacent Normal	Adjacent Normal	---	---	---	---	---
GSM467011	GSE18842	GSE18842	Control 50	Control 50	Human Lung Control	LungNormal	Lung	Lung	Adjacent Normal	Adjacent Normal	---	---	---	---	---
GSM467013	GSE18842	GSE18842	Control 53	Control 53	Human Lung Control	LungNormal	Lung	Lung	Adjacent Normal	Adjacent Normal	---	---	---	---	---
GSM467015	GSE18842	GSE18842	Control 55	Control 55	Human Lung Control	LungNormal	Lung	Lung	Adjacent Normal	Adjacent Normal	---	---	---	---	---
GSM467017	GSE18842	GSE18842	Control 57	Control 57	Human Lung Control	LungNormal	Lung	Lung	Adjacent Normal	Adjacent Normal	---	---	---	---	---
GSM467019	GSE18842	GSE18842	Control NP	Control NP	Human Lung Control	LungNormal	Lung	Lung	Adjacent Normal	Adjacent Normal	---	---	---	---	---
GSM467020	GSE18842	GSE18842	Control 60	Control 60	Human Lung Control	LungNormal	Lung	Lung	Adjacent Normal	Adjacent Normal	---	---	---	---	---
GSM467022	GSE18842	GSE18842	Control 61	Control 61	Human Lung Control	LungNormal	Lung	Lung	Adjacent Normal	Adjacent Normal	---	---	---	---	---
GSM467025	GSE18842	GSE18842	Control 64	Control 64	Human Lung Control	LungNormal	Lung	Lung	Adjacent Normal	Adjacent Normal	---	---	---	---	---
GSM467027	GSE18842	GSE18842	Control 65	Control 65	Human Lung Control	LungNormal	Lung	Lung	Adjacent Normal	Adjacent Normal	---	---	---	---	---
GSM467031	GSE18842	GSE18842	Control 68	Control 68	Human Lung Control	LungNormal	Lung	Lung	Adjacent Normal	Adjacent Normal	---	---	---	---	---
GSM467033	GSE18842	GSE18842	Control 70	Control 70	Human Lung Control	LungNormal	Lung	Lung	Adjacent Normal	Adjacent Normal	---	---	---	---	---
GSM467035	GSE18842	GSE18842	Control 72	Control 72	Human Lung Control	LungNormal	Lung	Lung	Adjacent Normal	Adjacent Normal	---	---	---	---	---
GSM467037	GSE18842	GSE18842	Control 66	Control 66	Human Lung Control	LungNormal	Lung	Lung	Adjacent Normal	Adjacent Normal	---	---	---	---	---
GSM475657	GSE19188	GSE19188	NSCLC EMC 2333N	NSCLC EMC 2333N	frozen tissue	LungNormal	Lung	Lung	Adjacent Normal	Adjacent Normal	---	status: Not available; overall survival: Not available	---	---	---
GSM475658	GSE19188	GSE19188	NSCLC EMC 2335N	NSCLC EMC 2335N	frozen tissue	LungNormal	Lung	Lung	Adjacent Normal	Adjacent Normal	---	status: Not available; overall survival: Not available	---	---	---
GSM475659	GSE19188	GSE19188	NSCLC EMC 2344T	NSCLC EMC 2344T	frozen tissue	LungNormal	Lung	Lung	Adjacent Normal	Adjacent Normal	---	status: Not available; overall survival: Not available	---	---	---
GSM475660	GSE19188	GSE19188	NSCLC EMC 2381N	NSCLC EMC 2381N	frozen tissue	LungNormal	Lung	Lung	Adjacent Normal	Adjacent Normal	---	status: Not available; overall survival: Not available	---	---	---
GSM475663	GSE19188	GSE19188	NSCLC EMC 2387N	NSCLC EMC 2387N	frozen tissue	LungNormal	Lung	Lung	Adjacent Normal	Adjacent Normal	---	status: Not available; overall survival: Not available	---	---	---
GSM475665	GSE19188	GSE19188	NSCLC EMC 2393N	NSCLC EMC 2393N	frozen tissue	LungNormal	Lung	Lung	Adjacent Normal	Adjacent Normal	---	status: Not available; overall survival: Not available	---	---	---
GSM475667	GSE19188	GSE19188	NSCLC EMC 2405N	NSCLC EMC 2405N	frozen tissue	LungNormal	Lung	Lung	Adjacent Normal	Adjacent Normal	---	status: Not available; overall survival: Not available	---	---	---
GSM475669	GSE19188	GSE19188	NSCLC EMC 2407N	NSCLC EMC 2407N	frozen tissue	LungNormal	Lung	Lung	Adjacent Normal	Adjacent Normal	---	status: Not available; overall survival: Not available	---	---	---
GSM475671	GSE19188	GSE19188	NSCLC EMC 2409N	NSCLC EMC 2409N	frozen tissue	LungNormal	Lung	Lung	Adjacent Normal	Adjacent Normal	---	status: Not available; overall survival: Not available	---	---	---
GSM475673	GSE19188	GSE19188	NSCLC EMC 2411N	NSCLC EMC 2411N	frozen tissue	LungNormal	Lung	Lung	Adjacent Normal	Adjacent Normal	---	status: Not available; overall survival: Not available	---	---	---
GSM475675	GSE19188	GSE19188	NSCLC EMC 2419N	NSCLC EMC 2419N	frozen tissue	LungNormal	Lung	Lung	Adjacent Normal	Adjacent Normal	---	status: Not available; overall survival: Not available	---	---	---
GSM475678	GSE19188	GSE19188	NSCLC EMC ADC2231N	NSCLC EMC ADC2231N	frozen tissue	LungNormal	Lung	Lung	Adjacent Normal	Adjacent Normal	---	status: Not available; overall survival: Not available	M	---	---
GSM475680	GSE19188	GSE19188	NSCLC EMC ADC2245N	NSCLC EMC ADC2245N	frozen tissue	LungNormal	Lung	Lung	Adjacent Normal	Adjacent Normal	---	status: Not available; overall survival: Not available	M	---	---
GSM475682	GSE19188	GSE19188	NSCLC EMC ADC2247N	NSCLC EMC ADC2247N	frozen tissue	LungNormal	Lung	Lung	Adjacent Normal	Adjacent Normal	---	status: Not available; overall survival: Not available	M	---	---
GSM475684	GSE19188	GSE19188	NSCLC EMC ADC2255N	NSCLC EMC ADC2255N	frozen tissue	LungNormal	Lung	Lung	Adjacent Normal	Adjacent Normal	---	status: Not available; overall survival: Not available	M	---	---
GSM475686	GSE19188	GSE19188	NSCLC EMC ADC2257N	NSCLC EMC ADC2257N	frozen tissue	LungNormal	Lung	Lung	Adjacent Normal	Adjacent Normal	---	status: Not available; overall survival: Not available	M	---	---
GSM475688	GSE19188	GSE19188	NSCLC EMC ADC2263N	NSCLC EMC ADC2263N	frozen tissue	LungNormal	Lung	Lung	Adjacent Normal	Adjacent Normal	---	status: Not available; overall survival: Not available	M	---	---
GSM475690	GSE19188	GSE19188	NSCLC EMC ADC2269N	NSCLC EMC ADC2269N	frozen tissue	LungNormal	Lung	Lung	Adjacent Normal	Adjacent Normal	---	status: Not available; overall survival: Not available	M	---	---
GSM475693	GSE19188	GSE19188	NSCLC EMC ADC2277N	NSCLC EMC ADC2277N	frozen tissue	LungNormal	Lung	Lung	Adjacent Normal	Adjacent Normal	---	status: Not available; overall survival: Not available	M	---	---
GSM475695	GSE19188	GSE19188	NSCLC EMC ADC2293N	NSCLC EMC ADC2293N	frozen tissue	LungNormal	Lung	Lung	Adjacent Normal	Adjacent Normal	---	status: Not available; overall survival: Not available	M	---	---
GSM475697	GSE19188	GSE19188	NSCLC EMC ADC2295N	NSCLC EMC ADC2295N	frozen tissue	LungNormal	Lung	Lung	Adjacent Normal	Adjacent Normal	---	status: Not available; overall survival: Not available	M	---	---
GSM475699	GSE19188	GSE19188	NSCLC EMC ADC2307N	NSCLC EMC ADC2307N	frozen tissue	LungNormal	Lung	Lung	Adjacent Normal	Adjacent Normal	---	status: Not available; overall survival: Not available	M	---	---
GSM475702	GSE19188	GSE19188	NSCLC EMC ADC2315N	NSCLC EMC ADC2315N	frozen tissue	LungNormal	Lung	Lung	Adjacent Normal	Adjacent Normal	---	status: Not available; overall survival: Not available	M	---	---
GSM475704	GSE19188	GSE19188	NSCLC EMC ADC2320N	NSCLC EMC ADC2320N	frozen tissue	LungNormal	Lung	Lung	Adjacent Normal	Adjacent Normal	---	status: Not available; overall survival: Not available	M	---	---
GSM475705	GSE19188	GSE19188	NSCLC EMC ADC2325N	NSCLC EMC ADC2325N	frozen tissue	LungNormal	Lung	Lung	Adjacent Normal	Adjacent Normal	---	status: Not available; overall survival: Not available	M	---	---
GSM475707	GSE19188	GSE19188	NSCLC EMC ADC2330N	NSCLC EMC ADC2330N	frozen tissue	LungNormal	Lung	Lung	Adjacent Normal	Adjacent Normal	---	status: Not available; overall survival: Not available	M	---	---
GSM475711	GSE19188	GSE19188	NSCLC EMC LCC2217N	NSCLC EMC LCC2217N	frozen tissue	LungNormal	Lung	Lung	Adjacent Normal	Adjacent Normal	---	status: Not available; overall survival: Not available	M	---	---
GSM475714	GSE19188	GSE19188	NSCLC EMC LCC2233N	NSCLC EMC LCC2233N	frozen tissue	LungNormal	Lung	Lung	Adjacent Normal	Adjacent Normal	---	status: Not available; overall survival: Not available	M	---	---
GSM475716	GSE19188	GSE19188	NSCLC EMC LCC2249N	NSCLC EMC LCC2249N	frozen tissue	LungNormal	Lung	Lung	Adjacent Normal	Adjacent Normal	---	status: Not available; overall survival: Not available	M	---	---
GSM475718	GSE19188	GSE19188	NSCLC EMC LCC2281N	NSCLC EMC LCC2281N	frozen tissue	LungNormal	Lung	Lung	Adjacent Normal	Adjacent Normal	---	status: Not available; overall survival: Not available	M	---	---
GSM475721	GSE19188	GSE19188	NSCLC EMC LCC2303N	NSCLC EMC LCC2303N	frozen tissue	LungNormal	Lung	Lung	Adjacent Normal	Adjacent Normal	---	status: Not available; overall survival: Not available	M	---	---
GSM475723	GSE19188	GSE19188	NSCLC EMC LCC2311N	NSCLC EMC LCC2311N	frozen tissue	LungNormal	Lung	Lung	Adjacent Normal	Adjacent Normal	---	status: Not available; overall survival: Not available	M	---	---
GSM475725	GSE19188	GSE19188	NSCLC EMC LCC2327N	NSCLC EMC LCC2327N	frozen tissue	LungNormal	Lung	Lung	Adjacent Normal	Adjacent Normal	---	status: Not available; overall survival: Not available	M	---	---
GSM475726	GSE19188	GSE19188	NSCLC EMC LCC2334N	NSCLC EMC LCC2334N	frozen tissue	LungNormal	Lung	Lung	Adjacent Normal	Adjacent Normal	---	status: Not available; overall survival: Not available	M	---	---
GSM475729	GSE19188	GSE19188	NSCLC EMC SCC2213N	NSCLC EMC SCC2213N	frozen tissue	LungNormal	Lung	Lung	Adjacent Normal	Adjacent Normal	---	status: Not available; overall survival: Not available	M	---	---
GSM475732	GSE19188	GSE19188	NSCLC EMC SCC2235N	NSCLC EMC SCC2235N	frozen tissue	LungNormal	Lung	Lung	Adjacent Normal	Adjacent Normal	---	status: Not available; overall survival: Not available	M	---	---
GSM475734	GSE19188	GSE19188	NSCLC EMC SCC2239N	NSCLC EMC SCC2239N	frozen tissue	LungNormal	Lung	Lung	Adjacent Normal	Adjacent Normal	---	status: Not available; overall survival: Not available	M	---	---
GSM475736	GSE19188	GSE19188	NSCLC EMC SCC2261N	NSCLC EMC SCC2261N	frozen tissue	LungNormal	Lung	Lung	Adjacent Normal	Adjacent Normal	---	status: Not available; overall survival: Not available	M	---	---
GSM475738	GSE19188	GSE19188	NSCLC EMC SCC2265N	NSCLC EMC SCC2265N	frozen tissue	LungNormal	Lung	Lung	Adjacent Normal	Adjacent Normal	---	status: Not available; overall survival: Not available	M	---	---
GSM475740	GSE19188	GSE19188	NSCLC EMC SCC2267N	NSCLC EMC SCC2267N	frozen tissue	LungNormal	Lung	Lung	Adjacent Normal	Adjacent Normal	---	status: Not available; overall survival: Not available	M	---	---
GSM475742	GSE19188	GSE19188	NSCLC EMC SCC2273N	NSCLC EMC SCC2273N	frozen tissue	LungNormal	Lung	Lung	Adjacent Normal	Adjacent Normal	---	status: Not available; overall survival: Not available	M	---	---
GSM475743	GSE19188	GSE19188	NSCLC EMC SCC2279N	NSCLC EMC SCC2279N	frozen tissue	LungNormal	Lung	Lung	Adjacent Normal	Adjacent Normal	---	status: Not available; overall survival: Not available	M	---	---
GSM475745	GSE19188	GSE19188	NSCLC EMC SCC2283N	NSCLC EMC SCC2283N	frozen tissue	LungNormal	Lung	Lung	Adjacent Normal	Adjacent Normal	---	status: Not available; overall survival: Not available	M	---	---
GSM475746	GSE19188	GSE19188	NSCLC EMC SCC2287N	NSCLC EMC SCC2287N	frozen tissue	LungNormal	Lung	Lung	Adjacent Normal	Adjacent Normal	---	status: Not available; overall survival: Not available	M	---	---
GSM475749	GSE19188	GSE19188	NSCLC EMC SCC2299N	NSCLC EMC SCC2299N	frozen tissue	LungNormal	Lung	Lung	Adjacent Normal	Adjacent Normal	---	status: Not available; overall survival: Not available	M	---	---
GSM475750	GSE19188	GSE19188	NSCLC EMC SCC2301N	NSCLC EMC SCC2301N	frozen tissue	LungNormal	Lung	Lung	Adjacent Normal	Adjacent Normal	---	status: Not available; overall survival: Not available	M	---	---
GSM475754	GSE19188	GSE19188	NSCLC EMC SCC2313N	NSCLC EMC SCC2313N	frozen tissue	LungNormal	Lung	Lung	Adjacent Normal	Adjacent Normal	---	status: Not available; overall survival: Not available	M	---	---
GSM475757	GSE19188	GSE19188	NSCLC EMC SCC2321N	NSCLC EMC SCC2321N	frozen tissue	LungNormal	Lung	Lung	Adjacent Normal	Adjacent Normal	---	status: Not available; overall survival: Not available	M	---	---
GSM475764	GSE19188	GSE19188	NSCLC EMC TB0009he	NSCLC EMC TB0009he	frozen tissue	LungNormal	Lung	Lung	Adjacent Normal	Adjacent Normal	---	status: Not available; overall survival: Not available	M	---	---
GSM475767	GSE19188	GSE19188	NSCLC EMC TB0011he	NSCLC EMC TB0011he	frozen tissue	LungNormal	Lung	Lung	Adjacent Normal	Adjacent Normal	---	status: Not available; overall survival: Not available	M	---	---
GSM475771	GSE19188	GSE19188	NSCLC EMC TB0017he	NSCLC EMC TB0017he	frozen tissue	LungNormal	Lung	Lung	Adjacent Normal	Adjacent Normal	---	status: Not available; overall survival: Not available	M	---	---
GSM475775	GSE19188	GSE19188	NSCLC EMC TB0022he	NSCLC EMC TB0022he	frozen tissue	LungNormal	Lung	Lung	Adjacent Normal	Adjacent Normal	---	status: Not available; overall survival: Not available	M	---	---
GSM475783	GSE19188	GSE19188	NSCLC EMC TB0031he	NSCLC EMC TB0031he	frozen tissue	LungNormal	Lung	Lung	Adjacent Normal	Adjacent Normal	---	status: Not available; overall survival: Not available	M	---	---
GSM475786	GSE19188	GSE19188	NSCLC EMC TB0033he	NSCLC EMC TB0033he	frozen tissue	LungNormal	Lung	Lung	Adjacent Normal	Adjacent Normal	---	status: Not available; overall survival: Not available	M	---	---
GSM475790	GSE19188	GSE19188	NSCLC EMC TB0036he	NSCLC EMC TB0036he	frozen tissue	LungNormal	Lung	Lung	Adjacent Normal	Adjacent Normal	---	status: Not available; overall survival: Not available	M	---	---
GSM475798	GSE19188	GSE19188	NSCLC EMC TB0050he	NSCLC EMC TB0050he	frozen tissue	LungNormal	Lung	Lung	Adjacent Normal	Adjacent Normal	---	status: Not available; overall survival: Not available	M	---	---
GSM475800	GSE19188	GSE19188	NSCLC EMC TB0053he	NSCLC EMC TB0053he	frozen tissue	LungNormal	Lung	Lung	Adjacent Normal	Adjacent Normal	---	status: Not available; overall survival: Not available	M	---	---
GSM475809	GSE19188	GSE19188	NSCLC EMC TB0068he	NSCLC EMC TB0068he	frozen tissue	LungNormal	Lung	Lung	Adjacent Normal	Adjacent Normal	---	status: Not available; overall survival: Not available	M	---	---
GSM210004	GSE8581	GSE8581	Human_COPD_Case1	Human_COPD_Case1	Whole Lung	LungNormal	Lung	Lung	Adjacent Normal COPD	Diseased	---	FEV1:2.54, Ratio:58, Diagnosis: NSC Squamous, ArrayID: 610A	M	63	---
GSM210006	GSE8581	GSE8581	Human_COPD_Case2	Human_COPD_Case2	Whole Lung	LungNormal	Lung	Lung	Adjacent Normal COPD	Diseased	---	FEV1:1.41, Ratio:51, Diagnosis: NSC Adeno, ArrayID: 610C	F	65	---
GSM210008	GSE8581	GSE8581	Human_COPD_Case3	Human_COPD_Case3	Whole Lung	LungNormal	Lung	Lung	Adjacent Normal COPD	Diseased	---	FEV1:1.64, Ratio:57, Diagnosis: NSC Adeno, ArrayId: 610E	F	53	---
GSM210011	GSE8581	GSE8581	Human_COPD_Case4	Human_COPD_Case4	Whole Lung	LungNormal	Lung	Lung	Adjacent Normal COPD	Diseased	---	FEV1:1.87, Ratio:56, Diagnosis:NSC Squamous, ArrayID: 610G	M	56	---
GSM210071	GSE8581	GSE8581	Human_COPD_Case5	Human_COPD_Case5	Whole Lung	LungNormal	Lung	Lung	Adjacent Normal COPD	Diseased	---	FEV1:1.16, Ratio:43, Diagnosis: Emphysema, ArrayID: 610O	M	68	---
GSM210194	GSE8581	GSE8581	Human_COPD_Case15	Human_COPD_Case15	Whole Lung	LungNormal	Lung	Lung	Adjacent Normal COPD	Diseased	---	Fev1:0.52, Ratio: 58 , Diagnosis: NSC Squamos, ArrayID: 851B	F	56	---
GSM210992	GSE8581	GSE8581	Human_COPD_Case6	Human_COPD_Case6	Whole Lung	LungNormal	Lung	Lung	Adjacent Normal COPD	Diseased	---	FEV1:0.9, Ratio:55.9, Diagnosis: NSC Squamous, ArrayID: 689E	M	70	---
GSM210993	GSE8581	GSE8581	Human_COPD_Case7	Human_COPD_Case7	Whole Lung	LungNormal	Lung	Lung	Adjacent Normal COPD	Diseased	---	FEV1:0.4, Ratio:45 Diagnosis: Giant Bullae, ArrayID: 689F	M	61	---
GSM211007	GSE8581	GSE8581	Human_COPD_Case8	Human_COPD_Case8	Whole Lung	LungNormal	Lung	Lung	Adjacent Normal COPD	Diseased	---	FEV1:1.7, Ratio:59 Diagnosis: NSC Squamous, ArrayID: 689H.	M	61	---
GSM211009	GSE8581	GSE8581	Human_COPD_Case9	Human_COPD_Case9	Whole Lung	LungNormal	Lung	Lung	Adjacent Normal COPD	Diseased	---	FEV1:1.64, Ratio 41: Diagnosis:NSC Adeno, ArrayID: 689L.	M	75	---
GSM212074	GSE8581	GSE8581	Human_COPD_Case10	Human_COPD_Case10	Whole Lung	LungNormal	Lung	Lung	Adjacent Normal COPD	Diseased	---	Fev1:2.06, Ratio:54, Diagnosis:NSC Squamous, ArrayID: 744H	M	64	---
GSM212788	GSE8581	GSE8581	Human_COPD_Case11	Human_COPD_Case11	Whole Lung	LungNormal	Lung	Lung	Adjacent Normal COPD	Diseased	---	FEV1: 1.29; Ratio: 53; Diagnosis: NSC-Squamous; ArrayID: 744K	F	77	---
GSM212848	GSE8581	GSE8581	Human_COPD_Case12	Human_COPD_Case12	Whole Lung	LungNormal	Lung	Lung	Adjacent Normal COPD	Diseased	---	FEV1: 0.55; Ratio: 44; Diagnosis: NSC Squamous; ArrayID: 744R	F	59	---
GSM212852	GSE8581	GSE8581	Human_COPD_Case13	Human_COPD_Case13	Whole Lung	LungNormal	Lung	Lung	Adjacent Normal COPD	Diseased	---	FEV1: 0.99; Ratio: 63; Diagnosis: Giant Cell Tumor; ArrayID: 840B	F	72	---
GSM213020	GSE8581	GSE8581	Human_COPD_Case14	Human_COPD_Case14	Whole Lung	LungNormal	Lung	Lung	Adjacent Normal COPD	Diseased	---	FEV1: 0.67; Ratio: 42; Diagnosis: NSC Adeno; ArrayID: 840R	M	75	---
GSM210007	GSE8581	GSE8581	Human_Lung_Unclassified1	Human_Lung_Unclassified1	Whole Lung	LungNormal	Lung	Lung	Adjacent Normal Possible COPD	Possibly Diseased	---	FEV1:2.51, Ratio:80.96, Diagnosis: NSC Adeno, ArrayID: 610D	M	46	---
GSM210010	GSE8581	GSE8581	Human_Lung_Unclassified2	Human_Lung_Unclassified2	Whole Lung	LungNormal	Lung	Lung	Adjacent Normal Possible COPD	Possibly Diseased	---	FEV1:1.45, Ratio:73, Diagnosis: NSC Adeno, ArrayID: 610H	F	77	---
GSM210012	GSE8581	GSE8581	Human_Lung_Unclassified4	Human_Lung_Unclassified4	Whole Lung	LungNormal	Lung	Lung	Adjacent Normal Possible COPD	Possibly Diseased	---	FEV1:2.76, Ratio:70.58, Diagnosis: NSC Adeno, ArrayID: 610K	M	61	---
GSM210090	GSE8581	GSE8581	Human_Lung_Unclassified5	Human_Lung_Unclassified5	Whole Lung	LungNormal	Lung	Lung	Adjacent Normal Possible COPD	Possibly Diseased	---	Fev1:4.08, ratio: 68.68, Diagnosis: Hamartoma, ArrayID: 610S	M	50	---
GSM210188	GSE8581	GSE8581	Human_Lung_Unclassified3	Human_Lung_Unclassified3	Whole Lung	LungNormal	Lung	Lung	Adjacent Normal Possible COPD	Possibly Diseased	---	Fev1: 1.2 , Ratio:72, Diagnosis:Metastatic Adenocarcinoma, ArrayID: 610J	F	65	---
GSM210193	GSE8581	GSE8581	Human_Lung_Unclassified6	Human_Lung_Unclassified6	Whole Lung	LungNormal	Lung	Lung	Adjacent Normal Possible COPD	Possibly Diseased	---	Fev1:1.63, Ratio: 80.78 , Diagnosis: Unknown, ArrayID: 610T	F	67	---
GSM210978	GSE8581	GSE8581	Human_Lung_Unclassified7	Human_Lung_Unclassified7	Whole Lung	LungNormal	Lung	Lung	Adjacent Normal Possible COPD	Possibly Diseased	---	FEV1: 1.53, Ratio:74, Diagnosis: NSC Adeno, ArrayID: 689A.	F	73	---
GSM210994	GSE8581	GSE8581	Human_Lung_Unclassified8	Human_Lung_Unclassified8	Whole Lung	LungNormal	Lung	Lung	Adjacent Normal Possible COPD	Possibly Diseased	---	FEV1:1.69, Ratio:76 Diagnosis: Carcinoid, ArrayID: 689G.	F	64	---
GSM211010	GSE8581	GSE8581	Human_Lung_Unclassified9	Human_Lung_Unclassified9	Whole Lung	LungNormal	Lung	Lung	Adjacent Normal Possible COPD	Possibly Diseased	---	FEV1:1.44, Ratio 86 : Diagnosis: NSC Adeno, ArrayID: 689M.	F	61	---
GSM211865	GSE8581	GSE8581	Human_Lung_Unclassified10	Human_Lung_Unclassified10	Whole Lung	LungNormal	Lung	Lung	Adjacent Normal Possible COPD	Possibly Diseased	---	Fev1:2.13, Ratio:71, Diagnosis:NSC Squamous, ArrayID:744A	M	69	---
GSM211872	GSE8581	GSE8581	Human_Lung_Unclassified11	Human_Lung_Unclassified11	Whole Lung	LungNormal	Lung	Lung	Adjacent Normal Possible COPD	Possibly Diseased	---	Fev1:2.61, Ratio:70, Diagnosis:NSC Squamous, ArrayID:744D	M	74	---
GSM212069	GSE8581	GSE8581	Human_Lung_Unclassified12	Human_Lung_Unclassified12	Whole Lung	LungNormal	Lung	Lung	Adjacent Normal Possible COPD	Possibly Diseased	---	Fev1:1.6, Ratio:77, Diagnosis:No Malignancy Seen, ArrayID: 744F	F	81	---
GSM212075	GSE8581	GSE8581	Human_Lung_Unclassified13	Human_Lung_Unclassified13	Whole Lung	LungNormal	Lung	Lung	Adjacent Normal Possible COPD	Possibly Diseased	---	Fev1:1.3, Ratio:78, Diagnosis:NSC Squamous, ArrayID: 744I	F	79	---
GSM212809	GSE8581	GSE8581	Human_Lung_Unclassified14	Human_Lung_Unclassified14	Whole Lung	LungNormal	Lung	Lung	Adjacent Normal Possible COPD	Possibly Diseased	---	FEV1: 1.28; Ratio: 89; Diagnosis: NSC-Adeno; ArrayID: 744O	F	61	---
GSM212849	GSE8581	GSE8581	Human_Lung_Unclassified15	Human_Lung_Unclassified15	Whole Lung	LungNormal	Lung	Lung	Adjacent Normal Possible COPD	Possibly Diseased	---	FEV1: 2.73; Ratio: 80; Diagnosis: NSC Adeno; ArrayID: 744S	M	39	---
GSM212850	GSE8581	GSE8581	Human_Lung_Unclassified16	Human_Lung_Unclassified16	Whole Lung	LungNormal	Lung	Lung	Adjacent Normal Possible COPD	Possibly Diseased	---	FEV1: 2.32; Ratio: 76; Diagnosis: Carcinoid; ArrayID: 840A	M	71	---
GSM212854	GSE8581	GSE8581	Human_Lung_Unclassified17	Human_Lung_Unclassified17	Whole Lung	LungNormal	Lung	Lung	Adjacent Normal Possible COPD	Possibly Diseased	---	FEV1: 2.26; Ratio: 83; Diagnosis: NSC Adeno; ArrayID: 840M	M	64	---
GSM212855	GSE8581	GSE8581	Human_Lung_Unclassified18	Human_Lung_Unclassified18	Whole Lung	LungNormal	Lung	Lung	Adjacent Normal Possible COPD	Possibly Diseased	---	FEV1: 2.43; Ratio: 69; Diagnosis: NSC Adeno; ArrayID: 840N	M	73	---
GSM213017	GSE8581	GSE8581	Human_Lung_Unclassified19	Human_Lung_Unclassified19	Whole Lung	LungNormal	Lung	Lung	Adjacent Normal Possible COPD	Possibly Diseased	---	FEV1: 2.12; Ratio: 73; Diagnosis: NSC Adeno; ArrayID: 840O	M	79	---
GSM213018	GSE8581	GSE8581	Human_Lung_Unclassified20	Human_Lung_Unclassified20	Whole Lung	LungNormal	Lung	Lung	Adjacent Normal Possible COPD	Possibly Diseased	---	FEV1: 2.34; Ratio: 81; Diagnosis: NSC Adeno; ArrayID: 840P	M	82	---
GSM213019	GSE8581	GSE8581	Human_Lung_Unclassified21	Human_Lung_Unclassified21	Whole Lung	LungNormal	Lung	Lung	Adjacent Normal Possible COPD	Possibly Diseased	---	FEV1: 1.7; Ratio: 72; Diagnosis: NSC Adeno; ArrayID: 840Q	F	71	---
GSM213034	GSE8581	GSE8581	Human_Lung_Unclassified22	Human_Lung_Unclassified22	Whole Lung	LungNormal	Lung	Lung	Adjacent Normal Possible COPD	Possibly Diseased	---	FEV1: 2.56; Ratio: 61; Diagnosis: NSC Adeno; ArrayID: 840S	M	70	---
GSM213037	GSE8581	GSE8581	Human_Lung_Unclassified23	Human_Lung_Unclassified23	Whole Lung	LungNormal	Lung	Lung	Adjacent Normal Possible COPD	Possibly Diseased	---	FEV1: 2.25; Ratio: 72; Diagnosis: NSC Squamous; ArrayID: 840W	M	77	---
GSM380500	GSE15240	GSE15240	Normal Lung (Stratagene) (Norm_N_A)	Normal Lung (Stratagene) (Norm_N_A)	Normal Lung (Stratagene)	LungNormal	Lung	Lung	Normal	---	---	Normal Lung (Stratagene) (Norm_N_A)	---	---	---
GSM466947	GSE18842	GSE18842	Tumor 2	Tumor 2	Human Lung Tumor	LungTumor	Lung	Lung	Tumor	---	---	---	---	---	---
GSM466949	GSE18842	GSE18842	Tumor 3	Tumor 3	Human Lung Tumor	LungTumor	Lung	Lung	Tumor	---	---	---	---	---	---
GSM466951	GSE18842	GSE18842	Tumor 6	Tumor 6	Human Lung Tumor	LungTumor	Lung	Lung	Tumor	---	---	---	---	---	---
GSM466952	GSE18842	GSE18842	Tumor 9	Tumor 9	Human Lung Tumor	LungTumor	Lung	Lung	Tumor	---	---	---	---	---	---
GSM466954	GSE18842	GSE18842	Tumor 10	Tumor 10	Human Lung Tumor	LungTumor	Lung	Lung	Tumor	---	---	---	---	---	---
GSM466956	GSE18842	GSE18842	Tumor 11	Tumor 11	Human Lung Tumor	LungTumor	Lung	Lung	Tumor	---	---	---	---	---	---
GSM466958	GSE18842	GSE18842	Tumor 12	Tumor 12	Human Lung Tumor	LungTumor	Lung	Lung	Tumor	---	---	---	---	---	---
GSM466960	GSE18842	GSE18842	Tumor 16	Tumor 16	Human Lung Tumor	LungTumor	Lung	Lung	Tumor	---	---	---	---	---	---
GSM466962	GSE18842	GSE18842	Tumor 18	Tumor 18	Human Lung Tumor	LungTumor	Lung	Lung	Tumor	---	---	---	---	---	---
GSM466963	GSE18842	GSE18842	Tumor 21	Tumor 21	Human Lung Tumor	LungTumor	Lung	Lung	Tumor	---	---	---	---	---	---
GSM466965	GSE18842	GSE18842	Tumor 22	Tumor 22	Human Lung Tumor	LungTumor	Lung	Lung	Tumor	---	---	---	---	---	---
GSM466967	GSE18842	GSE18842	Tumor 23	Tumor 23	Human Lung Tumor	LungTumor	Lung	Lung	Tumor	---	---	---	---	---	---
GSM466969	GSE18842	GSE18842	Tumor 24	Tumor 24	Human Lung Tumor	LungTumor	Lung	Lung	Tumor	---	---	---	---	---	---
GSM466971	GSE18842	GSE18842	Tumor 26	Tumor 26	Human Lung Tumor	LungTumor	Lung	Lung	Tumor	---	---	---	---	---	---
GSM466973	GSE18842	GSE18842	Tumor 28	Tumor 28	Human Lung Tumor	LungTumor	Lung	Lung	Tumor	---	---	---	---	---	---
GSM466975	GSE18842	GSE18842	Tumor 29	Tumor 29	Human Lung Tumor	LungTumor	Lung	Lung	Tumor	---	---	---	---	---	---
GSM466977	GSE18842	GSE18842	Tumor 30	Tumor 30	Human Lung Tumor	LungTumor	Lung	Lung	Tumor	---	---	---	---	---	Specimen from Primary Human Lung Tumor
GSM466980	GSE18842	GSE18842	Tumor 31	Tumor 31	Human Lung Tumor	LungTumor	Lung	Lung	Tumor	---	---	---	---	---	Specimen from Primary Human Lung Tumor
GSM466982	GSE18842	GSE18842	Tumor 32	Tumor 32	Human Lung Tumor	LungTumor	Lung	Lung	Tumor	---	---	---	---	---	Specimen from Primary Human Lung Tumor
GSM466983	GSE18842	GSE18842	Tumor 33	Tumor 33	Human Lung Tumor	LungTumor	Lung	Lung	Tumor	---	---	---	---	---	Specimen from Primary Human Lung Tumor
GSM466985	GSE18842	GSE18842	Tumor 36	Tumor 36	Human Lung Tumor	LungTumor	Lung	Lung	Tumor	---	---	---	---	---	Specimen from Primary Human Lung Tumor
GSM466987	GSE18842	GSE18842	Tumor 37	Tumor 37	Human Lung Tumor	LungTumor	Lung	Lung	Tumor	---	---	---	---	---	Specimen from Primary Human Lung Tumor
GSM466989	GSE18842	GSE18842	Tumor 38	Tumor 38	Human Lung Tumor	LungTumor	Lung	Lung	Tumor	---	---	---	---	---	Specimen from Primary Human Lung Tumor
GSM466991	GSE18842	GSE18842	Tumor 40	Tumor 40	Human Lung Tumor	LungTumor	Lung	Lung	Tumor	---	---	---	---	---	Specimen from Primary Human Lung Tumor
GSM466993	GSE18842	GSE18842	Tumor 41	Tumor 41	Human Lung Tumor	LungTumor	Lung	Lung	Tumor	---	---	---	---	---	Specimen from Primary Human Lung Tumor
GSM466994	GSE18842	GSE18842	Tumor 42	Tumor 42	Human Lung Tumor	LungTumor	Lung	Lung	Tumor	---	---	---	---	---	Specimen from Primary Human Lung Tumor
GSM466996	GSE18842	GSE18842	Tumor 43	Tumor 43	Human Lung Tumor	LungTumor	Lung	Lung	Tumor	---	---	---	---	---	Specimen from Primary Human Lung Tumor
GSM466998	GSE18842	GSE18842	Tumor 44	Tumor 44	Human Lung Tumor	LungTumor	Lung	Lung	Tumor	---	---	---	---	---	Specimen from Primary Human Lung Tumor
GSM467004	GSE18842	GSE18842	Tumor 46	Tumor 46	Human Lung Tumor	LungTumor	Lung	Lung	Tumor	---	---	---	---	---	Specimen from Primary Human Lung Tumor
GSM467006	GSE18842	GSE18842	Tumor 47	Tumor 47	Human Lung Tumor	LungTumor	Lung	Lung	Tumor	---	---	---	---	---	Specimen from Primary Human Lung Tumor
GSM467008	GSE18842	GSE18842	Tumor 48	Tumor 48	Human Lung Tumor	LungTumor	Lung	Lung	Tumor	---	---	---	---	---	Specimen from Primary Human Lung Tumor
GSM467010	GSE18842	GSE18842	Tumor 49	Tumor 49	Human Lung Tumor	LungTumor	Lung	Lung	Tumor	---	---	---	---	---	Specimen from Primary Human Lung Tumor
GSM467012	GSE18842	GSE18842	Tumor 50	Tumor 50	Human Lung Tumor	LungTumor	Lung	Lung	Tumor	---	---	---	---	---	Specimen from Primary Human Lung Tumor
GSM467014	GSE18842	GSE18842	Tumor 53	Tumor 53	Human Lung Tumor	LungTumor	Lung	Lung	Tumor	---	---	---	---	---	Specimen from Primary Human Lung Tumor
GSM467016	GSE18842	GSE18842	Tumor 55	Tumor 55	Human Lung Tumor	LungTumor	Lung	Lung	Tumor	---	---	---	---	---	Specimen from Primary Human Lung Tumor
GSM467018	GSE18842	GSE18842	Tumor 57	Tumor 57	Human Lung Tumor	LungTumor	Lung	Lung	Tumor	---	---	---	---	---	Specimen from Primary Human Lung Tumor
GSM467021	GSE18842	GSE18842	Tumor 60	Tumor 60	Human Lung Tumor	LungTumor	Lung	Lung	Tumor	---	---	---	---	---	Specimen from Primary Human Lung Tumor
GSM467023	GSE18842	GSE18842	Tumor 61	Tumor 61	Human Lung Tumor	LungTumor	Lung	Lung	Tumor	---	---	---	---	---	Specimen from Primary Human Lung Tumor
GSM467024	GSE18842	GSE18842	Tumor NP_1	Tumor NP_1	Human Lung Tumor	LungTumor	Lung	Lung	Tumor	---	---	---	---	---	Specimen from Primary Human Lung Tumor
GSM467026	GSE18842	GSE18842	Tumor 64	Tumor 64	Human Lung Tumor	LungTumor	Lung	Lung	Tumor	---	---	---	---	---	Specimen from Primary Human Lung Tumor
GSM467028	GSE18842	GSE18842	Tumor 65	Tumor 65	Human Lung Tumor	LungTumor	Lung	Lung	Tumor	---	---	---	---	---	Specimen from Primary Human Lung Tumor
GSM467029	GSE18842	GSE18842	Tumor 66	Tumor 66	Human Lung Tumor	LungTumor	Lung	Lung	Tumor	---	---	---	---	---	Specimen from Primary Human Lung Tumor
GSM467030	GSE18842	GSE18842	Tumor NP_2	Tumor NP_2	Human Lung Tumor	LungTumor	Lung	Lung	Tumor	---	---	---	---	---	Specimen from Primary Human Lung Tumor
GSM467032	GSE18842	GSE18842	Tumor 68	Tumor 68	Human Lung Tumor	LungTumor	Lung	Lung	Tumor	---	---	---	---	---	Specimen from Primary Human Lung Tumor
GSM467034	GSE18842	GSE18842	Tumor 70	Tumor 70	Human Lung Tumor	LungTumor	Lung	Lung	Tumor	---	---	---	---	---	Specimen from Primary Human Lung Tumor
GSM467036	GSE18842	GSE18842	Tumor 72	Tumor 72	Human Lung Tumor	LungTumor	Lung	Lung	Tumor	---	---	---	---	---	Specimen from Primary Human Lung Tumor
GSM258551	GSE10245	GSE10245	NSCLC_AC_10	NSCLC_AC_10	human non-small cell Lung cancer tumor tissue	LungTumor	Lung	Lung	Tumor	Adenocarcinoma	---	human non-small cell lung cancer tumor tissue	---	---	Specimen from Primary Human Lung Tumor
GSM258552	GSE10245	GSE10245	NSCLC_AC_16	NSCLC_AC_16	human non-small cell Lung cancer tumor tissue	LungTumor	Lung	Lung	Tumor	Adenocarcinoma	---	human non-small cell lung cancer tumor tissue	---	---	Specimen from Primary Human Lung Tumor
GSM258554	GSE10245	GSE10245	NSCLC_AC_24	NSCLC_AC_24	human non-small cell Lung cancer tumor tissue	LungTumor	Lung	Lung	Tumor	Adenocarcinoma	---	human non-small cell lung cancer tumor tissue	---	---	Specimen from Primary Human Lung Tumor
GSM258558	GSE10245	GSE10245	NSCLC_AC_40	NSCLC_AC_40	human non-small cell Lung cancer tumor tissue	LungTumor	Lung	Lung	Tumor	Adenocarcinoma	---	human non-small cell lung cancer tumor tissue	---	---	Specimen from Primary Human Lung Tumor
GSM258559	GSE10245	GSE10245	NSCLC_AC_49	NSCLC_AC_49	human non-small cell Lung cancer tumor tissue	LungTumor	Lung	Lung	Tumor	Adenocarcinoma	---	human non-small cell lung cancer tumor tissue	---	---	Specimen from Primary Human Lung Tumor
GSM258560	GSE10245	GSE10245	NSCLC_AC_51	NSCLC_AC_51	human non-small cell Lung cancer tumor tissue	LungTumor	Lung	Lung	Tumor	Adenocarcinoma	---	human non-small cell lung cancer tumor tissue	---	---	Specimen from Primary Human Lung Tumor
GSM258561	GSE10245	GSE10245	NSCLC_AC_53	NSCLC_AC_53	human non-small cell Lung cancer tumor tissue	LungTumor	Lung	Lung	Tumor	Adenocarcinoma	---	human non-small cell lung cancer tumor tissue	---	---	Specimen from Primary Human Lung Tumor
GSM258564	GSE10245	GSE10245	NSCLC_AC_70	NSCLC_AC_70	human non-small cell Lung cancer tumor tissue	LungTumor	Lung	Lung	Tumor	Adenocarcinoma	---	human non-small cell lung cancer tumor tissue	---	---	Specimen from Primary Human Lung Tumor
GSM258567	GSE10245	GSE10245	NSCLC_AC_84	NSCLC_AC_84	human non-small cell Lung cancer tumor tissue	LungTumor	Lung	Lung	Tumor	Adenocarcinoma	---	human non-small cell lung cancer tumor tissue	---	---	Specimen from Primary Human Lung Tumor
GSM258568	GSE10245	GSE10245	NSCLC_AC_88	NSCLC_AC_88	human non-small cell Lung cancer tumor tissue	LungTumor	Lung	Lung	Tumor	Adenocarcinoma	---	human non-small cell lung cancer tumor tissue	---	---	Specimen from Primary Human Lung Tumor
GSM258569	GSE10245	GSE10245	NSCLC_AC_89	NSCLC_AC_89	human non-small cell Lung cancer tumor tissue	LungTumor	Lung	Lung	Tumor	Adenocarcinoma	---	human non-small cell lung cancer tumor tissue	---	---	Specimen from Primary Human Lung Tumor
GSM258571	GSE10245	GSE10245	NSCLC_AC_97	NSCLC_AC_97	human non-small cell Lung cancer tumor tissue	LungTumor	Lung	Lung	Tumor	Adenocarcinoma	---	human non-small cell lung cancer tumor tissue	---	---	Specimen from Primary Human Lung Tumor
GSM258572	GSE10245	GSE10245	NSCLC_AC_113	NSCLC_AC_113	human non-small cell Lung cancer tumor tissue	LungTumor	Lung	Lung	Tumor	Adenocarcinoma	---	human non-small cell lung cancer tumor tissue	---	---	Specimen from Primary Human Lung Tumor
GSM258573	GSE10245	GSE10245	NSCLC_AC_136	NSCLC_AC_136	human non-small cell Lung cancer tumor tissue	LungTumor	Lung	Lung	Tumor	Adenocarcinoma	---	human non-small cell lung cancer tumor tissue	---	---	Specimen from Primary Human Lung Tumor
GSM258574	GSE10245	GSE10245	NSCLC_AC_137	NSCLC_AC_137	human non-small cell Lung cancer tumor tissue	LungTumor	Lung	Lung	Tumor	Adenocarcinoma	---	human non-small cell lung cancer tumor tissue	---	---	Specimen from Primary Human Lung Tumor
GSM258575	GSE10245	GSE10245	NSCLC_AC_147	NSCLC_AC_147	human non-small cell Lung cancer tumor tissue	LungTumor	Lung	Lung	Tumor	Adenocarcinoma	---	human non-small cell lung cancer tumor tissue	---	---	Specimen from Primary Human Lung Tumor
GSM258576	GSE10245	GSE10245	NSCLC_AC_148	NSCLC_AC_148	human non-small cell Lung cancer tumor tissue	LungTumor	Lung	Lung	Tumor	Adenocarcinoma	---	human non-small cell lung cancer tumor tissue	---	---	Specimen from Primary Human Lung Tumor
GSM258577	GSE10245	GSE10245	NSCLC_AC_161	NSCLC_AC_161	human non-small cell Lung cancer tumor tissue	LungTumor	Lung	Lung	Tumor	Adenocarcinoma	---	human non-small cell lung cancer tumor tissue	---	---	Specimen from Primary Human Lung Tumor
GSM258579	GSE10245	GSE10245	NSCLC_AC_169	NSCLC_AC_169	human non-small cell Lung cancer tumor tissue	LungTumor	Lung	Lung	Tumor	Adenocarcinoma	---	human non-small cell lung cancer tumor tissue	---	---	Specimen from Primary Human Lung Tumor
GSM258581	GSE10245	GSE10245	NSCLC_AC_202	NSCLC_AC_202	human non-small cell Lung cancer tumor tissue	LungTumor	Lung	Lung	Tumor	Adenocarcinoma	---	human non-small cell lung cancer tumor tissue	---	---	Specimen from Primary Human Lung Tumor
GSM258582	GSE10245	GSE10245	NSCLC_AC_210	NSCLC_AC_210	human non-small cell Lung cancer tumor tissue	LungTumor	Lung	Lung	Tumor	Adenocarcinoma	---	human non-small cell lung cancer tumor tissue	---	---	Specimen from Primary Human Lung Tumor
GSM258584	GSE10245	GSE10245	NSCLC_AC_233	NSCLC_AC_233	human non-small cell Lung cancer tumor tissue	LungTumor	Lung	Lung	Tumor	Adenocarcinoma	---	human non-small cell lung cancer tumor tissue	---	---	Specimen from Primary Human Lung Tumor
GSM258586	GSE10245	GSE10245	NSCLC_AC_271	NSCLC_AC_271	human non-small cell Lung cancer tumor tissue	LungTumor	Lung	Lung	Tumor	Adenocarcinoma	---	human non-small cell lung cancer tumor tissue	---	---	Specimen from Primary Human Lung Tumor
GSM258587	GSE10245	GSE10245	NSCLC_AC_273	NSCLC_AC_273	human non-small cell Lung cancer tumor tissue	LungTumor	Lung	Lung	Tumor	Adenocarcinoma	---	human non-small cell lung cancer tumor tissue	---	---	Specimen from Primary Human Lung Tumor
GSM258588	GSE10245	GSE10245	NSCLC_AC_276	NSCLC_AC_276	human non-small cell Lung cancer tumor tissue	LungTumor	Lung	Lung	Tumor	Adenocarcinoma	---	human non-small cell lung cancer tumor tissue	---	---	Specimen from Primary Human Lung Tumor
GSM258589	GSE10245	GSE10245	NSCLC_AC_282	NSCLC_AC_282	human non-small cell Lung cancer tumor tissue	LungTumor	Lung	Lung	Tumor	Adenocarcinoma	---	human non-small cell lung cancer tumor tissue	---	---	Specimen from Primary Human Lung Tumor
GSM258591	GSE10245	GSE10245	NSCLC_AC_331	NSCLC_AC_331	human non-small cell Lung cancer tumor tissue	LungTumor	Lung	Lung	Tumor	Adenocarcinoma	---	human non-small cell lung cancer tumor tissue	---	---	Specimen from Primary Human Lung Tumor
GSM258592	GSE10245	GSE10245	NSCLC_AC_334	NSCLC_AC_334	human non-small cell Lung cancer tumor tissue	LungTumor	Lung	Lung	Tumor	Adenocarcinoma	---	human non-small cell lung cancer tumor tissue	---	---	Specimen from Primary Human Lung Tumor
GSM258593	GSE10245	GSE10245	NSCLC_AC_342	NSCLC_AC_342	human non-small cell Lung cancer tumor tissue	LungTumor	Lung	Lung	Tumor	Adenocarcinoma	---	human non-small cell lung cancer tumor tissue	---	---	Specimen from Primary Human Lung Tumor
GSM258595	GSE10245	GSE10245	NSCLC_AC_348	NSCLC_AC_348	human non-small cell Lung cancer tumor tissue	LungTumor	Lung	Lung	Tumor	Adenocarcinoma	---	human non-small cell lung cancer tumor tissue	---	---	Specimen from Primary Human Lung Tumor
GSM258597	GSE10245	GSE10245	NSCLC_AC_368	NSCLC_AC_368	human non-small cell Lung cancer tumor tissue	LungTumor	Lung	Lung	Tumor	Adenocarcinoma	---	human non-small cell lung cancer tumor tissue	---	---	Specimen from Primary Human Lung Tumor
GSM258598	GSE10245	GSE10245	NSCLC_AC_378	NSCLC_AC_378	human non-small cell Lung cancer tumor tissue	LungTumor	Lung	Lung	Tumor	Adenocarcinoma	---	human non-small cell lung cancer tumor tissue	---	---	Specimen from Primary Human Lung Tumor
GSM258600	GSE10245	GSE10245	NSCLC_AC_397	NSCLC_AC_397	human non-small cell Lung cancer tumor tissue	LungTumor	Lung	Lung	Tumor	Adenocarcinoma	---	human non-small cell lung cancer tumor tissue	---	---	Specimen from Primary Human Lung Tumor
GSM258601	GSE10245	GSE10245	NSCLC_AC_400	NSCLC_AC_400	human non-small cell Lung cancer tumor tissue	LungTumor	Lung	Lung	Tumor	Adenocarcinoma	---	human non-small cell lung cancer tumor tissue	---	---	Specimen from Primary Human Lung Tumor
GSM258602	GSE10245	GSE10245	NSCLC_AC_402	NSCLC_AC_402	human non-small cell Lung cancer tumor tissue	LungTumor	Lung	Lung	Tumor	Adenocarcinoma	---	human non-small cell lung cancer tumor tissue	---	---	Specimen from Primary Human Lung Tumor
GSM258604	GSE10245	GSE10245	NSCLC_AC_426	NSCLC_AC_426	human non-small cell Lung cancer tumor tissue	LungTumor	Lung	Lung	Tumor	Adenocarcinoma	---	human non-small cell lung cancer tumor tissue	---	---	Specimen from Primary Human Lung Tumor
GSM258605	GSE10245	GSE10245	NSCLC_AC_434	NSCLC_AC_434	human non-small cell Lung cancer tumor tissue	LungTumor	Lung	Lung	Tumor	Adenocarcinoma	---	human non-small cell lung cancer tumor tissue	---	---	Specimen from Primary Human Lung Tumor
GSM258606	GSE10245	GSE10245	NSCLC_AC_445	NSCLC_AC_445	human non-small cell Lung cancer tumor tissue	LungTumor	Lung	Lung	Tumor	Adenocarcinoma	---	human non-small cell lung cancer tumor tissue	---	---	Specimen from Primary Human Lung Tumor
GSM258607	GSE10245	GSE10245	NSCLC_AC_489	NSCLC_AC_489	human non-small cell Lung cancer tumor tissue	LungTumor	Lung	Lung	Tumor	Adenocarcinoma	---	human non-small cell lung cancer tumor tissue	---	---	Specimen from Primary Human Lung Tumor
GSM258608	GSE10245	GSE10245	NSCLC_AC_492	NSCLC_AC_492	human non-small cell Lung cancer tumor tissue	LungTumor	Lung	Lung	Tumor	Adenocarcinoma	---	human non-small cell lung cancer tumor tissue	---	---	Specimen from Primary Human Lung Tumor
GSM318073	GSE12667	GSE12667	22049	22049	Lung	LungTumor	Lung	Lung	Tumor	Adenocarcinoma	---	Smoking_Status: Former; Race: African American; No treatment. Disease state only	F	---	Specimen from Primary Human Lung Tumor
GSM318074	GSE12667	GSE12667	22050	22050	Lung	LungTumor	Lung	Lung	Tumor	Adenocarcinoma	---	Smoking_Status: Current; Race: White; No treatment. Disease state only	F	---	---
GSM318075	GSE12667	GSE12667	22051	22051	Lung	LungTumor	Lung	Lung	Tumor	Adenocarcinoma	---	Smoking_Status: Current; Race: White; No treatment. Disease state only	M	---	---
GSM318076	GSE12667	GSE12667	22052	22052	Lung	LungTumor	Lung	Lung	Tumor	Adenocarcinoma	---	Smoking_Status: Current; Race: White; No treatment. Disease state only	M	---	---
GSM318077	GSE12667	GSE12667	22053	22053	Lung	LungTumor	Lung	Lung	Tumor	Adenocarcinoma	---	Smoking_Status: Current; Race: White; No treatment. Disease state only	F	---	---
GSM318078	GSE12667	GSE12667	22054	22054	Lung	LungTumor	Lung	Lung	Tumor	Adenocarcinoma	---	Smoking_Status: Not Available; Race: White; No treatment. Disease state only	F	---	---
GSM318079	GSE12667	GSE12667	22055	22055	Lung	LungTumor	Lung	Lung	Tumor	Adenocarcinoma	---	Smoking_Status: Former; Race: White; No treatment. Disease state only	M	---	---
GSM318080	GSE12667	GSE12667	22056	22056	Lung	LungTumor	Lung	Lung	Tumor	Adenocarcinoma	---	Smoking_Status: Not Available; Race: White; No treatment. Disease state only	F	---	---
GSM318081	GSE12667	GSE12667	22057	22057	Lung	LungTumor	Lung	Lung	Tumor	Adenocarcinoma	---	Smoking_Status: Current; Race: African American; No treatment. Disease state only	F	---	---
GSM318082	GSE12667	GSE12667	22058	22058	Lung	LungTumor	Lung	Lung	Tumor	Adenocarcinoma	---	Smoking_Status: Not Available; Race: White; No treatment. Disease state only	M	---	---
GSM318083	GSE12667	GSE12667	22059	22059	Lung	LungTumor	Lung	Lung	Tumor	Adenocarcinoma	---	Smoking_Status: Never; Race: White; No treatment. Disease state only	F	---	---
GSM318084	GSE12667	GSE12667	22060	22060	Lung	LungTumor	Lung	Lung	Tumor	Adenocarcinoma	---	Smoking_Status: Former; Race: White; No treatment. Disease state only	M	---	---
GSM318085	GSE12667	GSE12667	22061	22061	Lung	LungTumor	Lung	Lung	Tumor	Adenocarcinoma	---	Smoking_Status: Not Available; Race: White; No treatment. Disease state only	M	---	---
GSM318087	GSE12667	GSE12667	22063	22063	Lung	LungTumor	Lung	Lung	Tumor	Adenocarcinoma	---	Smoking_Status: Former; Race: White; No treatment. Disease state only	F	---	---
GSM318088	GSE12667	GSE12667	22064	22064	Lung	LungTumor	Lung	Lung	Tumor	Adenocarcinoma	---	Smoking_Status: Current; Race: African American; No treatment. Disease state only	M	---	---
GSM318089	GSE12667	GSE12667	22033	22033	Lung	LungTumor	Lung	Lung	Tumor	Adenocarcinoma	---	Smoking_Status: Current; Race: White; No treatment. Disease state only	F	---	---
GSM318090	GSE12667	GSE12667	22034	22034	Lung	LungTumor	Lung	Lung	Tumor	Adenocarcinoma	---	Smoking_Status: Current; Race: White; No treatment. Disease state only	M	---	---
GSM318091	GSE12667	GSE12667	22035	22035	Lung	LungTumor	Lung	Lung	Tumor	Adenocarcinoma	---	Smoking_Status: Current; Race: White; No treatment. Disease state only	M	---	---
GSM318092	GSE12667	GSE12667	22036	22036	Lung	LungTumor	Lung	Lung	Tumor	Adenocarcinoma	---	Smoking_Status: Former; Race: White; No treatment. Disease state only	M	---	---
GSM318093	GSE12667	GSE12667	22037	22037	Lung	LungTumor	Lung	Lung	Tumor	Adenocarcinoma	---	Smoking_Status: Current; Race: White; No treatment. Disease state only	M	---	---
GSM318095	GSE12667	GSE12667	22039	22039	Lung	LungTumor	Lung	Lung	Tumor	Adenocarcinoma	---	Smoking_Status: Not Available; Race: White; No treatment. Disease state only	F	---	---
GSM318096	GSE12667	GSE12667	22040	22040	Lung	LungTumor	Lung	Lung	Tumor	Adenocarcinoma	---	Smoking_Status: Former; Race: White; No treatment. Disease state only	M	---	---
GSM318097	GSE12667	GSE12667	22041	22041	Lung	LungTumor	Lung	Lung	Tumor	Adenocarcinoma	---	Smoking_Status: Never; Race: White; No treatment. Disease state only	F	---	---
GSM318098	GSE12667	GSE12667	22042	22042	Lung	LungTumor	Lung	Lung	Tumor	Adenocarcinoma	---	Smoking_Status: Former; Race: White; No treatment. Disease state only	M	---	---
GSM318099	GSE12667	GSE12667	22043	22043	Lung	LungTumor	Lung	Lung	Tumor	Adenocarcinoma	---	Smoking_Status: Current; Race: White; No treatment. Disease state only	F	---	---
GSM318100	GSE12667	GSE12667	22044	22044	Lung	LungTumor	Lung	Lung	Tumor	Adenocarcinoma	---	Smoking_Status: Former; Race: White; No treatment. Disease state only	F	---	---
GSM318101	GSE12667	GSE12667	22045	22045	Lung	LungTumor	Lung	Lung	Tumor	Adenocarcinoma	---	Smoking_Status: Current; Race: White; No treatment. Disease state only	M	---	---
GSM318102	GSE12667	GSE12667	22046	22046	Lung	LungTumor	Lung	Lung	Tumor	Adenocarcinoma	---	Smoking_Status: Current; Race: White; No treatment. Disease state only	F	---	---
GSM318103	GSE12667	GSE12667	22047	22047	Lung	LungTumor	Lung	Lung	Tumor	Adenocarcinoma	---	Smoking_Status: Former; Race: White; No treatment. Disease state only	F	---	---
GSM318104	GSE12667	GSE12667	22048	22048	Lung	LungTumor	Lung	Lung	Tumor	Adenocarcinoma	---	Smoking_Status: Not Available; Race: White; No treatment. Disease state only	M	---	---
GSM318106	GSE12667	GSE12667	22066	22066	Lung	LungTumor	Lung	Lung	Tumor	Adenocarcinoma	---	Smoking_Status: Not Available; Race: White; No treatment. Disease state only	M	---	---
GSM318107	GSE12667	GSE12667	22067	22067	Lung	LungTumor	Lung	Lung	Tumor	Adenocarcinoma	---	Smoking_Status: Former; Race: White; No treatment. Disease state only	F	---	---
GSM318108	GSE12667	GSE12667	22068	22068	Lung	LungTumor	Lung	Lung	Tumor	Adenocarcinoma	---	Smoking_Status: Former; Race: White; No treatment. Disease state only	M	---	---
GSM318109	GSE12667	GSE12667	22069	22069	Lung	LungTumor	Lung	Lung	Tumor	Adenocarcinoma	---	Smoking_Status: Former; Race: White; No treatment. Disease state only	M	---	---
GSM318110	GSE12667	GSE12667	22070	22070	Lung	LungTumor	Lung	Lung	Tumor	Adenocarcinoma	---	Smoking_Status: Former; Race: White; No treatment. Disease state only	M	---	---
GSM318111	GSE12667	GSE12667	22071	22071	Lung	LungTumor	Lung	Lung	Tumor	Adenocarcinoma	---	Smoking_Status: Not Available; Race: White; No treatment. Disease state only	F	---	---
GSM318112	GSE12667	GSE12667	22072	22072	Lung	LungTumor	Lung	Lung	Tumor	Adenocarcinoma	---	Smoking_Status: Former; Race: White; No treatment. Disease state only	F	---	---
GSM318113	GSE12667	GSE12667	22073	22073	Lung	LungTumor	Lung	Lung	Tumor	Adenocarcinoma	---	Smoking_Status: Current; Race: White; No treatment. Disease state only	F	---	---
GSM318114	GSE12667	GSE12667	22074	22074	Lung	LungTumor	Lung	Lung	Tumor	Adenocarcinoma	---	Smoking_Status: Former; Race: White; No treatment. Disease state only	M	---	---
GSM318115	GSE12667	GSE12667	22075	22075	Lung	LungTumor	Lung	Lung	Tumor	Adenocarcinoma	---	Smoking_Status: Current; Race: White; No treatment. Disease state only	M	---	---
GSM318116	GSE12667	GSE12667	22076	22076	Lung	LungTumor	Lung	Lung	Tumor	Adenocarcinoma	---	Smoking_Status: Never; Race: White; No treatment. Disease state only	F	---	---
GSM318117	GSE12667	GSE12667	22078	22078	Lung	LungTumor	Lung	Lung	Tumor	Adenocarcinoma	---	Smoking_Status: Not Available; Race: White; No treatment. Disease state only	M	---	---
GSM318118	GSE12667	GSE12667	22079	22079	Lung	LungTumor	Lung	Lung	Tumor	Adenocarcinoma	---	Smoking_Status: Not Available; Race: White; No treatment. Disease state only	F	---	---
GSM318120	GSE12667	GSE12667	22081	22081	Lung	LungTumor	Lung	Lung	Tumor	Adenocarcinoma	---	Smoking_Status: Not Available; Race: African American; No treatment. Disease state only	F	---	---
GSM318121	GSE12667	GSE12667	22082	22082	Lung	LungTumor	Lung	Lung	Tumor	Adenocarcinoma	---	Smoking_Status: Former; Race: White; No treatment. Disease state only	M	---	---
GSM318122	GSE12667	GSE12667	22083	22083	Lung	LungTumor	Lung	Lung	Tumor	Adenocarcinoma	---	Smoking_Status: Former; Race: White; No treatment. Disease state only	M	---	---
GSM318124	GSE12667	GSE12667	22085	22085	Lung	LungTumor	Lung	Lung	Tumor	Adenocarcinoma	---	Smoking_Status: Former; Race: White; No treatment. Disease state only	F	---	---
GSM318125	GSE12667	GSE12667	22086	22086	Lung	LungTumor	Lung	Lung	Tumor	Adenocarcinoma	---	Smoking_Status: Former; Race: White; No treatment. Disease state only	M	---	---
GSM318126	GSE12667	GSE12667	22087	22087	Lung	LungTumor	Lung	Lung	Tumor	Adenocarcinoma	---	Smoking_Status: Not Available; Race: White; No treatment. Disease state only	F	---	---
GSM318127	GSE12667	GSE12667	22088	22088	Lung	LungTumor	Lung	Lung	Tumor	Adenocarcinoma	---	Smoking_Status: Not Available; Race: White; No treatment. Disease state only	M	---	---
GSM318130	GSE12667	GSE12667	22091	22091	Lung	LungTumor	Lung	Lung	Tumor	Adenocarcinoma	---	Smoking_Status: Never; Race: White; No treatment. Disease state only	M	---	---
GSM318131	GSE12667	GSE12667	22092	22092	Lung	LungTumor	Lung	Lung	Tumor	Adenocarcinoma	---	Smoking_Status: Never; Race: White; No treatment. Disease state only	F	---	---
GSM318132	GSE12667	GSE12667	22093	22093	Lung	LungTumor	Lung	Lung	Tumor	Adenocarcinoma	---	Smoking_Status: Not Available; Race: White; No treatment. Disease state only	F	---	---
GSM318133	GSE12667	GSE12667	22094	22094	Lung	LungTumor	Lung	Lung	Tumor	Adenocarcinoma	---	Smoking_Status: Never; Race: White; No treatment. Disease state only	F	---	---
GSM318134	GSE12667	GSE12667	22095	22095	Lung	LungTumor	Lung	Lung	Tumor	Adenocarcinoma	---	Smoking_Status: Not Available; Race: White; No treatment. Disease state only	F	---	---
GSM318135	GSE12667	GSE12667	22096	22096	Lung	LungTumor	Lung	Lung	Tumor	Adenocarcinoma	---	Smoking_Status: Not Available; Race: White; No treatment. Disease state only	F	---	---
GSM318136	GSE12667	GSE12667	22097	22097	Lung	LungTumor	Lung	Lung	Tumor	Adenocarcinoma	---	Smoking_Status: Current; Race: White; No treatment. Disease state only	F	---	---
GSM318137	GSE12667	GSE12667	22099	22099	Lung	LungTumor	Lung	Lung	Tumor	Adenocarcinoma	---	Smoking_Status: Not Available; Race: N/A; No treatment. Disease state only	F	---	---
GSM318138	GSE12667	GSE12667	22100	22100	Lung	LungTumor	Lung	Lung	Tumor	Adenocarcinoma	---	Smoking_Status: Former; Race: African American; No treatment. Disease state only	M	---	---
GSM318139	GSE12667	GSE12667	22101	22101	Lung	LungTumor	Lung	Lung	Tumor	Adenocarcinoma	---	Smoking_Status: Former; Race: White; No treatment. Disease state only	F	---	---
GSM318140	GSE12667	GSE12667	22102	22102	Lung	LungTumor	Lung	Lung	Tumor	Adenocarcinoma	---	Smoking_Status: Former; Race: White; No treatment. Disease state only	M	---	---
GSM318141	GSE12667	GSE12667	22103	22103	Lung	LungTumor	Lung	Lung	Tumor	Adenocarcinoma	---	Smoking_Status: Former; Race: White; No treatment. Disease state only	M	---	---
GSM318142	GSE12667	GSE12667	22104	22104	Lung	LungTumor	Lung	Lung	Tumor	Adenocarcinoma	---	Smoking_Status: Former; Race: White; No treatment. Disease state only	F	---	---
GSM318143	GSE12667	GSE12667	22105	22105	Lung	LungTumor	Lung	Lung	Tumor	Adenocarcinoma	---	Smoking_Status: Never; Race: African American; No treatment. Disease state only	F	---	---
GSM318144	GSE12667	GSE12667	22106	22106	Lung	LungTumor	Lung	Lung	Tumor	Adenocarcinoma	---	Smoking_Status: Not Available; Race: White; No treatment. Disease state only	M	---	---
GSM318145	GSE12667	GSE12667	22107	22107	Lung	LungTumor	Lung	Lung	Tumor	Adenocarcinoma	---	Smoking_Status: Never; Race: White; No treatment. Disease state only	M	---	---
GSM318146	GSE12667	GSE12667	22144	22144	Lung	LungTumor	Lung	Lung	Tumor	Adenocarcinoma	---	Smoking_Status: Not Available; Race: White; No treatment. Disease state only	F	---	---
GSM318147	GSE12667	GSE12667	22077	22077	Lung	LungTumor	Lung	Lung	Tumor	Adenocarcinoma	---	Smoking_Status: Not Available; Race: White; No treatment. Disease state only	F	---	---
GSM475662	GSE19188	GSE19188	NSCLC EMC 2384T	NSCLC EMC 2384T	frozen tissue	LungTumor	Lung	Lung	Tumor	Adenocarcinoma	---	status: Not available; overall survival: Not available	---	---	---
GSM475670	GSE19188	GSE19188	NSCLC EMC 2408T	NSCLC EMC 2408T	frozen tissue	LungTumor	Lung	Lung	Tumor	Adenocarcinoma	---	status: Not available; overall survival: Not available	---	---	---
GSM475672	GSE19188	GSE19188	NSCLC EMC 2410T	NSCLC EMC 2410T	frozen tissue	LungTumor	Lung	Lung	Tumor	Adenocarcinoma	---	status: Not available; overall survival: Not available	---	---	---
GSM475676	GSE19188	GSE19188	NSCLC EMC 2420T	NSCLC EMC 2420T	frozen tissue	LungTumor	Lung	Lung	Tumor	Adenocarcinoma	---	status: Not available; overall survival: Not available	---	---	---
GSM475679	GSE19188	GSE19188	NSCLC EMC ADC2243T	NSCLC EMC ADC2243T	frozen tissue	LungTumor	Lung	Lung	Tumor	Adenocarcinoma	---	status: alive; overall survival: 127	M	---	---
GSM475681	GSE19188	GSE19188	NSCLC EMC ADC2246T	NSCLC EMC ADC2246T	frozen tissue	LungTumor	Lung	Lung	Tumor	Adenocarcinoma	---	status: deceased; overall survival: 12.57	M	---	---
GSM475683	GSE19188	GSE19188	NSCLC EMC ADC2248T	NSCLC EMC ADC2248T	frozen tissue	LungTumor	Lung	Lung	Tumor	Adenocarcinoma	---	status: deceased; overall survival: 0.67	M	---	---
GSM475685	GSE19188	GSE19188	NSCLC EMC ADC2256T	NSCLC EMC ADC2256T	frozen tissue	LungTumor	Lung	Lung	Tumor	Adenocarcinoma	---	status: alive; overall survival: 98.93	M	---	---
GSM475687	GSE19188	GSE19188	NSCLC EMC ADC2260T	NSCLC EMC ADC2260T	frozen tissue	LungTumor	Lung	Lung	Tumor	Adenocarcinoma	---	status: deceased; overall survival: 87.7	M	---	---
GSM475689	GSE19188	GSE19188	NSCLC EMC ADC2264T	NSCLC EMC ADC2264T	frozen tissue	LungTumor	Lung	Lung	Tumor	Adenocarcinoma	---	status: deceased; overall survival: 10.33	M	---	---
GSM475691	GSE19188	GSE19188	NSCLC EMC ADC2270T	NSCLC EMC ADC2270T	frozen tissue	LungTumor	Lung	Lung	Tumor	Adenocarcinoma	---	status: deceased; overall survival: 4.87	M	---	---
GSM475692	GSE19188	GSE19188	NSCLC EMC ADC2272T	NSCLC EMC ADC2272T	frozen tissue	LungTumor	Lung	Lung	Tumor	Adenocarcinoma	---	status: deceased; overall survival: 20.37	M	---	---
GSM475696	GSE19188	GSE19188	NSCLC EMC ADC2294T	NSCLC EMC ADC2294T	frozen tissue	LungTumor	Lung	Lung	Tumor	Adenocarcinoma	---	status: deceased; overall survival: 66.47	M	---	---
GSM475698	GSE19188	GSE19188	NSCLC EMC ADC2296T	NSCLC EMC ADC2296T	frozen tissue	LungTumor	Lung	Lung	Tumor	Adenocarcinoma	---	status: alive; overall survival: 110.8	M	---	---
GSM475700	GSE19188	GSE19188	NSCLC EMC ADC2308T	NSCLC EMC ADC2308T	frozen tissue	LungTumor	Lung	Lung	Tumor	Adenocarcinoma	---	status: deceased; overall survival: 22.57	M	---	---
GSM475701	GSE19188	GSE19188	NSCLC EMC ADC2310T	NSCLC EMC ADC2310T	frozen tissue	LungTumor	Lung	Lung	Tumor	Adenocarcinoma	---	status: alive; overall survival: 103.7	M	---	---
GSM475703	GSE19188	GSE19188	NSCLC EMC ADC2316T	NSCLC EMC ADC2316T	frozen tissue	LungTumor	Lung	Lung	Tumor	Adenocarcinoma	---	status: alive; overall survival: 124.83	M	---	---
GSM475708	GSE19188	GSE19188	NSCLC EMC ADC2340T	NSCLC EMC ADC2340T	frozen tissue	LungTumor	Lung	Lung	Tumor	Adenocarcinoma	---	status: deceased; overall survival: 0.87	M	---	---
GSM475709	GSE19188	GSE19188	NSCLC EMC ADC2347T	NSCLC EMC ADC2347T	frozen tissue	LungTumor	Lung	Lung	Tumor	Adenocarcinoma	---	status: deceased; overall survival: 8.27	M	---	---
GSM475710	GSE19188	GSE19188	NSCLC EMC ADC2348T	NSCLC EMC ADC2348T	frozen tissue	LungTumor	Lung	Lung	Tumor	Adenocarcinoma	---	status: alive; overall survival: 116.83	M	---	---
GSM475712	GSE19188	GSE19188	NSCLC EMC LCC2218T	NSCLC EMC LCC2218T	frozen tissue	LungTumor	Lung	Lung	Tumor	Adenocarcinoma	---	status: deceased; overall survival: 17.3	M	---	---
GSM475715	GSE19188	GSE19188	NSCLC EMC LCC2234T	NSCLC EMC LCC2234T	frozen tissue	LungTumor	Lung	Lung	Tumor	Adenocarcinoma	---	status: deceased; overall survival: 79.87	M	---	---
GSM475747	GSE19188	GSE19188	NSCLC EMC SCC2288T	NSCLC EMC SCC2288T	frozen tissue	LungTumor	Lung	Lung	Tumor	Adenocarcinoma	---	status: deceased; overall survival: 16.7	M	---	---
GSM475761	GSE19188	GSE19188	NSCLC EMC TB0006tu	NSCLC EMC TB0006tu	frozen tissue	LungTumor	Lung	Lung	Tumor	Adenocarcinoma	---	status: deceased; overall survival: 24.17	M	---	---
GSM475765	GSE19188	GSE19188	NSCLC EMC TB0009tu	NSCLC EMC TB0009tu	frozen tissue	LungTumor	Lung	Lung	Tumor	Adenocarcinoma	---	status: deceased; overall survival: 46.7	M	---	---
GSM475768	GSE19188	GSE19188	NSCLC EMC TB0013tu	NSCLC EMC TB0013tu	frozen tissue	LungTumor	Lung	Lung	Tumor	Adenocarcinoma	---	status: deceased; overall survival: 2.53	M	---	---
GSM475770	GSE19188	GSE19188	NSCLC EMC TB0015tu	NSCLC EMC TB0015tu	frozen tissue	LungTumor	Lung	Lung	Tumor	Adenocarcinoma	---	status: alive; overall survival: 63.87	M	---	---
GSM475772	GSE19188	GSE19188	NSCLC EMC TB0018tu	NSCLC EMC TB0018tu	frozen tissue	LungTumor	Lung	Lung	Tumor	Adenocarcinoma	---	status: alive; overall survival: 27.97	M	---	---
GSM475773	GSE19188	GSE19188	NSCLC EMC TB0019tu	NSCLC EMC TB0019tu	frozen tissue	LungTumor	Lung	Lung	Tumor	Adenocarcinoma	---	status: alive; overall survival: 89.73	M	---	---
GSM475779	GSE19188	GSE19188	NSCLC EMC TB0025tu	NSCLC EMC TB0025tu	frozen tissue	LungTumor	Lung	Lung	Tumor	Adenocarcinoma	---	status: alive; overall survival: 110.8	M	---	---
GSM475784	GSE19188	GSE19188	NSCLC EMC TB0031tu	NSCLC EMC TB0031tu	frozen tissue	LungTumor	Lung	Lung	Tumor	Adenocarcinoma	---	status: alive; overall survival: 67.87	M	---	---
GSM475787	GSE19188	GSE19188	NSCLC EMC TB0033tu	NSCLC EMC TB0033tu	frozen tissue	LungTumor	Lung	Lung	Tumor	Adenocarcinoma	---	status: alive; overall survival: 20.93	M	---	---
GSM475788	GSE19188	GSE19188	NSCLC EMC TB0034tu	NSCLC EMC TB0034tu	frozen tissue	LungTumor	Lung	Lung	Tumor	Adenocarcinoma	---	status: alive; overall survival: 23.13	M	---	---
GSM475792	GSE19188	GSE19188	NSCLC EMC TB0037tu	NSCLC EMC TB0037tu	frozen tissue	LungTumor	Lung	Lung	Tumor	Adenocarcinoma	---	status: deceased; overall survival: 20.37	M	---	---
GSM475794	GSE19188	GSE19188	NSCLC EMC TB0041tu	NSCLC EMC TB0041tu	frozen tissue	LungTumor	Lung	Lung	Tumor	Adenocarcinoma	---	status: deceased; overall survival: 5.53	M	---	---
GSM475795	GSE19188	GSE19188	NSCLC EMC TB0044tu	NSCLC EMC TB0044tu	frozen tissue	LungTumor	Lung	Lung	Tumor	Adenocarcinoma	---	status: deceased; overall survival: 13.73	M	---	---
GSM475796	GSE19188	GSE19188	NSCLC EMC TB0045tu	NSCLC EMC TB0045tu	frozen tissue	LungTumor	Lung	Lung	Tumor	Adenocarcinoma	---	status: alive; overall survival: 124.3	M	---	---
GSM475797	GSE19188	GSE19188	NSCLC EMC TB0047tu	NSCLC EMC TB0047tu	frozen tissue	LungTumor	Lung	Lung	Tumor	Adenocarcinoma	---	status: alive; overall survival: 89.03	M	---	---
GSM475799	GSE19188	GSE19188	NSCLC EMC TB0052tu	NSCLC EMC TB0052tu	frozen tissue	LungTumor	Lung	Lung	Tumor	Adenocarcinoma	---	status: alive; overall survival: 78.63	M	---	---
GSM475803	GSE19188	GSE19188	NSCLC EMC TB0062tu	NSCLC EMC TB0062tu	frozen tissue	LungTumor	Lung	Lung	Tumor	Adenocarcinoma	---	status: deceased; overall survival: 60.73	M	---	---
GSM475808	GSE19188	GSE19188	NSCLC EMC TB0067tu	NSCLC EMC TB0067tu	frozen tissue	LungTumor	Lung	Lung	Tumor	Adenocarcinoma	---	status: deceased; overall survival: 2.5	M	---	---
GSM475810	GSE19188	GSE19188	NSCLC EMC TB0068tu	NSCLC EMC TB0068tu	frozen tissue	LungTumor	Lung	Lung	Tumor	Adenocarcinoma	---	status: deceased; overall survival: 7.13	M	---	---
GSM475656	GSE19188	GSE19188	NSCLC EMC TB0069tu	NSCLC EMC TB0069tu	frozen tissue	LungTumor	Lung	Lung	Tumor	Large Cell Carcinoma	---	status: deceased; overall survival: 12.5	M	---	---
GSM475661	GSE19188	GSE19188	NSCLC EMC 2382T	NSCLC EMC 2382T	frozen tissue	LungTumor	Lung	Lung	Tumor	Large Cell Carcinoma	---	status: Not available; overall survival: Not available	---	---	---
GSM475717	GSE19188	GSE19188	NSCLC EMC LCC2250T	NSCLC EMC LCC2250T	frozen tissue	LungTumor	Lung	Lung	Tumor	Large Cell Carcinoma	---	status: deceased; overall survival: 79.27	M	---	---
GSM475720	GSE19188	GSE19188	NSCLC EMC LCC2286T	NSCLC EMC LCC2286T	frozen tissue	LungTumor	Lung	Lung	Tumor	Large Cell Carcinoma	---	status: deceased; overall survival: 5.5	M	---	---
GSM475722	GSE19188	GSE19188	NSCLC EMC LCC2304T	NSCLC EMC LCC2304T	frozen tissue	LungTumor	Lung	Lung	Tumor	Large Cell Carcinoma	---	status: deceased; overall survival: 17.67	M	---	---
GSM475724	GSE19188	GSE19188	NSCLC EMC LCC2312T	NSCLC EMC LCC2312T	frozen tissue	LungTumor	Lung	Lung	Tumor	Large Cell Carcinoma	---	status: alive; overall survival: 51.9	M	---	---
GSM475727	GSE19188	GSE19188	NSCLC EMC LCC2349T	NSCLC EMC LCC2349T	frozen tissue	LungTumor	Lung	Lung	Tumor	Large Cell Carcinoma	---	status: deceased; overall survival: 56.5	M	---	---
GSM475737	GSE19188	GSE19188	NSCLC EMC SCC2262T	NSCLC EMC SCC2262T	frozen tissue	LungTumor	Lung	Lung	Tumor	Large Cell Carcinoma	---	status: deceased; overall survival: 6.77	M	---	---
GSM475739	GSE19188	GSE19188	NSCLC EMC SCC2266T	NSCLC EMC SCC2266T	frozen tissue	LungTumor	Lung	Lung	Tumor	Large Cell Carcinoma	---	status: alive; overall survival: 2.67	M	---	---
GSM475741	GSE19188	GSE19188	NSCLC EMC SCC2268T	NSCLC EMC SCC2268T	frozen tissue	LungTumor	Lung	Lung	Tumor	Large Cell Carcinoma	---	status: alive; overall survival: 47.23	M	---	---
GSM475769	GSE19188	GSE19188	NSCLC EMC TB0014tu	NSCLC EMC TB0014tu	frozen tissue	LungTumor	Lung	Lung	Tumor	Large Cell Carcinoma	---	status: deceased; overall survival: 26.43	M	---	---
GSM475774	GSE19188	GSE19188	NSCLC EMC TB0020tu	NSCLC EMC TB0020tu	frozen tissue	LungTumor	Lung	Lung	Tumor	Large Cell Carcinoma	---	status: alive; overall survival: 29.27	M	---	---
GSM475776	GSE19188	GSE19188	NSCLC EMC TB0022tu	NSCLC EMC TB0022tu	frozen tissue	LungTumor	Lung	Lung	Tumor	Large Cell Carcinoma	---	status: alive; overall survival: 35.73	M	---	---
GSM475777	GSE19188	GSE19188	NSCLC EMC TB0023tu	NSCLC EMC TB0023tu	frozen tissue	LungTumor	Lung	Lung	Tumor	Large Cell Carcinoma	---	status: deceased; overall survival: 9.23	M	---	---
GSM475785	GSE19188	GSE19188	NSCLC EMC TB0032tu	NSCLC EMC TB0032tu	frozen tissue	LungTumor	Lung	Lung	Tumor	Large Cell Carcinoma	---	status: alive; overall survival: 50.53	M	---	---
GSM475791	GSE19188	GSE19188	NSCLC EMC TB0036tu	NSCLC EMC TB0036tu	frozen tissue	LungTumor	Lung	Lung	Tumor	Large Cell Carcinoma	---	status: alive; overall survival: 67.63	M	---	---
GSM475793	GSE19188	GSE19188	NSCLC EMC TB0038tu	NSCLC EMC TB0038tu	frozen tissue	LungTumor	Lung	Lung	Tumor	Large Cell Carcinoma	---	status: alive; overall survival: 78.9	M	---	---
GSM475802	GSE19188	GSE19188	NSCLC EMC TB0060tu	NSCLC EMC TB0060tu	frozen tissue	LungTumor	Lung	Lung	Tumor	Large Cell Carcinoma	---	status: deceased; overall survival: 9.47	M	---	---
GSM318094	GSE12667	GSE12667	22038	22038	Lung	LungTumor	Lung	Lung	Tumor	Other	---	Smoking_Status: Current; Race: African American; No treatment. Disease state only	M	---	---
GSM318129	GSE12667	GSE12667	22090	22090	Lung	LungTumor	Lung	Lung	Tumor	Other	---	Smoking_Status: Not Available; Race: White; No treatment. Disease state only	M	---	---
GSM318105	GSE12667	GSE12667	22065	22065	Lung	LungTumor	Lung	Lung	Tumor	Sqaumous cell carcinoma	---	Smoking_Status: Not Available; Race: White; No treatment. Disease state only	M	---	---
GSM258553	GSE10245	GSE10245	NSCLC_SCC_22	NSCLC_SCC_22	human non-small cell Lung cancer tumor tissue	LungTumor	Lung	Lung	Tumor	Squamous Cell Carcinoma	---	human non-small cell lung cancer tumor tissue	---	---	---
GSM258555	GSE10245	GSE10245	NSCLC_SCC_25	NSCLC_SCC_25	human non-small cell Lung cancer tumor tissue	LungTumor	Lung	Lung	Tumor	Squamous Cell Carcinoma	---	human non-small cell lung cancer tumor tissue	---	---	---
GSM258556	GSE10245	GSE10245	NSCLC_SCC_30	NSCLC_SCC_30	human non-small cell Lung cancer tumor tissue	LungTumor	Lung	Lung	Tumor	Squamous Cell Carcinoma	---	human non-small cell lung cancer tumor tissue	---	---	---
GSM258557	GSE10245	GSE10245	NSCLC_SCC_37	NSCLC_SCC_37	human non-small cell Lung cancer tumor tissue	LungTumor	Lung	Lung	Tumor	Squamous Cell Carcinoma	---	human non-small cell lung cancer tumor tissue	---	---	---
GSM258562	GSE10245	GSE10245	NSCLC_SCC_55	NSCLC_SCC_55	human non-small cell Lung cancer tumor tissue	LungTumor	Lung	Lung	Tumor	Squamous Cell Carcinoma	---	human non-small cell lung cancer tumor tissue	---	---	---
GSM258563	GSE10245	GSE10245	NSCLC_SCC_65	NSCLC_SCC_65	human non-small cell Lung cancer tumor tissue	LungTumor	Lung	Lung	Tumor	Squamous Cell Carcinoma	---	human non-small cell lung cancer tumor tissue	---	---	---
GSM258565	GSE10245	GSE10245	NSCLC_SCC_75	NSCLC_SCC_75	human non-small cell Lung cancer tumor tissue	LungTumor	Lung	Lung	Tumor	Squamous Cell Carcinoma	---	human non-small cell lung cancer tumor tissue	---	---	---
GSM258566	GSE10245	GSE10245	NSCLC_SCC_77	NSCLC_SCC_77	human non-small cell Lung cancer tumor tissue	LungTumor	Lung	Lung	Tumor	Squamous Cell Carcinoma	---	human non-small cell lung cancer tumor tissue	---	---	---
GSM258570	GSE10245	GSE10245	NSCLC_SCC_95	NSCLC_SCC_95	human non-small cell Lung cancer tumor tissue	LungTumor	Lung	Lung	Tumor	Squamous Cell Carcinoma	---	human non-small cell lung cancer tumor tissue	---	---	---
GSM258578	GSE10245	GSE10245	NSCLC_SCC_165	NSCLC_SCC_165	human non-small cell Lung cancer tumor tissue	LungTumor	Lung	Lung	Tumor	Squamous Cell Carcinoma	---	human non-small cell lung cancer tumor tissue	---	---	---
GSM258580	GSE10245	GSE10245	NSCLC_SCC_188	NSCLC_SCC_188	human non-small cell Lung cancer tumor tissue	LungTumor	Lung	Lung	Tumor	Squamous Cell Carcinoma	---	human non-small cell lung cancer tumor tissue	---	---	---
GSM258583	GSE10245	GSE10245	NSCLC_SCC_215	NSCLC_SCC_215	human non-small cell Lung cancer tumor tissue	LungTumor	Lung	Lung	Tumor	Squamous Cell Carcinoma	---	human non-small cell lung cancer tumor tissue	---	---	---
GSM258585	GSE10245	GSE10245	NSCLC_SCC_248	NSCLC_SCC_248	human non-small cell Lung cancer tumor tissue	LungTumor	Lung	Lung	Tumor	Squamous Cell Carcinoma	---	human non-small cell lung cancer tumor tissue	---	---	---
GSM258590	GSE10245	GSE10245	NSCLC_SCC_301	NSCLC_SCC_301	human non-small cell Lung cancer tumor tissue	LungTumor	Lung	Lung	Tumor	Squamous Cell Carcinoma	---	human non-small cell lung cancer tumor tissue	---	---	---
GSM258594	GSE10245	GSE10245	NSCLC_SCC_347	NSCLC_SCC_347	human non-small cell Lung cancer tumor tissue	LungTumor	Lung	Lung	Tumor	Squamous Cell Carcinoma	---	human non-small cell lung cancer tumor tissue	---	---	---
GSM258596	GSE10245	GSE10245	NSCLC_SCC_364	NSCLC_SCC_364	human non-small cell Lung cancer tumor tissue	LungTumor	Lung	Lung	Tumor	Squamous Cell Carcinoma	---	human non-small cell lung cancer tumor tissue	---	---	---
GSM258599	GSE10245	GSE10245	NSCLC_SCC_390	NSCLC_SCC_390	human non-small cell Lung cancer tumor tissue	LungTumor	Lung	Lung	Tumor	Squamous Cell Carcinoma	---	human non-small cell lung cancer tumor tissue	---	---	---
GSM258603	GSE10245	GSE10245	NSCLC_SCC_412	NSCLC_SCC_412	human non-small cell Lung cancer tumor tissue	LungTumor	Lung	Lung	Tumor	Squamous Cell Carcinoma	---	human non-small cell lung cancer tumor tissue	---	---	---
GSM475664	GSE19188	GSE19188	NSCLC EMC 2388T	NSCLC EMC 2388T	frozen tissue	LungTumor	Lung	Lung	Tumor	Squamous Cell Carcinoma	---	status: Not available; overall survival: Not available	---	---	---
GSM475668	GSE19188	GSE19188	NSCLC EMC 2406T	NSCLC EMC 2406T	frozen tissue	LungTumor	Lung	Lung	Tumor	Squamous Cell Carcinoma	---	status: Not available; overall survival: Not available	---	---	---
GSM475674	GSE19188	GSE19188	NSCLC EMC 2412T	NSCLC EMC 2412T	frozen tissue	LungTumor	Lung	Lung	Tumor	Squamous Cell Carcinoma	---	status: Not available; overall survival: Not available	---	---	---
GSM475694	GSE19188	GSE19188	NSCLC EMC ADC2278T	NSCLC EMC ADC2278T	frozen tissue	LungTumor	Lung	Lung	Tumor	Squamous Cell Carcinoma	---	status: deceased; overall survival: 37.63	M	---	---
GSM475713	GSE19188	GSE19188	NSCLC EMC LCC2228T	NSCLC EMC LCC2228T	frozen tissue	LungTumor	Lung	Lung	Tumor	Squamous Cell Carcinoma	---	status: alive; overall survival: 127.17	M	---	---
GSM475719	GSE19188	GSE19188	NSCLC EMC LCC2282T	NSCLC EMC LCC2282T	frozen tissue	LungTumor	Lung	Lung	Tumor	Squamous Cell Carcinoma	---	status: deceased; overall survival: 10.03	M	---	---
GSM475728	GSE19188	GSE19188	NSCLC EMC SCC2208T	NSCLC EMC SCC2208T	frozen tissue	LungTumor	Lung	Lung	Tumor	Squamous Cell Carcinoma	---	status: deceased; overall survival: 15.07	M	---	---
GSM475730	GSE19188	GSE19188	NSCLC EMC SCC2214T	NSCLC EMC SCC2214T	frozen tissue	LungTumor	Lung	Lung	Tumor	Squamous Cell Carcinoma	---	status: deceased; overall survival: 2.43	M	---	---
GSM475731	GSE19188	GSE19188	NSCLC EMC SCC2222T	NSCLC EMC SCC2222T	frozen tissue	LungTumor	Lung	Lung	Tumor	Squamous Cell Carcinoma	---	status: deceased; overall survival: 86.27	M	---	---
GSM475733	GSE19188	GSE19188	NSCLC EMC SCC2236T	NSCLC EMC SCC2236T	frozen tissue	LungTumor	Lung	Lung	Tumor	Squamous Cell Carcinoma	---	status: alive; overall survival: 51.23	M	---	---
GSM475735	GSE19188	GSE19188	NSCLC EMC SCC2252T	NSCLC EMC SCC2252T	frozen tissue	LungTumor	Lung	Lung	Tumor	Squamous Cell Carcinoma	---	status: deceased; overall survival: 27.17	M	---	---
GSM475744	GSE19188	GSE19188	NSCLC EMC SCC2280T	NSCLC EMC SCC2280T	frozen tissue	LungTumor	Lung	Lung	Tumor	Squamous Cell Carcinoma	---	status: alive; overall survival: 32.77	M	---	---
GSM475748	GSE19188	GSE19188	NSCLC EMC SCC2298T	NSCLC EMC SCC2298T	frozen tissue	LungTumor	Lung	Lung	Tumor	Squamous Cell Carcinoma	---	status: alive; overall survival: 110	M	---	---
GSM475751	GSE19188	GSE19188	NSCLC EMC SCC2302T	NSCLC EMC SCC2302T	frozen tissue	LungTumor	Lung	Lung	Tumor	Squamous Cell Carcinoma	---	status: deceased; overall survival: 0.07	M	---	---
GSM475753	GSE19188	GSE19188	NSCLC EMC SCC2306T	NSCLC EMC SCC2306T	frozen tissue	LungTumor	Lung	Lung	Tumor	Squamous Cell Carcinoma	---	status: alive; overall survival: 108.3	M	---	---
GSM475756	GSE19188	GSE19188	NSCLC EMC SCC2318T	NSCLC EMC SCC2318T	frozen tissue	LungTumor	Lung	Lung	Tumor	Squamous Cell Carcinoma	---	status: deceased; overall survival: 31.47	M	---	---
GSM475758	GSE19188	GSE19188	NSCLC EMC SCC2341T	NSCLC EMC SCC2341T	frozen tissue	LungTumor	Lung	Lung	Tumor	Squamous Cell Carcinoma	---	status: deceased; overall survival: 11.43	M	---	---
GSM475759	GSE19188	GSE19188	NSCLC EMC SCC2358T	NSCLC EMC SCC2358T	frozen tissue	LungTumor	Lung	Lung	Tumor	Squamous Cell Carcinoma	---	status: alive; overall survival: 55.07	M	---	---
GSM475760	GSE19188	GSE19188	NSCLC EMC TB0003tu	NSCLC EMC TB0003tu	frozen tissue	LungTumor	Lung	Lung	Tumor	Squamous Cell Carcinoma	---	status: deceased; overall survival: 63.03	M	---	---
GSM475762	GSE19188	GSE19188	NSCLC EMC TB0007tu	NSCLC EMC TB0007tu	frozen tissue	LungTumor	Lung	Lung	Tumor	Squamous Cell Carcinoma	---	status: deceased; overall survival: 32.07	M	---	---
GSM475763	GSE19188	GSE19188	NSCLC EMC TB0008tu	NSCLC EMC TB0008tu	frozen tissue	LungTumor	Lung	Lung	Tumor	Squamous Cell Carcinoma	---	status: deceased; overall survival: 3.17	M	---	---
GSM475778	GSE19188	GSE19188	NSCLC EMC TB0024tu	NSCLC EMC TB0024tu	frozen tissue	LungTumor	Lung	Lung	Tumor	Squamous Cell Carcinoma	---	status: deceased; overall survival: 98.5	M	---	---
GSM475782	GSE19188	GSE19188	NSCLC EMC TB0030tu	NSCLC EMC TB0030tu	frozen tissue	LungTumor	Lung	Lung	Tumor	Squamous Cell Carcinoma	---	status: deceased; overall survival: 3.97	M	---	---
GSM475789	GSE19188	GSE19188	NSCLC EMC TB0035tu	NSCLC EMC TB0035tu	frozen tissue	LungTumor	Lung	Lung	Tumor	Squamous Cell Carcinoma	---	status: alive; overall survival: 97.73	M	---	---
GSM475801	GSE19188	GSE19188	NSCLC EMC TB0058tu	NSCLC EMC TB0058tu	frozen tissue	LungTumor	Lung	Lung	Tumor	Squamous Cell Carcinoma	---	status: deceased; overall survival: 1.13	M	---	---
GSM475804	GSE19188	GSE19188	NSCLC EMC TB0063tu	NSCLC EMC TB0063tu	frozen tissue	LungTumor	Lung	Lung	Tumor	Squamous Cell Carcinoma	---	status: deceased; overall survival: 19.17	M	---	---
GSM475806	GSE19188	GSE19188	NSCLC EMC TB0066tu	NSCLC EMC TB0066tu	frozen tissue	LungTumor	Lung	Lung	Tumor	Squamous Cell Carcinoma	---	status: deceased; overall survival: 80.03	M	---	---
GSM277112	GSE10927	GSE10927	Adrenocortical Adenoma 075	Adrenocortical Adenoma 075	Adrenocortical Adenoma	Non-LungNormal	Adrenal	---	Hyperplasia	Adrenocortical Adenoma	Cinical characteristics: Abdominal pain	Weiss Grade of tumor: not applicable	M	48	---
GSM277108	GSE10927	GSE10927	Adrenocortical Adenoma 068	Adrenocortical Adenoma 068	Adrenocortical Adenoma	Non-LungNormal	Adrenal	---	Hyperplasia	Adrenocortical Adenoma	Cinical characteristics: Aldosteronoma	Weiss Grade of tumor: not applicable	M	44	---
GSM277114	GSE10927	GSE10927	Adrenocortical Adenoma 078	Adrenocortical Adenoma 078	Adrenocortical Adenoma	Non-LungNormal	Adrenal	---	Hyperplasia	Adrenocortical Adenoma	Cinical characteristics: Aldosteronoma	Weiss Grade of tumor: not applicable	F	51	---
GSM277118	GSE10927	GSE10927	Adrenocortical Adenoma 082	Adrenocortical Adenoma 082	Adrenocortical Adenoma	Non-LungNormal	Adrenal	---	Hyperplasia	Adrenocortical Adenoma	Cinical characteristics: Bilateral adrenal masses	Weiss Grade of tumor: not applicable	F	49	---
GSM277110	GSE10927	GSE10927	Adrenocortical Adenoma 071	Adrenocortical Adenoma 071	Adrenocortical Adenoma	Non-LungNormal	Adrenal	---	Hyperplasia	Adrenocortical Adenoma	Cinical characteristics: Conn's syndrome	Weiss Grade of tumor: not applicable	F	71	---
GSM277101	GSE10927	GSE10927	Adrenocortical Adenoma 022	Adrenocortical Adenoma 022	Adrenocortical Adenoma	Non-LungNormal	Adrenal	---	Hyperplasia	Adrenocortical Adenoma	Cinical characteristics: Cushing Syndrome	Weiss Grade of tumor: not applicable	F	45	---
GSM277102	GSE10927	GSE10927	Adrenocortical Adenoma 028	Adrenocortical Adenoma 028	Adrenocortical Adenoma	Non-LungNormal	Adrenal	---	Hyperplasia	Adrenocortical Adenoma	Cinical characteristics: Cushing Syndrome	Weiss Grade of tumor: not applicable	F	28	---
GSM277103	GSE10927	GSE10927	Adrenocortical Adenoma 030	Adrenocortical Adenoma 030	Adrenocortical Adenoma	Non-LungNormal	Adrenal	---	Hyperplasia	Adrenocortical Adenoma	Cinical characteristics: Cushing Syndrome	Weiss Grade of tumor: not applicable	F	25	---
GSM277104	GSE10927	GSE10927	Adrenocortical Adenoma 040	Adrenocortical Adenoma 040	Adrenocortical Adenoma	Non-LungNormal	Adrenal	---	Hyperplasia	Adrenocortical Adenoma	Cinical characteristics: Cushing Syndrome	Weiss Grade of tumor: not applicable	F	25	---
GSM277113	GSE10927	GSE10927	Adrenocortical Adenoma 077	Adrenocortical Adenoma 077	Adrenocortical Adenoma	Non-LungNormal	Adrenal	---	Hyperplasia	Adrenocortical Adenoma	Cinical characteristics: Cushing Syndrome	Weiss Grade of tumor: not applicable	M	55	---
GSM277121	GSE10927	GSE10927	Adrenocortical Adenoma 029	Adrenocortical Adenoma 029	Adrenocortical Adenoma	Non-LungNormal	Adrenal	---	Hyperplasia	Adrenocortical Adenoma	Cinical characteristics: Cushing Syndrome	Weiss Grade of tumor: not applicable	F	57	---
GSM277105	GSE10927	GSE10927	Adrenocortical Adenoma 059	Adrenocortical Adenoma 059	Adrenocortical Adenoma	Non-LungNormal	Adrenal	---	Hyperplasia	Adrenocortical Adenoma	Cinical characteristics: Hyperaldosteronism	Weiss Grade of tumor: not applicable	F	56	---
GSM277106	GSE10927	GSE10927	Adrenocortical Adenoma 064	Adrenocortical Adenoma 064	Adrenocortical Adenoma	Non-LungNormal	Adrenal	---	Hyperplasia	Adrenocortical Adenoma	Cinical characteristics: Hyperaldosteronism	Weiss Grade of tumor: not applicable	F	33	---
GSM277115	GSE10927	GSE10927	Adrenocortical Adenoma 079	Adrenocortical Adenoma 079	Adrenocortical Adenoma	Non-LungNormal	Adrenal	---	Hyperplasia	Adrenocortical Adenoma	Cinical characteristics: Hyperaldosteronism	Weiss Grade of tumor: not applicable	F	32	---
GSM277116	GSE10927	GSE10927	Adrenocortical Adenoma 080	Adrenocortical Adenoma 080	Adrenocortical Adenoma	Non-LungNormal	Adrenal	---	Hyperplasia	Adrenocortical Adenoma	Cinical characteristics: Hyperaldosteronism	Weiss Grade of tumor: not applicable	M	38	---
GSM277100	GSE10927	GSE10927	Adrenocortical Adenoma 021	Adrenocortical Adenoma 021	Adrenocortical Adenoma	Non-LungNormal	Adrenal	---	Hyperplasia	Adrenocortical Adenoma	Cinical characteristics: Hypertension	Weiss Grade of tumor: not applicable	F	62	---
GSM277107	GSE10927	GSE10927	Adrenocortical Adenoma 065	Adrenocortical Adenoma 065	Adrenocortical Adenoma	Non-LungNormal	Adrenal	---	Hyperplasia	Adrenocortical Adenoma	Cinical characteristics: Left adrenal mass	Weiss Grade of tumor: not applicable	M	52	---
GSM277111	GSE10927	GSE10927	Adrenocortical Adenoma 072	Adrenocortical Adenoma 072	Adrenocortical Adenoma	Non-LungNormal	Adrenal	---	Hyperplasia	Adrenocortical Adenoma	Cinical characteristics: Left adrenal mass	Weiss Grade of tumor: not applicable	F	56	---
GSM277120	GSE10927	GSE10927	Adrenocortical Adenoma 099	Adrenocortical Adenoma 099	Adrenocortical Adenoma	Non-LungNormal	Adrenal	---	Hyperplasia	Adrenocortical Adenoma	Cinical characteristics: Left adrenal mass	Weiss Grade of tumor: not applicable	M	45	---
GSM277117	GSE10927	GSE10927	Adrenocortical Adenoma 081	Adrenocortical Adenoma 081	Adrenocortical Adenoma	Non-LungNormal	Adrenal	---	Hyperplasia	Adrenocortical Adenoma	Cinical characteristics: Right adrenal mass	Weiss Grade of tumor: not applicable	F	64	---
GSM277119	GSE10927	GSE10927	Adrenocortical Adenoma 095	Adrenocortical Adenoma 095	Adrenocortical Adenoma	Non-LungNormal	Adrenal	---	Hyperplasia	Adrenocortical Adenoma	Cinical characteristics: Right adrenal mass	Weiss Grade of tumor: not applicable	M	59	---
GSM277109	GSE10927	GSE10927	Adrenocortical Adenoma 070	Adrenocortical Adenoma 070	Adrenocortical Adenoma	Non-LungNormal	Adrenal	---	Hyperplasia	Adrenocortical Adenoma	Cinical characteristics: Right pheochromocytoma	Weiss Grade of tumor: not applicable	F	54	---
GSM176407	GSE7307	GSE7307	jl121703_01	Adrenal Gland Cortex 1 Normal	Male/Female; Normal/Diseased	Non-LungNormal	Adrenal	---	Normal	adrenal_gland_cortex	---	High quality microarray data	M	---	---
GSM176408	GSE7307	GSE7307	jl121703_02	Adrenal Gland Cortex 2 Normal	Male/Female; Normal/Diseased	Non-LungNormal	Adrenal	---	Normal	adrenal_gland_cortex	---	High quality microarray data	M	---	---
GSM176409	GSE7307	GSE7307	jl121703_03	Adrenal Gland Cortex 3 Normal	Male/Female; Normal/Diseased	Non-LungNormal	Adrenal	---	Normal	adrenal_gland_cortex	---	Marginal quality microarray data	F	---	---
GSM176410	GSE7307	GSE7307	jl121703_04	Adrenal Gland Cortex 4 Normal	Male/Female; Normal/Diseased	Non-LungNormal	Adrenal	---	Normal	adrenal_gland_cortex	---	Marginal quality microarray data	M	---	---
GSM277094	GSE10927	GSE10927	Normal Adrenal Cortex 083	Normal Adrenal Cortex 083	Normal Adrenal Cortex	Non-LungNormal	Adrenal	---	Normal	Cinical characteristics: Adrenalectomy for ACA	---	Weiss Grade of tumor: not applicable	F	32	---
GSM277091	GSE10927	GSE10927	Normal Adrenal Cortex 063	Normal Adrenal Cortex 063	Normal Adrenal Cortex	Non-LungNormal	Adrenal	---	Normal	Cinical characteristics: Adrenalectomy for ACA; Conn's syndrome	---	Weiss Grade of tumor: not applicable	F	58	---
GSM277093	GSE10927	GSE10927	Normal Adrenal Cortex 076	Normal Adrenal Cortex 076	Normal Adrenal Cortex	Non-LungNormal	Adrenal	---	Normal	Cinical characteristics: Adrenalectomy for ACA; Conn's syndrome	---	Weiss Grade of tumor: not applicable	M	44	Stratagene, Ambion, or Becton-Dickinson
GSM277090	GSE10927	GSE10927	Normal Adrenal Cortex 006	Normal Adrenal Cortex 006	Normal Adrenal Cortex	Non-LungNormal	Adrenal	---	Normal	Cinical characteristics: Adrenalectomy for metastatic Lung Carcinoma	---	Weiss Grade of tumor: not applicable	F	71	Stratagene, Ambion, or Becton-Dickinson
GSM277096	GSE10927	GSE10927	Normal Adrenal Cortex 087	Normal Adrenal Cortex 087	Normal Adrenal Cortex	Non-LungNormal	Adrenal	---	Normal	Cinical characteristics: Adrenalectomy for multinodular cortical hyperplasia; Conn's syndrome	---	Weiss Grade of tumor: not applicable	M	55	Stratagene, Ambion, or Becton-Dickinson
GSM277099	GSE10927	GSE10927	Normal Adrenal Cortex 097	Normal Adrenal Cortex 097	Normal Adrenal Cortex	Non-LungNormal	Adrenal	---	Normal	Cinical characteristics: Adrenalectomy for pheochromocytoma	---	Weiss Grade of tumor: not applicable	M	58	Stratagene, Ambion, or Becton-Dickinson
GSM277095	GSE10927	GSE10927	Normal Adrenal Cortex 085	Normal Adrenal Cortex 085	Normal Adrenal Cortex	Non-LungNormal	Adrenal	---	Normal	Cinical characteristics: Adrenalectomy for pheochromocytoma (Multiple Endocrine Neoplasia, Type IIA)	---	Weiss Grade of tumor: not applicable	M	28	Stratagene, Ambion, or Becton-Dickinson
GSM277092	GSE10927	GSE10927	Normal Adrenal Cortex 069	Normal Adrenal Cortex 069	Normal Adrenal Cortex	Non-LungNormal	Adrenal	---	Normal	Cinical characteristics: Adrenalectomy for renal Cell Carcinoma	---	Weiss Grade of tumor: not applicable	M	71	Stratagene, Ambion, or Becton-Dickinson
GSM277097	GSE10927	GSE10927	Normal Adrenal Cortex 088	Normal Adrenal Cortex 088	Normal Adrenal Cortex	Non-LungNormal	Adrenal	---	Normal	Cinical characteristics: Adrenalectomy for renal Cell Carcinoma	---	Weiss Grade of tumor: not applicable	M	78	Stratagene, Ambion, or Becton-Dickinson
GSM277098	GSE10927	GSE10927	Normal Adrenal Cortex 092	Normal Adrenal Cortex 092	Normal Adrenal Cortex	Non-LungNormal	Adrenal	---	Normal	Cinical characteristics: Adrenalectomy for renal Cell Carcinoma	---	Weiss Grade of tumor: not applicable	M	41	Stratagene, Ambion, or Becton-Dickinson
GSM101108	GSE4498 GSE5058 GSE5060 GSE11906	GSE5058	small airways, smoker 003	small airways, smoker 003	airway epithelial cells obtained by bronchoscopy and brushing	Non-LungNormal	Brushed Airway Epithelial Cells	Brushed Airway Epithelial Cells	Normal	NED	airway epithelial cells	Smoking Status: smoker, 25 pack-years; Ethnic group: black	F	40	Stratagene, Ambion, or Becton-Dickinson
GSM101112	GSE4498 GSE5058 GSE5060 GSE11906	GSE5058	small airways, smoker 023	small airways, smoker 023	airway epithelial cells obtained by bronchoscopy and brushing	Non-LungNormal	Brushed Airway Epithelial Cells	Brushed Airway Epithelial Cells	Normal	NED	airway epithelial cells	Smoking Status: smoker, 20 pack-years; Ethnic group: black	M	41	Stratagene, Ambion, or Becton-Dickinson
GSM101107	GSE4498 GSE5058 GSE5060 GSE19407 GSE20257	GSE5058	small airways, smoker 002	small airways, smoker 002	airway epithelial cells obtained by bronchoscopy and brushing	Non-LungNormal	Brushed Airway Epithelial Cells	Brushed Airway Epithelial Cells	Normal	NED	airway epithelial cells	smoking status: smoker, 21 pack-years; ethnic group: white	M	46	Stratagene, Ambion, or Becton-Dickinson
GSM101099	GSE4498 GSE5058 GSE5060 GSE7832	GSE5058	small airways, non-smoker 013	small airways, non-smoker 013	airway epithelial cells obtained by bronchoscopy and brushing	Non-LungNormal	Brushed Airway Epithelial Cells	Brushed Airway Epithelial Cells	Normal	NED	airway epithelial cells	Smoking Status: non-smoker; Ethnic group: hispanic	M	45	Stratagene, Ambion, or Becton-Dickinson
GSM101095	GSE4498 GSE5058 GSE5060 GSE7832 GSE8545 GSE11906 GSE11952 GSE13931 GSE19407 GSE20257	GSE5058	small airways, non-smoker 001	small airways, non-smoker 001	airway epithelial cells obtained by bronchoscopy and brushing	Non-LungNormal	Brushed Airway Epithelial Cells	Brushed Airway Epithelial Cells	Normal	NED	airway epithelial cells	Smoking Status: non-smoker; Ethnic group: black	M	41	Stratagene, Ambion, or Becton-Dickinson
GSM101097	GSE4498 GSE5058 GSE5060 GSE7832 GSE8545 GSE11906 GSE11952 GSE13931 GSE19407 GSE20257	GSE5058	small airways, non-smoker 002	small airways, non-smoker 002	airway epithelial cells obtained by bronchoscopy and brushing	Non-LungNormal	Brushed Airway Epithelial Cells	Brushed Airway Epithelial Cells	Normal	NED	airway epithelial cells	smoking status: non-smoker; ethnic group: white	M	61	Stratagene, Ambion, or Becton-Dickinson
GSM101098	GSE4498 GSE5058 GSE5060 GSE7832 GSE8545 GSE11906 GSE11952 GSE13931 GSE19407 GSE20257	GSE5058	small airways, non-smoker 003	small airways, non-smoker 003	airway epithelial cells obtained by bronchoscopy and brushing	Non-LungNormal	Brushed Airway Epithelial Cells	Brushed Airway Epithelial Cells	Normal	NED	airway epithelial cells	smoking status: non-smoker; ethnic group: black	F	37	Stratagene, Ambion, or Becton-Dickinson
GSM101100	GSE4498 GSE5058 GSE5060 GSE7832 GSE8545 GSE11906 GSE11952 GSE13931 GSE19407 GSE20257	GSE5058	small airways, non-smoker 006	small airways, non-smoker 006	airway epithelial cells obtained by bronchoscopy and brushing	Non-LungNormal	Brushed Airway Epithelial Cells	Brushed Airway Epithelial Cells	Normal	NED	airway epithelial cells	smoking status: non-smoker; ethnic group: black	M	47	Stratagene, Ambion, or Becton-Dickinson
GSM101101	GSE4498 GSE5058 GSE5060 GSE7832 GSE8545 GSE11906 GSE11952 GSE13931 GSE19407 GSE20257	GSE5058	small airways, non-smoker 021	small airways, non-smoker 021	airway epithelial cells obtained by bronchoscopy and brushing	Non-LungNormal	Brushed Airway Epithelial Cells	Brushed Airway Epithelial Cells	Normal	NED	airway epithelial cells	smoking status: non-smoker; ethnic group: hispanic	M	38	Stratagene, Ambion, or Becton-Dickinson
GSM101102	GSE4498 GSE5058 GSE5060 GSE7832 GSE8545 GSE11906 GSE11952 GSE13931 GSE19407 GSE20257	GSE5058	small airways, non-smoker 019	small airways, non-smoker 019	airway epithelial cells obtained by bronchoscopy and brushing	Non-LungNormal	Brushed Airway Epithelial Cells	Brushed Airway Epithelial Cells	Normal	NED	airway epithelial cells	smoking status: non-smoker; ethnic group: white	F	49	Stratagene, Ambion, or Becton-Dickinson
GSM101103	GSE4498 GSE5058 GSE5060 GSE7832 GSE8545 GSE11906 GSE11952 GSE13931 GSE19407 GSE20257	GSE5058	small airways, non-smoker 014	small airways, non-smoker 014	airway epithelial cells obtained by bronchoscopy and brushing	Non-LungNormal	Brushed Airway Epithelial Cells	Brushed Airway Epithelial Cells	Normal	NED	airway epithelial cells	smoking status: non-smoker; ethnic group: white	M	45	Stratagene, Ambion, or Becton-Dickinson
GSM101104	GSE4498 GSE5058 GSE5060 GSE7832 GSE8545 GSE11906 GSE11952 GSE13931 GSE19407 GSE20257	GSE5058	small airways, non-smoker 008	small airways, non-smoker 008	airway epithelial cells obtained by bronchoscopy and brushing	Non-LungNormal	Brushed Airway Epithelial Cells	Brushed Airway Epithelial Cells	Normal	NED	airway epithelial cells	smoking status: non-smoker; ethnic group: white	M	36	Stratagene, Ambion, or Becton-Dickinson
GSM101106	GSE4498 GSE5058 GSE5060 GSE7832 GSE8545 GSE11906 GSE11952 GSE13931 GSE19407 GSE20257	GSE5058	small airways, non-smoker 005	small airways, non-smoker 005	airway epithelial cells obtained by bronchoscopy and brushing	Non-LungNormal	Brushed Airway Epithelial Cells	Brushed Airway Epithelial Cells	Normal	NED	airway epithelial cells	smoking status: non-smoker; ethnic group: black	M	35	Stratagene, Ambion, or Becton-Dickinson
GSM101096	GSE4498 GSE5058 GSE5060 GSE7832 GSE8545 GSE11906 GSE11952 GSE19407 GSE20257	GSE5058	small airways, non-smoker 004	small airways, non-smoker 004	airway epithelial cells obtained by bronchoscopy and brushing	Non-LungNormal	Brushed Airway Epithelial Cells	Brushed Airway Epithelial Cells	Normal	NED	airway epithelial cells	smoking status: non-smoker; ethnic group: black	M	35	Stratagene, Ambion, or Becton-Dickinson
GSM101105	GSE4498 GSE5058 GSE5060 GSE7832 GSE8545 GSE11906 GSE11952 GSE19407 GSE20257	GSE5058	small airways, non-smoker 015	small airways, non-smoker 015	airway epithelial cells obtained by bronchoscopy and brushing	Non-LungNormal	Brushed Airway Epithelial Cells	Brushed Airway Epithelial Cells	Normal	NED	airway epithelial cells	smoking status: non-smoker; ethnic group: black	M	38	Stratagene, Ambion, or Becton-Dickinson
GSM101109	GSE4498 GSE5058 GSE5060 GSE8545 GSE11906 GSE11952 GSE13931	GSE5058	small airways, smoker 027	small airways, smoker 027	airway epithelial cells obtained by bronchoscopy and brushing	Non-LungNormal	Brushed Airway Epithelial Cells	Brushed Airway Epithelial Cells	Normal	NED	airway epithelial cells	Smoking Status: smoker, 45 pack-years; Ethnic group: white	M	44	---
GSM101110	GSE4498 GSE5058 GSE5060 GSE8545 GSE11906 GSE11952 GSE13931	GSE5058	small airways, smoker 033	small airways, smoker 033	airway epithelial cells obtained by bronchoscopy and brushing	Non-LungNormal	Brushed Airway Epithelial Cells	Brushed Airway Epithelial Cells	Normal	NED	airway epithelial cells	Smoking Status: smoker, 15 pack-years; Ethnic group: white	M	43	---
GSM101115	GSE4498 GSE5058 GSE5060 GSE8545 GSE11906 GSE11952 GSE13931 GSE19407 GSE19667 GSE20257	GSE5058	small airways, smoker 044	small airways, smoker 044	airway epithelial cells obtained by bronchoscopy and brushing	Non-LungNormal	Brushed Airway Epithelial Cells	Brushed Airway Epithelial Cells	Normal	NED	airway epithelial cells	smoking status: smoker, 38 pack-years; ethnic group: white	M	50	---
GSM101111	GSE4498 GSE5058 GSE5060 GSE8545 GSE11906 GSE11952 GSE13931 GSE19407 GSE20257	GSE5058	small airways, smoker 001	small airways, smoker 001	airway epithelial cells obtained by bronchoscopy and brushing	Non-LungNormal	Brushed Airway Epithelial Cells	Brushed Airway Epithelial Cells	Normal	NED	airway epithelial cells	smoking status: smoker, 23 pack-years; ethnic group: black	F	37	---
GSM101114	GSE4498 GSE5058 GSE5060 GSE8545 GSE11906 GSE11952 GSE13931 GSE19407 GSE20257	GSE5058	small airways, smoker 041	small airways, smoker 041	airway epithelial cells obtained by bronchoscopy and brushing	Non-LungNormal	Brushed Airway Epithelial Cells	Brushed Airway Epithelial Cells	Normal	NED	airway epithelial cells	smoking status: smoker, 20 pack-years; ethnic group: white	M	48	---
GSM101116	GSE4498 GSE5058 GSE5060 GSE8545 GSE11906 GSE11952 GSE19407 GSE19667 GSE20257	GSE5058	small airways, smoker 049	small airways, smoker 049	airway epithelial cells obtained by bronchoscopy and brushing	Non-LungNormal	Brushed Airway Epithelial Cells	Brushed Airway Epithelial Cells	Normal	NED	airway epithelial cells	smoking status: smoker, 23 pack-years; ethnic group: black	F	46	---
GSM101113	GSE4498 GSE5058 GSE5060 GSE8545 GSE11906 GSE11952 GSE19407 GSE20257	GSE5058	small airways, smoker 048	small airways, smoker 048	airway epithelial cells obtained by bronchoscopy and brushing	Non-LungNormal	Brushed Airway Epithelial Cells	Brushed Airway Epithelial Cells	Normal	NED	airway epithelial cells	smoking status: smoker, 28 pack-years; ethnic group: black	M	45	---
GSM114091	GSE5058 GSE5060	GSE5058	small airways, COPD 002	small airways, COPD 002	airway epithelial cells obtained by bronchoscopy and brushing	Non-LungNormal	Brushed Airway Epithelial Cells	Brushed Airway Epithelial Cells	Normal	NED	airway epithelial cells	Smoking Status: COPD, GOLD-0, 13 pack-years; Ethnic group: black	M	39	---
GSM114093	GSE5058 GSE5060	GSE5058	small airways, COPD 012	small airways, COPD 012	airway epithelial cells obtained by bronchoscopy and brushing	Non-LungNormal	Brushed Airway Epithelial Cells	Brushed Airway Epithelial Cells	Normal	NED	airway epithelial cells	smoking status: COPD, GOLD-II, 33 pack-years; ethnic group: black	M	47	---
GSM114096	GSE5058 GSE5060	GSE5058	small airways, COPD 021	small airways, COPD 021	airway epithelial cells obtained by bronchoscopy and brushing	Non-LungNormal	Brushed Airway Epithelial Cells	Brushed Airway Epithelial Cells	Normal	NED	airway epithelial cells	Smoking Status: COPD, GOLD-0, 20 pack-years; Ethnic group: white	F	54	---
GSM114098	GSE5058 GSE5060	GSE5058	small airways, early-COPD 009	small airways, early-COPD 009	airway epithelial cells obtained by bronchoscopy and brushing	Non-LungNormal	Brushed Airway Epithelial Cells	Brushed Airway Epithelial Cells	Normal	NED	airway epithelial cells	Smoking Status: early-COPD, 20 pack-years; Ethnic group: black	M	61	---
GSM114099	GSE5058 GSE5060	GSE5058	small airways, early-COPD 012	small airways, early-COPD 012	airway epithelial cells obtained by bronchoscopy and brushing	Non-LungNormal	Brushed Airway Epithelial Cells	Brushed Airway Epithelial Cells	Normal	NED	airway epithelial cells	Smoking Status: early-COPD, 12 pack-years; Ethnic group: black	M	48	---
GSM114100	GSE5058 GSE5060	GSE5058	small airways, early-COPD 020	small airways, early-COPD 020	airway epithelial cells obtained by bronchoscopy and brushing	Non-LungNormal	Brushed Airway Epithelial Cells	Brushed Airway Epithelial Cells	Normal	NED	airway epithelial cells	Smoking Status: early-COPD, 30 pack-years; Ethnic group: black	F	59	---
GSM114101	GSE5058 GSE5060	GSE5058	small airways, early-COPD 037	small airways, early-COPD 037	airway epithelial cells obtained by bronchoscopy and brushing	Non-LungNormal	Brushed Airway Epithelial Cells	Brushed Airway Epithelial Cells	Normal	NED	airway epithelial cells	Smoking Status: early-COPD, 43 pack-years; Ethnic group: white	F	45	---
GSM114102	GSE5058 GSE5060	GSE5058	small airways, early-COPD 045	small airways, early-COPD 045	airway epithelial cells obtained by bronchoscopy and brushing	Non-LungNormal	Brushed Airway Epithelial Cells	Brushed Airway Epithelial Cells	Normal	NED	airway epithelial cells	Smoking Status: early-COPD, 31 pack-years; Ethnic group: white	F	55	---
GSM114103	GSE5058 GSE5060	GSE5058	small airways, early-COPD 054	small airways, early-COPD 054	airway epithelial cells obtained by bronchoscopy and brushing	Non-LungNormal	Brushed Airway Epithelial Cells	Brushed Airway Epithelial Cells	Normal	NED	airway epithelial cells	Smoking Status: early-COPD, 50 pack-years; Ethnic group: white	M	41	---
GSM114104	GSE5058 GSE5060	GSE5058	small airways, early-COPD 064	small airways, early-COPD 064	airway epithelial cells obtained by bronchoscopy and brushing	Non-LungNormal	Brushed Airway Epithelial Cells	Brushed Airway Epithelial Cells	Normal	NED	airway epithelial cells	Smoking Status: early-COPD, 90 pack-years; Ethnic group: hispanic	M	52	---
GSM114105	GSE5058 GSE5060	GSE5058	small airways, early-COPD 086	small airways, early-COPD 086	airway epithelial cells obtained by bronchoscopy and brushing	Non-LungNormal	Brushed Airway Epithelial Cells	Brushed Airway Epithelial Cells	Normal	NED	airway epithelial cells	Smoking Status: early-COPD, 20 pack-years; Ethnic group: black	M	59	---
GSM114092	GSE5058 GSE5060 GSE8545 GSE11906	GSE5058	small airways, COPD 008	small airways, COPD 008	airway epithelial cells obtained by bronchoscopy and brushing	Non-LungNormal	Brushed Airway Epithelial Cells	Brushed Airway Epithelial Cells	Normal	NED	airway epithelial cells	Smoking Status: COPD, GOLD-I, 50 pack-years; Ethnic group: white	M	47	---
GSM114094	GSE5058 GSE5060 GSE8545 GSE11906	GSE5058	small airways, COPD 015	small airways, COPD 015	airway epithelial cells obtained by bronchoscopy and brushing	Non-LungNormal	Brushed Airway Epithelial Cells	Brushed Airway Epithelial Cells	Normal	NED	airway epithelial cells	Smoking Status: COPD, GOLD-II, 18 pack-years; Ethnic group: white	M	52	---
GSM114095	GSE5058 GSE5060 GSE8545 GSE11906	GSE5058	small airways, COPD 020	small airways, COPD 020	airway epithelial cells obtained by bronchoscopy and brushing	Non-LungNormal	Brushed Airway Epithelial Cells	Brushed Airway Epithelial Cells	Normal	NED	airway epithelial cells	Smoking Status: COPD, GOLD-I, 20 pack-years; Ethnic group: white	M	57	---
GSM114090	GSE5058 GSE5060 GSE8545 GSE11906 GSE11952 GSE13931 GSE19407 GSE19667 GSE20257	GSE5058	small airways, smoker 063	small airways, smoker 063	airway epithelial cells obtained by bronchoscopy and brushing	Non-LungNormal	Brushed Airway Epithelial Cells	Brushed Airway Epithelial Cells	Normal	NED	airway epithelial cells	smoking status: smoker, 60 pack-years; ethnic group: white	M	59	---
GSM114089	GSE5058 GSE5060 GSE8545 GSE11906 GSE11952 GSE19407 GSE19667 GSE20257	GSE5058	small airways, smoker 058	small airways, smoker 058	airway epithelial cells obtained by bronchoscopy and brushing	Non-LungNormal	Brushed Airway Epithelial Cells	Brushed Airway Epithelial Cells	Normal	NED	airway epithelial cells	smoking status: smoker, 80 pack-years; ethnic group: black	M	56	---
GSM175814	GSE7307	GSE7307	jl010604_01	Heart Atrium 2 Normal	Male/Female; Normal/Diseased	Non-LungNormal	Heart	---	Normal	atrium	---	Marginal quality microarray data	M	---	---
GSM175815	GSE7307	GSE7307	jl010604_02	Heart Atrium 3 Normal	Male/Female; Normal/Diseased	Non-LungNormal	Heart	---	Normal	atrium	---	High quality microarray data	F	---	---
GSM175816	GSE7307	GSE7307	jl010604_03	Heart Atrium 4 Normal	Male/Female; Normal/Diseased	Non-LungNormal	Heart	---	Normal	atrium	---	Marginal quality microarray data	M	---	---
GSM176435	GSE7307	GSE7307	jl121803_17	Heart Atrium 1 Normal	Male/Female; Normal/Diseased	Non-LungNormal	Heart	---	Normal	atrium	---	High quality microarray data	M	---	---
GSM175820	GSE7307	GSE7307	jl010604_07	Coronary Artery 1 Normal	Male/Female; Normal/Diseased	Non-LungNormal	Heart	---	Normal	coronary_artery	---	High quality microarray data	M	---	---
GSM175821	GSE7307	GSE7307	jl010604_08	Coronary Artery 4 Normal	Male/Female; Normal/Diseased	Non-LungNormal	Heart	---	Normal	coronary_artery	---	Marginal quality microarray data	M	---	---
GSM175935	GSE7307	GSE7307	jl011104_01	Heart BD Normal	Male/Female; Normal/Diseased	Non-LungNormal	Heart	---	Normal	heart	---	Marginal quality microarray data	M/F mix	---	---
GSM176035	GSE7307	GSE7307	jl022604_06	Pericardium AB Normal	Male/Female; Normal/Diseased	Non-LungNormal	Heart	---	Normal	pericardium	---	Marginal quality microarray data	---	---	---
GSM175817	GSE7307	GSE7307	jl010604_04	Heart Ventricle 1 Normal	Male/Female; Normal/Diseased	Non-LungNormal	Heart	---	Normal	ventricle	---	Marginal quality microarray data	M	---	---
GSM175819	GSE7307	GSE7307	jl010604_06	Heart Ventricle 3 Normal	Male/Female; Normal/Diseased	Non-LungNormal	Heart	---	Normal	ventricle	---	Marginal quality microarray data	F	---	---
GSM176321	GSE7307	GSE7307	jl121103_04	Kidney Cortex 1 Normal	Male/Female; Normal/Diseased	Non-LungNormal	Kidney	---	Normal	cortex	---	Marginal quality microarray data	M	---	---
GSM176322	GSE7307	GSE7307	jl121103_05	Kidney Cortex 2 Normal	Male/Female; Normal/Diseased	Non-LungNormal	Kidney	---	Normal	cortex	---	High quality microarray data	M	---	---
GSM176323	GSE7307	GSE7307	jl121103_06	Kidney Cortex 3 Normal	Male/Female; Normal/Diseased	Non-LungNormal	Kidney	---	Normal	cortex	---	High quality microarray data	F	---	---
GSM176324	GSE7307	GSE7307	jl121103_07	Kidney Cortex 4 Normal	Male/Female; Normal/Diseased	Non-LungNormal	Kidney	---	Normal	cortex	---	High quality microarray data	M	---	---
GSM175911	GSE7307	GSE7307	jl011004_24	Kidney BD Normal	Male/Female; Normal/Diseased	Non-LungNormal	Kidney	---	Normal	kidney	---	Marginal quality microarray data	M/F mix	---	---
GSM176424	GSE7307	GSE7307	jl121803_06	Kidney Medulla 1 Normal	Male/Female; Normal/Diseased	Non-LungNormal	Kidney	---	Normal	medulla	---	High quality microarray data	M	---	---
GSM176425	GSE7307	GSE7307	jl121803_07	Kidney Medulla 2 Normal	Male/Female; Normal/Diseased	Non-LungNormal	Kidney	---	Normal	medulla	---	High quality microarray data	M	---	---
GSM176426	GSE7307	GSE7307	jl121803_08	Kidney Medulla 3 Normal	Male/Female; Normal/Diseased	Non-LungNormal	Kidney	---	Normal	medulla	---	High quality microarray data	F	---	---
GSM176427	GSE7307	GSE7307	jl121803_09	Kidney Medulla 4 Normal	Male/Female; Normal/Diseased	Non-LungNormal	Kidney	---	Normal	medulla	---	High quality microarray data	M	---	---
GSM561873	GSE24042	GSE24042	Normal_liver_1	Adult human liver tissue expression replica 1	pooled RNA sample from ten human-liver RNAs	Non-LungNormal	Liver	---	Normal	---	N/A	---	---	---	---
GSM561882	GSE24042	GSE24042	Normal_liver_2	Adult human liver tissue expression replica 2	pooled RNA sample from ten human-liver RNAs	Non-LungNormal	Liver	---	Normal	---	N/A	---	---	---	---
GSM572800	GSE23343	GSE23343	Liver_normoglycima_no.1	Liver_normoglycima_no.1	Liver, fasting	Non-LungNormal	Liver	---	Normal	disease status: Normal glucose tolerance	N/A	Liver, fasting	M	---	---
GSM572801	GSE23343	GSE23343	Liver_normoglycima_no.2	Liver_normoglycima_no.2	Liver, fasting	Non-LungNormal	Liver	---	Normal	disease status: Normal glucose tolerance	N/A	Liver, fasting	M	---	---
GSM572802	GSE23343	GSE23343	Liver_normoglycima_no.3	Liver_normoglycima_no.3	Liver, fasting	Non-LungNormal	Liver	---	Normal	disease status: Normal glucose tolerance	N/A	Liver, fasting	F	---	---
GSM572803	GSE23343	GSE23343	Liver_normoglycima_no.4	Liver_normoglycima_no.4	Liver, fasting	Non-LungNormal	Liver	---	Normal	disease status: Normal glucose tolerance	N/A	Liver, fasting	F	---	---
GSM572804	GSE23343	GSE23343	Liver_normoglycima_no.5	Liver_normoglycima_no.5	Liver, fasting	Non-LungNormal	Liver	---	Normal	disease status: Normal glucose tolerance	N/A	Liver, fasting	M	---	---
GSM572805	GSE23343	GSE23343	Liver_normoglycima_no.6	Liver_normoglycima_no.6	Liver, fasting	Non-LungNormal	Liver	---	Normal	disease status: Normal glucose tolerance	N/A	Liver, fasting	M	---	---
GSM572806	GSE23343	GSE23343	Liver_normoglycima_no.7	Liver_normoglycima_no.7	Liver, fasting	Non-LungNormal	Liver	---	Normal	disease status: Normal glucose tolerance	N/A	Liver, fasting	F	---	---
GSM572807	GSE23343	GSE23343	Liver_hyperglycima_no.1	Liver_hyperglycima_no.1	Liver, fasting	Non-LungNormal	Liver	---	Normal	disease status: type 2 diabetes	N/A	Liver, fasting	F	---	---
GSM572808	GSE23343	GSE23343	Liver_hyperglycima_no.2	Liver_hyperglycima_no.2	Liver, fasting	Non-LungNormal	Liver	---	Normal	disease status: type 2 diabetes	N/A	Liver, fasting	M	---	---
GSM572809	GSE23343	GSE23343	Liver_hyperglycima_no.3	Liver_hyperglycima_no.3	Liver, fasting	Non-LungNormal	Liver	---	Normal	disease status: type 2 diabetes	N/A	Liver, fasting	M	---	---
GSM572810	GSE23343	GSE23343	Liver_hyperglycima_no.4	Liver_hyperglycima_no.4	Liver, fasting	Non-LungNormal	Liver	---	Normal	disease status: type 2 diabetes	N/A	Liver, fasting	F	---	---
GSM572811	GSE23343	GSE23343	Liver_hyperglycima_no.5	Liver_hyperglycima_no.5	Liver, fasting	Non-LungNormal	Liver	---	Normal	disease status: type 2 diabetes	N/A	Liver, fasting	M	---	---
GSM572812	GSE23343	GSE23343	Liver_hyperglycima_no.6	Liver_hyperglycima_no.6	Liver, fasting	Non-LungNormal	Liver	---	Normal	disease status: type 2 diabetes	N/A	Liver, fasting	F	---	---
GSM572813	GSE23343	GSE23343	Liver_hyperglycima_no.7	Liver_hyperglycima_no.7	Liver, fasting	Non-LungNormal	Liver	---	Normal	disease status: type 2 diabetes	N/A	Liver, fasting	M	---	---
GSM572814	GSE23343	GSE23343	Liver_hyperglycima_no.8	Liver_hyperglycima_no.8	Liver, fasting	Non-LungNormal	Liver	---	Normal	disease status: type 2 diabetes	N/A	Liver, fasting	F	---	---
GSM572815	GSE23343	GSE23343	Liver_hyperglycima_no.9	Liver_hyperglycima_no.9	Liver, fasting	Non-LungNormal	Liver	---	Normal	disease status: type 2 diabetes	N/A	Liver, fasting	M	---	---
GSM572816	GSE23343	GSE23343	Liver_hyperglycima_no.10	Liver_hyperglycima_no.10	Liver, fasting	Non-LungNormal	Liver	---	Normal	disease status: type 2 diabetes	N/A	Liver, fasting	M	---	---
GSM175910	GSE7307	GSE7307	jl011004_23	Fetal Liver BD Normal	Male/Female; Normal/Diseased	Non-LungNormal	Liver	---	Normal	fetal_liver	---	Marginal quality microarray data	M/F mix	---	---
GSM176332	GSE7307	GSE7307	jl121103_15	Liver 1 Normal	Male/Female; Normal/Diseased	Non-LungNormal	Liver	---	Normal	liver	---	Marginal quality microarray data	M	---	---
GSM176333	GSE7307	GSE7307	jl121103_16	Liver 2 Normal	Male/Female; Normal/Diseased	Non-LungNormal	Liver	---	Normal	liver	---	Marginal quality microarray data	M	---	---
GSM176334	GSE7307	GSE7307	jl121103_17	Liver 3 Normal	Male/Female; Normal/Diseased	Non-LungNormal	Liver	---	Normal	liver	---	Marginal quality microarray data	F	---	---
GSM176335	GSE7307	GSE7307	jl121103_18	Liver 4 Normal	Male/Female; Normal/Diseased	Non-LungNormal	Liver	---	Normal	liver	---	Marginal quality microarray data	M	---	---
GSM490987	GSE19665	GSE19665	189N	Liver189N (mRNA expression)	surrounding noncancerous liver tissue	Non-LungNormal	Liver	Liver	Normal	Chronic hepatitis	N/A	hepatitis B virus	M	68	---
GSM490989	GSE19665	GSE19665	358N	Liver358N (mRNA expression)	surrounding noncancerous liver tissue	Non-LungNormal	Liver	Liver	Normal	Chronic hepatitis	N/A	hepatitis B virus	M	52	---
GSM490993	GSE19665	GSE19665	360N	Liver360N (mRNA expression)	surrounding noncancerous liver tissue	Non-LungNormal	Liver	Liver	Normal	Chronic hepatitis	N/A	hepatitis C virus	M	66	---
GSM490995	GSE19665	GSE19665	363N	Liver363N (mRNA expression)	surrounding noncancerous liver tissue	Non-LungNormal	Liver	Liver	Normal	Chronic hepatitis	N/A	hepatitis B virus	M	64	---
GSM491005	GSE19665	GSE19665	376N	Liver376N (mRNA expression)	surrounding noncancerous liver tissue	Non-LungNormal	Liver	Liver	Normal	Chronic hepatitis	N/A	hepatitis B virus	M	57	---
GSM366057	GSE14668	GSE14668	explanted liver Patient 1 (HBV-associated acute liver failure) - 1	explanted liver Patient 1 (HBV-associated acute liver failure) - 1	specimen obtained from explanted liver Patient 1	Non-LungNormal	Liver	Liver	Normal	explanted liver Patient 1	---	HBV-associated acute liver failure	---	---	---
GSM366058	GSE14668	GSE14668	explanted liver Patient 1 (HBV-associated acute liver failure) - 2	explanted liver Patient 1 (HBV-associated acute liver failure) - 2	specimen obtained from explanted liver Patient 1	Non-LungNormal	Liver	Liver	Normal	explanted liver Patient 1	---	HBV-associated acute liver failure	---	---	---
GSM366059	GSE14668	GSE14668	explanted liver Patient 1 (HBV-associated acute liver failure) - 3	explanted liver Patient 1 (HBV-associated acute liver failure) - 3	specimen obtained from explanted liver Patient 1	Non-LungNormal	Liver	Liver	Normal	explanted liver Patient 1	---	HBV-associated acute liver failure	---	---	---
GSM366060	GSE14668	GSE14668	explanted liver Patient 1 (HBV-associated acute liver failure) - 4	explanted liver Patient 1 (HBV-associated acute liver failure) - 4	specimen obtained from explanted liver Patient 1	Non-LungNormal	Liver	Liver	Normal	explanted liver Patient 1	---	HBV-associated acute liver failure	---	---	---
GSM366061	GSE14668	GSE14668	explanted liver Patient 2 (HBV-associated acute liver failure) - 1	explanted liver Patient 2 (HBV-associated acute liver failure) - 1	specimen obtained from explanted liver Patient 2	Non-LungNormal	Liver	Liver	Normal	explanted liver Patient 2	---	HBV-associated acute liver failure	---	---	---
GSM366062	GSE14668	GSE14668	explanted liver Patient 2 (HBV-associated acute liver failure) - 2	explanted liver Patient 2 (HBV-associated acute liver failure) - 2	specimen obtained from explanted liver Patient 2	Non-LungNormal	Liver	Liver	Normal	explanted liver Patient 2	---	HBV-associated acute liver failure	---	---	---
GSM366063	GSE14668	GSE14668	explanted liver Patient 2 (HBV-associated acute liver failure) - 4	explanted liver Patient 2 (HBV-associated acute liver failure) - 4	specimen obtained from explanted liver Patient 2	Non-LungNormal	Liver	Liver	Normal	explanted liver Patient 2	---	HBV-associated acute liver failure	---	---	---
GSM366064	GSE14668	GSE14668	explanted liver Patient 2 (HBV-associated acute liver failure) - 3	explanted liver Patient 2 (HBV-associated acute liver failure) - 3	specimen obtained from explanted liver Patient 2	Non-LungNormal	Liver	Liver	Normal	explanted liver Patient 2	---	HBV-associated acute liver failure	---	---	---
GSM490991	GSE19665	GSE19665	359N	Liver359N (mRNA expression)	surrounding noncancerous liver tissue	Non-LungNormal	Liver	Liver	Normal	LC	N/A	hepatitis C virus	M	51	---
GSM490997	GSE19665	GSE19665	364N	Liver364N (mRNA expression)	surrounding noncancerous liver tissue	Non-LungNormal	Liver	Liver	Normal	LC	N/A	hepatitis C virus	M	74	---
GSM490999	GSE19665	GSE19665	365N	Liver365N (mRNA expression)	surrounding noncancerous liver tissue	Non-LungNormal	Liver	Liver	Normal	LC	N/A	hepatitis C virus	F	71	---
GSM491001	GSE19665	GSE19665	367N	Liver367N (mRNA expression)	surrounding noncancerous liver tissue	Non-LungNormal	Liver	Liver	Normal	LC	N/A	hepatitis C virus	M	72	---
GSM491003	GSE19665	GSE19665	375N	Liver375N (mRNA expression)	surrounding noncancerous liver tissue	Non-LungNormal	Liver	Liver	Normal	LC	N/A	hepatitis B virus	M	68	---
GSM366065	GSE14668	GSE14668	liver donor 16	liver donor 16	specimen obtained from liver donor 16	Non-LungNormal	Liver	Liver	Normal	NED	N/A	liver donor	---	---	---
GSM366066	GSE14668	GSE14668	liver donor 60	liver donor 60	specimen obtained from liver donor 60	Non-LungNormal	Liver	Liver	Normal	NED	N/A	liver donor	---	---	---
GSM366067	GSE14668	GSE14668	liver donor 62	liver donor 62	specimen obtained from liver donor 62	Non-LungNormal	Liver	Liver	Normal	NED	N/A	liver donor	---	---	Stratagene, Ambion, or Becton-Dickinson
GSM366068	GSE14668	GSE14668	liver donor 37	liver donor 37	specimen obtained from liver donor 37	Non-LungNormal	Liver	Liver	Normal	NED	N/A	liver donor	---	---	Stratagene, Ambion, or Becton-Dickinson
GSM366069	GSE14668	GSE14668	liver donor 18	liver donor 18	specimen obtained from liver donor 18	Non-LungNormal	Liver	Liver	Normal	NED	N/A	liver donor	---	---	Stratagene, Ambion, or Becton-Dickinson
GSM366070	GSE14668	GSE14668	liver donor 8	liver donor 8	specimen obtained from liver donor 8	Non-LungNormal	Liver	Liver	Normal	NED	N/A	liver donor	---	---	Stratagene, Ambion, or Becton-Dickinson
GSM366071	GSE14668	GSE14668	liver donor 20	liver donor 20	specimen obtained from liver donor 20	Non-LungNormal	Liver	Liver	Normal	NED	N/A	liver donor	---	---	Stratagene, Ambion, or Becton-Dickinson
GSM366072	GSE14668	GSE14668	liver donor 29	liver donor 29	specimen obtained from liver donor 29	Non-LungNormal	Liver	Liver	Normal	NED	N/A	liver donor	---	---	---
GSM534452	GSE14668	GSE14668	liver from Patient R1	liver from Patient R1	specimen obtained from resected liver 1	Non-LungNormal	Liver	Liver	Normal	NED	N/A	resected normal liver	---	---	---
GSM534453	GSE14668	GSE14668	liver from Patient R2	liver from Patient R2	specimen obtained from resected liver 2	Non-LungNormal	Liver	Liver	Normal	NED	N/A	resected normal liver	---	---	---
GSM534454	GSE14668	GSE14668	liver from Patient R3	liver from Patient R3	specimen obtained from resected liver 3	Non-LungNormal	Liver	Liver	Normal	NED	N/A	resected normal liver	---	---	---
GSM534455	GSE14668	GSE14668	liver from Patient R4	liver from Patient R4	specimen obtained from resected liver 4	Non-LungNormal	Liver	Liver	Normal	NED	N/A	resected normal liver	---	---	---
GSM534456	GSE14668	GSE14668	liver from Patient R5	liver from Patient R5	specimen obtained from resected liver 5	Non-LungNormal	Liver	Liver	Normal	NED	N/A	resected normal liver	---	---	---
GSM534457	GSE14668	GSE14668	liver from Patient R6	liver from Patient R6	specimen obtained from resected liver 6	Non-LungNormal	Liver	Liver	Normal	NED	N/A	resected normal liver	---	---	---
GSM534458	GSE14668	GSE14668	liver from Patient R7	liver from Patient R7	specimen obtained from resected liver 7	Non-LungNormal	Liver	Liver	Normal	NED	N/A	resected normal liver	---	---	---
GSM534459	GSE14668	GSE14668	liver from Patient R8	liver from Patient R8	specimen obtained from resected liver 8	Non-LungNormal	Liver	Liver	Normal	NED	N/A	resected normal liver	---	---	---
GSM534460	GSE14668	GSE14668	liver from Patient R9 - 1	liver from Patient R9 - 1	specimen obtained from resected liver 9	Non-LungNormal	Liver	Liver	Normal	NED	N/A	resected normal liver	---	---	---
GSM534461	GSE14668	GSE14668	liver from Patient R9 - 2	liver from Patient R9 - 2	specimen obtained from resected liver 9	Non-LungNormal	Liver	Liver	Normal	NED	N/A	resected normal liver	---	---	---
GSM534462	GSE14668	GSE14668	liver from Patient R10	liver from Patient R10	specimen obtained from resected liver 10	Non-LungNormal	Liver	Liver	Normal	NED	N/A	resected normal liver	---	---	---
GSM534463	GSE14668	GSE14668	liver from Patient R11	liver from Patient R11	specimen obtained from resected liver 11	Non-LungNormal	Liver	Liver	Normal	NED	N/A	resected normal liver	---	---	---
GSM372247	GSE14951	GSE14951	Normal liver N10_E-AFMX-11-448274747	Normal liver N10_E-AFMX-11-448274747	Frozen biopsy from normal liver	Non-LungNormal	Liver	Liver	Normal	NED	N/A	normal liver	F	27	---
GSM372248	GSE14951	GSE14951	Normal liver N11_E-AFMX-11-448274825	Normal liver N11_E-AFMX-11-448274825	Frozen biopsy from normal liver	Non-LungNormal	Liver	Liver	Normal	NED	N/A	normal liver	F	29	---
GSM372249	GSE14951	GSE14951	Normal liver N12_E-AFMX-11-448274905	Normal liver N12_E-AFMX-11-448274905	Frozen biopsy from normal liver	Non-LungNormal	Liver	Liver	Normal	NED	N/A	normal liver	M	29	---
GSM372250	GSE14951	GSE14951	Normal liver N13_E-AFMX-11-448274985	Normal liver N13_E-AFMX-11-448274985	Frozen biopsy from normal liver	Non-LungNormal	Liver	Liver	Normal	NED	N/A	normal liver	M	---	---
GSM372251	GSE14951	GSE14951	Normal liver N15_E-AFMX-11-448274667	Normal liver N15_E-AFMX-11-448274667	Frozen biopsy from normal liver	Non-LungNormal	Liver	Liver	Normal	NED	N/A	normal liver	M	---	---
GSM372252	GSE14951	GSE14951	Donor liver T0-08	Donor liver T0-08	Frozen biopsy from donor liver	Non-LungNormal	Liver	Liver	Normal	NED	N/A	donor liver	F	48	---
GSM372254	GSE14951	GSE14951	Donor liver T0-10	Donor liver T0-10	Frozen biopsy from donor liver	Non-LungNormal	Liver	Liver	Normal	NED	N/A	donor liver	F	83	---
GSM372256	GSE14951	GSE14951	Donor liver T0-15	Donor liver T0-15	Frozen biopsy from donor liver	Non-LungNormal	Liver	Liver	Normal	NED	N/A	donor liver	M	40	---
GSM372257	GSE14951	GSE14951	Donor liver T0-16	Donor liver T0-16	Frozen biopsy from donor liver	Non-LungNormal	Liver	Liver	Normal	NED	N/A	donor liver	M	38	---
GSM372567	GSE14951	GSE14951	Donor liver T0-17	Donor liver T0-17	Frozen biopsy from donor liver	Non-LungNormal	Liver	Liver	Normal	NED	N/A	donor liver	F	58	---
GSM372599	GSE14951	GSE14951	Transplanted-reperfused liver T2-08	Transplanted-reperfused liver T2-08	Frozen biopsy from transplanted liver, 2 hours after reperfusion	Non-LungNormal	Liver	Liver	Normal	NED	N/A	transplanted liver, 2 hours after reperfusion	F	48	---
GSM372600	GSE14951	GSE14951	Transplanted-reperfused liver T2-10	Transplanted-reperfused liver T2-10	Frozen biopsy from transplanted liver, 2 hours after reperfusion	Non-LungNormal	Liver	Liver	Normal	NED	N/A	transplanted liver, 2 hours after reperfusion	M	34	---
GSM373314	GSE14951	GSE14951	Transplanted-reperfused liver T2-15	Transplanted-reperfused liver T2-15	Frozen biopsy from transplanted liver, 2 hours after reperfusion	Non-LungNormal	Liver	Liver	Normal	NED	N/A	transplanted liver, 2 hours after reperfusion	M	53	---
GSM373315	GSE14951	GSE14951	Transplanted-reperfused liver T2-16	Transplanted-reperfused liver T2-16	Frozen biopsy from transplanted liver, 2 hours after reperfusion	Non-LungNormal	Liver	Liver	Normal	NED	N/A	transplanted liver, 2 hours after reperfusion	F	48	---
GSM373324	GSE14951	GSE14951	Transplanted-reperfused liver T2-17	Transplanted-reperfused liver T2-17	Frozen biopsy from transplanted liver, 2 hours after reperfusion	Non-LungNormal	Liver	Liver	Normal	NED	N/A	transplanted liver, 2 hours after reperfusion	F	47	---
GSM380458	GSE15238 GSE15239	GSE15239	Normal biological rep1	Postnatal/Normal liver 1.5y, biological rep1	Postnatal/Normal liver 1.5y	Non-LungNormal	Liver	Liver	Normal	NED	N/A	Postnatal/Normal liver 1.5y	---	1.5	---
GSM380459	GSE15238 GSE15239	GSE15239	Normal biological rep2	Postnatal/Normal liver 1.5y, biological rep2	Postnatal/Normal liver 1.5y	Non-LungNormal	Liver	Liver	Normal	NED	N/A	Postnatal/Normal liver 1.5y	---	1.5	---
GSM380460	GSE15238 GSE15239	GSE15239	Normal biological rep1	Postnatal/Normal liver 42y, biological rep1	Postnatal/Normal liver 42y	Non-LungNormal	Liver	Liver	Normal	NED	N/A	Postnatal/Normal liver 42y	---	42	---
GSM380461	GSE15238 GSE15239	GSE15239	Normal biological rep2	Postnatal/Normal liver 42y, biological rep2	Postnatal/Normal liver 42y	Non-LungNormal	Liver	Liver	Normal	NED	N/A	Postnatal/Normal liver 42y	---	42	---
GSM380462	GSE15238 GSE15239	GSE15239	Normal biological rep1	Postnatal/Normal liver 81y, biological rep1	Postnatal/Normal liver 81y	Non-LungNormal	Liver	Liver	Normal	NED	N/A	Postnatal/Normal liver 81y	---	81	---
GSM380463	GSE15238 GSE15239	GSE15239	Normal biological rep2	Postnatal/Normal liver 81y, biological rep2	Postnatal/Normal liver 81y	Non-LungNormal	Liver	Liver	Normal	NED	N/A	Postnatal/Normal liver 81y	---	81	---
GSM380466	GSE15239	GSE15239	PHx T0.5hr, biological rep1	liver 1.5y, PHx T0.5hr, biological rep1	liver 1.5y, PHx T0.5hr, biological rep1	Non-LungNormal	Liver	Liver	Normal	NED	N/A	liver 1.5y, PHx T0.5hr, biological rep1	---	1.5	---
GSM380467	GSE15239	GSE15239	PHx T0.5hr, biological rep2	liver 1.5y, PHx T0.5hr, biological rep2	liver 1.5y, PHx T0.5hr, biological rep2	Non-LungNormal	Liver	Liver	Normal	NED	N/A	liver 1.5y, PHx T0.5hr, biological rep2	---	1.5	---
GSM380470	GSE15239	GSE15239	PHx T1.5hr, biological rep1	liver 42y, PHx T1.5hr, biological rep1	liver 42y, PHx T1.5hr, biological rep1	Non-LungNormal	Liver	Liver	Normal	NED	N/A	liver 42y, PHx T1.5hr, biological rep1	---	42	---
GSM380471	GSE15239	GSE15239	PHx T1.5hr, biological rep2	liver 42y, PHx T1.5hr, biological rep2	liver 42y, PHx T1.5hr, biological rep2	Non-LungNormal	Liver	Liver	Normal	NED	N/A	liver 42y, PHx T1.5hr, biological rep2	---	42	---
GSM380474	GSE15239	GSE15239	PHx T1hr, biological rep1	liver 81y, PHx T1hr, biological rep1	liver 81y, PHx T1hr, biological rep1	Non-LungNormal	Liver	Liver	Normal	NED	N/A	liver 81y, PHx T1hr, biological rep1	---	81	---
GSM380475	GSE15239	GSE15239	PHx T1hr, biological rep2	liver 81y, PHx T1hr, biological rep2	liver 81y, PHx T1hr, biological rep2	Non-LungNormal	Liver	Liver	Normal	NED	N/A	liver 81y, PHx T1hr, biological rep2	---	81	---
GSM138595	GSE6222	GSE6222	---	HNL-1 (normal liver)	human liver	Non-LungNormal	Liver	Liver	Normal	NED	N/A	---	---	---	---
GSM138596	GSE6222	GSE6222	---	HNL-2 (normal human liver)	human liver	Non-LungNormal	Liver	Liver	Normal	NED	N/A	---	---	---	---
GSM176431	GSE7307	GSE7307	jl121803_13	Lymph Nodes 1 Normal	Male/Female; Normal/Diseased	Non-LungNormal	Lymph Node	---	Normal	lymph_nodes	---	High quality microarray data	M	---	---
GSM176432	GSE7307	GSE7307	jl121803_14	Lymph Nodes 2 Normal	Male/Female; Normal/Diseased	Non-LungNormal	Lymph Node	---	Normal	lymph_nodes	---	Marginal quality microarray data	M	---	---
GSM176433	GSE7307	GSE7307	jl121803_15	Lymph Nodes 3 Normal	Male/Female; Normal/Diseased	Non-LungNormal	Lymph Node	---	Normal	lymph_nodes	---	High quality microarray data	F	---	---
GSM176434	GSE7307	GSE7307	jl121803_16	Lymph Nodes 4 Normal	Male/Female; Normal/Diseased	Non-LungNormal	Lymph Node	---	Normal	lymph_nodes	---	High quality microarray data	M	---	---
GSM410756	GSE16363	GSE16363	DP240a	DP240a	lymph node	Non-LungNormal	Lymph Node	Inguinal lymph node biopsies	Diseased	disease state: Acute	---	HIV infected	Male	41	---
GSM410757	GSE16363	GSE16363	DP240b	DP240b	lymph node	Non-LungNormal	Lymph Node	Inguinal lymph node biopsies	Diseased	disease state: Acute	---	HIV infected	Male	41	---
GSM410764	GSE16363	GSE16363	JS300a	JS300a	lymph node	Non-LungNormal	Lymph Node	Inguinal lymph node biopsies	Diseased	disease state: Acute	---	HIV infected	Male	26	---
GSM410765	GSE16363	GSE16363	JS300b	JS300b	lymph node	Non-LungNormal	Lymph Node	Inguinal lymph node biopsies	Diseased	disease state: Acute	---	HIV infected	Male	26	---
GSM410770	GSE16363	GSE16363	MH580a	MH580a	lymph node	Non-LungNormal	Lymph Node	Inguinal lymph node biopsies	Diseased	disease state: Acute	---	HIV infected	Male	51	---
GSM410771	GSE16363	GSE16363	MH580b	MH580b	lymph node	Non-LungNormal	Lymph Node	Inguinal lymph node biopsies	Diseased	disease state: Acute	---	HIV infected	Male	51	---
GSM410776	GSE16363	GSE16363	PH290a	PH290a	lymph node	Non-LungNormal	Lymph Node	Inguinal lymph node biopsies	Diseased	disease state: Acute	---	HIV infected	Male	59	Stratagene, Ambion, or Becton-Dickinson
GSM410777	GSE16363	GSE16363	PH290b	PH290b	lymph node	Non-LungNormal	Lymph Node	Inguinal lymph node biopsies	Diseased	disease state: Acute	---	HIV infected	Male	59	Stratagene, Ambion, or Becton-Dickinson
GSM410778	GSE16363	GSE16363	PR890a	PR890a	lymph node	Non-LungNormal	Lymph Node	Inguinal lymph node biopsies	Diseased	disease state: Acute	---	HIV infected	Male	32	Stratagene, Ambion, or Becton-Dickinson
GSM410779	GSE16363	GSE16363	PR890b	PR890b	lymph node	Non-LungNormal	Lymph Node	Inguinal lymph node biopsies	Diseased	disease state: Acute	---	HIV infected	Male	32	Stratagene, Ambion, or Becton-Dickinson
GSM410788	GSE16363	GSE16363	TH490a	TH490a	lymph node	Non-LungNormal	Lymph Node	Inguinal lymph node biopsies	Diseased	disease state: Acute	---	HIV infected	Male	30	Stratagene, Ambion, or Becton-Dickinson
GSM410789	GSE16363	GSE16363	TH490b	TH490b	lymph node	Non-LungNormal	Lymph Node	Inguinal lymph node biopsies	Diseased	disease state: Acute	---	HIV infected	Male	30	Stratagene, Ambion, or Becton-Dickinson
GSM410794	GSE16363	GSE16363	TS350a	TS350a	lymph node	Non-LungNormal	Lymph Node	Inguinal lymph node biopsies	Diseased	disease state: Acute	---	HIV infected	Male	42	Stratagene, Ambion, or Becton-Dickinson
GSM410797	GSE16363	GSE16363	WB550a	WB550a	lymph node	Non-LungNormal	Lymph Node	Inguinal lymph node biopsies	Diseased	disease state: Acute	---	HIV infected	Male	23	Stratagene, Ambion, or Becton-Dickinson
GSM410798	GSE16363	GSE16363	WB550b	WB550b	lymph node	Non-LungNormal	Lymph Node	Inguinal lymph node biopsies	Diseased	disease state: Acute	---	HIV infected	Male	23	Stratagene, Ambion, or Becton-Dickinson
GSM410799	GSE16363	GSE16363	WB910a	WB910a	lymph node	Non-LungNormal	Lymph Node	Inguinal lymph node biopsies	Diseased	disease state: Acute	---	HIV infected	Male	37	Stratagene, Ambion, or Becton-Dickinson
GSM410760	GSE16363	GSE16363	GL380a	GL380a	lymph node	Non-LungNormal	Lymph Node	Inguinal lymph node biopsies	Diseased	disease state: AIDS	---	HIV infected	Male	49	---
GSM410761	GSE16363	GSE16363	GL380b	GL380b	lymph node	Non-LungNormal	Lymph Node	Inguinal lymph node biopsies	Diseased	disease state: AIDS	---	HIV infected	Male	49	---
GSM410774	GSE16363	GSE16363	OB06Na	OB06Na	lymph node	Non-LungNormal	Lymph Node	Inguinal lymph node biopsies	Diseased	disease state: AIDS	---	HIV infected	Male	45	---
GSM410775	GSE16363	GSE16363	OB06Nb	OB06Nb	lymph node	Non-LungNormal	Lymph Node	Inguinal lymph node biopsies	Diseased	disease state: AIDS	---	HIV infected	Male	45	---
GSM410792	GSE16363	GSE16363	TK620a	TK620a	lymph node	Non-LungNormal	Lymph Node	Inguinal lymph node biopsies	Diseased	disease state: AIDS	---	HIV infected	Male	43	---
GSM410793	GSE16363	GSE16363	TK620b	TK620b	lymph node	Non-LungNormal	Lymph Node	Inguinal lymph node biopsies	Diseased	disease state: AIDS	---	HIV infected	Male	43	---
GSM410795	GSE16363	GSE16363	VM270a	VM270a	lymph node	Non-LungNormal	Lymph Node	Inguinal lymph node biopsies	Diseased	disease state: AIDS	---	HIV infected	Female	40	---
GSM410796	GSE16363	GSE16363	VM270b	VM270b	lymph node	Non-LungNormal	Lymph Node	Inguinal lymph node biopsies	Diseased	disease state: AIDS	---	HIV infected	Female	40	---
GSM410752	GSE16363	GSE16363	CF630b	CF630b	lymph node	Non-LungNormal	Lymph Node	Inguinal lymph node biopsies	Diseased	disease state: Asympt	---	HIV infected	Male	23	---
GSM410753	GSE16363	GSE16363	CF630a	CF630a	lymph node	Non-LungNormal	Lymph Node	Inguinal lymph node biopsies	Diseased	disease state: Asympt	---	HIV infected	Male	23	---
GSM410758	GSE16363	GSE16363	DS350a	DS350a	lymph node	Non-LungNormal	Lymph Node	Inguinal lymph node biopsies	Diseased	disease state: Asympt	---	HIV infected	Male	32	---
GSM410759	GSE16363	GSE16363	DS350b	DS350b	lymph node	Non-LungNormal	Lymph Node	Inguinal lymph node biopsies	Diseased	disease state: Asympt	---	HIV infected	Male	32	---
GSM410762	GSE16363	GSE16363	JR310a	JR310a	lymph node	Non-LungNormal	Lymph Node	Inguinal lymph node biopsies	Diseased	disease state: Asympt	---	HIV infected	Male	34	---
GSM410763	GSE16363	GSE16363	JR310b	JR310b	lymph node	Non-LungNormal	Lymph Node	Inguinal lymph node biopsies	Diseased	disease state: Asympt	---	HIV infected	Male	34	---
GSM410768	GSE16363	GSE16363	KS640c	KS640c	lymph node	Non-LungNormal	Lymph Node	Inguinal lymph node biopsies	Diseased	disease state: Asympt	---	HIV infected	Male	34	---
GSM410769	GSE16363	GSE16363	KS640d	KS640d	lymph node	Non-LungNormal	Lymph Node	Inguinal lymph node biopsies	Diseased	disease state: Asympt	---	HIV infected	Male	34	---
GSM410780	GSE16363	GSE16363	RJ560a	RJ560a	lymph node	Non-LungNormal	Lymph Node	Inguinal lymph node biopsies	Diseased	disease state: Asympt	---	HIV infected	Male	49	---
GSM410781	GSE16363	GSE16363	RJ560b	RJ560b	lymph node	Non-LungNormal	Lymph Node	Inguinal lymph node biopsies	Diseased	disease state: Asympt	---	HIV infected	Male	49	---
GSM410782	GSE16363	GSE16363	RM08Na	RM08Na	lymph node	Non-LungNormal	Lymph Node	Inguinal lymph node biopsies	Diseased	disease state: Asympt	---	HIV infected	Male	39	---
GSM410783	GSE16363	GSE16363	RM08Nb	RM08Nb	lymph node	Non-LungNormal	Lymph Node	Inguinal lymph node biopsies	Diseased	disease state: Asympt	---	HIV infected	Male	39	---
GSM410786	GSE16363	GSE16363	SU360a	SU360a	lymph node	Non-LungNormal	Lymph Node	Inguinal lymph node biopsies	Diseased	disease state: Asympt	---	HIV infected	Male	63	Stratagene, Ambion, or Becton-Dickinson
GSM410787	GSE16363	GSE16363	SU360b	SU360b	lymph node	Non-LungNormal	Lymph Node	Inguinal lymph node biopsies	Diseased	disease state: Asympt	---	HIV infected	Male	63	Stratagene, Ambion, or Becton-Dickinson
GSM410790	GSE16363	GSE16363	TK07Na	TK07Na	lymph node	Non-LungNormal	Lymph Node	Inguinal lymph node biopsies	Diseased	disease state: Asympt	---	HIV infected	Male	35	Stratagene, Ambion, or Becton-Dickinson
GSM410791	GSE16363	GSE16363	TK07Nb	TK07Nb	lymph node	Non-LungNormal	Lymph Node	Inguinal lymph node biopsies	Diseased	disease state: Asympt	---	HIV infected	Male	35	Stratagene, Ambion, or Becton-Dickinson
GSM410800	GSE16363	GSE16363	WU590a	WU590a	lymph node	Non-LungNormal	Lymph Node	Inguinal lymph node biopsies	Diseased	disease state: Asympt	---	HIV infected	Male	36	Stratagene, Ambion, or Becton-Dickinson
GSM410801	GSE16363	GSE16363	WU590b	WU590b	lymph node	Non-LungNormal	Lymph Node	Inguinal lymph node biopsies	Diseased	disease state: Asympt	---	HIV infected	Male	36	Stratagene, Ambion, or Becton-Dickinson
GSM410750	GSE16363	GSE16363	AP760a	AP760a	lymph node	Non-LungNormal	Lymph Node	Inguinal lymph node biopsies	Normal	NED	---	---	Female	28	---
GSM410751	GSE16363	GSE16363	AP760b	AP760b	lymph node	Non-LungNormal	Lymph Node	Inguinal lymph node biopsies	Normal	NED	---	---	Female	28	---
GSM410754	GSE16363	GSE16363	DB720a	DB720a	lymph node	Non-LungNormal	Lymph Node	Inguinal lymph node biopsies	Normal	NED	---	---	Female	52	---
GSM410755	GSE16363	GSE16363	DB720b	DB720b	lymph node	Non-LungNormal	Lymph Node	Inguinal lymph node biopsies	Normal	NED	---	---	Female	52	---
GSM410766	GSE16363	GSE16363	JS42Na	JS42Na	lymph node	Non-LungNormal	Lymph Node	Inguinal lymph node biopsies	Normal	NED	---	---	Female	45	---
GSM410767	GSE16363	GSE16363	JS42Nb	JS42Nb	lymph node	Non-LungNormal	Lymph Node	Inguinal lymph node biopsies	Normal	NED	---	---	Female	45	---
GSM410772	GSE16363	GSE16363	MS520a	MS520a	lymph node	Non-LungNormal	Lymph Node	Inguinal lymph node biopsies	Normal	NED	---	---	Male	40	---
GSM410773	GSE16363	GSE16363	MS520b	MS520b	lymph node	Non-LungNormal	Lymph Node	Inguinal lymph node biopsies	Normal	NED	---	---	Male	40	---
GSM410784	GSE16363	GSE16363	RR670a	RR670a	lymph node	Non-LungNormal	Lymph Node	Inguinal lymph node biopsies	Normal	NED	---	---	Male	26	---
GSM410785	GSE16363	GSE16363	RR670b	RR670b	lymph node	Non-LungNormal	Lymph Node	Inguinal lymph node biopsies	Normal	NED	---	---	Male	26	---
GSM175908	GSE7307	GSE7307	jl011004_21	Small Intestine BD1 Normal	Male/Female; Normal/Diseased	Non-LungNormal	Small Intestine	---	Normal	small_intestine	---	Marginal quality microarray data	M/F mix	---	---
GSM175947	GSE7307	GSE7307	jl011104_14	Small Intestine BD2 Normal	Male/Female; Normal/Diseased	Non-LungNormal	Small Intestine	---	Normal	small_intestine	---	Marginal quality microarray data	M/F mix	---	---
GSM175949	GSE7307	GSE7307	jl011104_17	Small Intestine Duodenum SG Normal	Male/Female; Normal/Diseased	Non-LungNormal	Small Intestine	---	Normal	small_intestine_duodenum	---	Marginal quality microarray data	---	---	---
GSM175982	GSE7307	GSE7307	jl012904_11	Small Intestine Jejunum 3 Normal	Male/Female; Normal/Diseased	Non-LungNormal	Small Intestine	---	Normal	small_intestine_jejunum	---	Marginal quality microarray data	F	---	Specimen from Primary Human Lung Tumor
GSM176265	GSE7307	GSE7307	jl062305_04	Small Intestinejejunum 6 Normal	Male/Female; Normal/Diseased	Non-LungNormal	Small Intestine	---	Normal	small_intestine_jejunum	---	Marginal quality microarray data	M	---	Specimen from Primary Human Lung Tumor
GSM176266	GSE7307	GSE7307	jl062305_05	Small Intestine Jejunum 10 Normal	Male/Female; Normal/Diseased	Non-LungNormal	Small Intestine	---	Normal	small_intestine_jejunum	---	Marginal quality microarray data	F	---	Specimen from Primary Human Lung Tumor
