# Supplementary material for: Cell-surface marker discovery for lung cancer
Source: Oncotarget. 2017 Dec 7;8(69):113373–402. doi: 10.18632/oncotarget.23009 (PMC5768334; doi:10.18632/oncotarget.23009)
Supplement: Supplementary file 5 [file oncotarget-08-113373-s005.xlsx]

## Sheet: Table 35
Supplementary Table 35: List of potential surface accessible probesets
ProbeID	Sense	Accession	Accession_RNA	Accession_Genomic	Accession_Protein	GeneID	NumGenes	NonSpecificWarningLevel	FirstSymbol	Symbol	Alias	Type	Location	Description
229819_at	Sense	NM_130786 AB073611 AK055885 AK289417 BC035719 EU794585	NM_130786 AB073611 AK055885 AK289417 BC035719 EU794585	NC_000019 NC_018930 NT_011109 NW_004929415	NP_570602 BAD38648 BAG51591 BAF82106 AAH35719 ACJ13639	1	1	0	A1BG	A1BG	A1B ABG GAB HYST2477	rna_protein-coding	19q13.4	alpha-1-B glycoprotein
1558450_at	Sense	NG_011717	---	NG_011717	---	2	1	0	A2M	A2M	A2MD CPAMD5 FWP007 S863-7	genomic_protein-coding	12p13.31	alpha-2-macroglobulin
217757_at	Sense	NM_000014 XM_006719056 AB209614 AK307832 AK312482 AY591530 BC026246 BC040071 BX647329 BX648622 CR749334 M11313 M36501	NM_000014 XM_006719056 AB209614 AK307832 AK312482 AY591530 BC026246 BC040071 BX647329 BX648622 CR749334 M11313 M36501	NC_000012 NC_018923 NG_011717 NT_009714 NW_004929383	NP_000005 XP_006719119 BAD92851 AAT02228 AAH26246 AAH40071 CAH18188 AAA51551 AAA51552	2	1	0	A2M	A2M	A2MD CPAMD5 FWP007 S863-7	rna_protein-coding	12p13.31	alpha-2-macroglobulin
1553505_at	Sense	XR_931275 AK057908	XR_931275 AK057908	NC_000012 NT_009714	BAB71612	144568	1	0	A2ML1	A2ML1	CPAMD9	rna_protein-coding	12p13.31	alpha-2-macroglobulin like 1
1564307_a_at	Sense	NM_144670 NM_001282424 XM_011520566 NG_042857 AK096448 AK123601 AL832139 AL832750 AL833479 BX647674 BX648231	NM_144670 NM_001282424 XM_011520566 AK096448 AK123601 AL832139 AL832750 AL833479 BX647674 BX648231	NC_000012 NC_018923 NG_042857 NT_009714 NW_004929383	NP_653271 NP_001269353 XP_011518868 BAC04793 BAG53918	144568	1	0	A2ML1	A2ML1	CPAMD9	rna_protein-coding|genomic_protein-coding	12p13.31	alpha-2-macroglobulin like 1
240420_at	Sense	XM_011512753 XM_011546943 BX647585	XM_011512753 XM_011546943 BX647585	NC_000003 NT_005612 NW_003315913	XP_011511055 XP_011545245 CAI46075	344752	1	0	AADACL2	AADACL2	---	rna_protein-coding	3q25.1	arylacetamide deacetylase-like 2
205434_s_at	Sense	NM_014911 AB028971 AK056043 AK310951 AW451954 DB285703	NM_014911 AB028971 AK056043 AK310951 AW451954 DB285703	NC_000002 NC_018913 NT_022184 NW_004929300	NP_055726 BAA83000	22848	1	0	AAK1	AAK1	---	rna_protein-coding	2p14	AP2 associated kinase 1
205435_s_at	Uncertain	AB028971	AB028971	---	BAA83000	22848	1	0	AAK1	AAK1	---	rna_protein-coding	2p14	AP2 associated kinase 1
211186_s_at	Sense	NM_014911 AB028971 AK056043 BC002695 BC104842 BC111965 BC143710	NM_014911 AB028971 AK056043 BC002695 BC104842 BC111965 BC143710	NC_000002 NC_018913 NT_022184 NW_004929300	NP_055726 BAA83000 AAH02695 AAI04843 AAI11966 AAI43711	22848	1	0	AAK1	AAK1	---	rna_protein-coding	2p14	AP2 associated kinase 1
214956_at	Sense	NM_014911 AC136007 AF090101 AK098797 BX641060	NM_014911 AF090101 AK098797 BX641060	NC_000002 NC_018913 NT_022184 NW_004929300 AC136007	NP_055726	22848	1	0	AAK1	AAK1	---	rna_protein-coding|genomic_protein-coding	2p14	AP2 associated kinase 1
214998_at	Sense	NM_014911 AC136007 AF090100 AK124872	NM_014911 AF090100 AK124872	NC_000002 NC_018913 NT_022184 NW_004929300 AC136007	NP_055726	22848	1	0	AAK1	AAK1	---	rna_protein-coding|genomic_protein-coding	2p14	AP2 associated kinase 1
225522_at	Sense	NM_014911 AK055622 AK074292 CA436375	NM_014911 AK055622 AK074292 CA436375	NC_000002 NC_018913 NT_022184 NW_004929300	NP_055726	22848	1	0	AAK1	AAK1	---	rna_protein-coding	2p14	AP2 associated kinase 1
238100_at	Sense	NM_014911 AC136007	NM_014911	NC_000002 NC_018913 NT_022184 NW_004929300 AC136007	NP_055726	22848	1	0	AAK1	AAK1	---	rna_protein-coding|genomic_protein-coding	2p14	AP2 associated kinase 1
201511_at	Sense	NM_001302545 NM_001087 NG_033036 AB209790 AK131047 AK225078 BC008809 BC014122 BC020244 BC039866 M95627	NM_001302545 NM_001087 AB209790 AK131047 AK225078 BC008809 BC014122 BC020244 BC039866 M95627	NC_000002 NC_018913 NT_005403 NW_004929305 NG_033036	NP_001289474 NP_001078 BAD93027 AAH08809 AAH20244 AAH39866 AAA68889	14	1	0	AAMP	AAMP	---	rna_protein-coding|genomic_protein-coding	2q35	angio associated migratory cell protein
209165_at	Sense	NM_012138 XR_934439 XR_951958 AF083208 AF161395 AJ249940 AK026173 AK057229 BC000591	NM_012138 XR_934439 XR_951958 AF083208 AF161395 AJ249940 AK026173 AK057229 BC000591	NC_000017 NC_018928 NT_010783 NT_187614 NW_004929407	NP_036270 AAD52016 AAF28955 CAB57451 BAG51888 AAH00591	26574	1	0	AATF	AATF	BFR2 CHE-1 CHE1 DED	rna_protein-coding	17q12	apoptosis antagonizing transcription factor
1570279_at	Sense	NG_007981 BC034824	BC034824	NG_007981	---	19	1	0	ABCA1	ABCA1	ABC-1 ABC1 CERP HDLDT1 TGD	genomic_protein-coding|rna_protein-coding	9q31.1	ATP binding cassette subfamily A member 1
203504_s_at	Sense	NM_005502 XM_011518339 XM_011518340 XM_011518341 XM_005251773 XM_005251776 XM_011518342 NG_007981 AF165281 AF285167 AK027864	NM_005502 XM_011518339 XM_011518340 XM_011518341 XM_005251773 XM_005251776 XM_011518342 AF165281 AF285167 AK027864	NC_000009 NC_018920 NG_007981 NT_008470 NW_004929366	NP_005493 XP_011516641 XP_011516642 XP_011516643 XP_005251830 XP_005251833 XP_011516644 AAD49849 AAF98175	19	1	0	ABCA1	ABCA1	ABC-1 ABC1 CERP HDLDT1 TGD	rna_protein-coding|genomic_protein-coding	9q31.1	ATP binding cassette subfamily A member 1
203505_at	Uncertain	AF285167	AF285167	---	AAF98175	19	1	0	ABCA1	ABCA1	ABC-1 ABC1 CERP HDLDT1 TGD	rna_protein-coding	9q31.1	ATP binding cassette subfamily A member 1
215869_at	Sense	NG_007981	---	NG_007981	---	19	1	0	ABCA1	ABCA1	ABC-1 ABC1 CERP HDLDT1 TGD	genomic_protein-coding	9q31.1	ATP binding cassette subfamily A member 1
216066_at	Sense	NG_007981 AK024328	AK024328	NG_007981	---	19	1	0	ABCA1	ABCA1	ABC-1 ABC1 CERP HDLDT1 TGD	genomic_protein-coding|rna_protein-coding	9q31.1	ATP binding cassette subfamily A member 1
215465_at	Sense	NM_173076 NM_015657 NR_103740 XM_011510951 AK096597 AK123578 AL080207 AY219711 BC144073	NM_173076 NM_015657 NR_103740 XM_011510951 AK096597 AK123578 AL080207 AY219711 BC144073	NC_000002 NC_018913 NG_007074 NT_005403 NW_004929305	NP_775099 NP_056472 XP_011509253 BAG53915 CAB45776 AAP21093	26154	1	0	ABCA12	ABCA12	ARCI4A ARCI4B ICR2B LI2	rna_protein-coding	2q34	ATP binding cassette subfamily A member 12
1553295_at	Sense	NG_012385 AK091195	AK091195	NG_012385	---	154664	1	0	ABCA13	ABCA13	---	genomic_protein-coding|rna_protein-coding	7p12.3	ATP binding cassette subfamily A member 13
1553604_at	Sense	NM_152701 XM_011515130 XM_011515136 XM_011515131 XM_011515132 XM_011515133 NG_012385 AK091270 AK128516 AY204751	NM_152701 XM_011515130 XM_011515136 XM_011515131 XM_011515132 XM_011515133 AK091270 AK128516 AY204751	NC_000007 NC_018918 NG_012385 NT_007819 NW_004929329	NP_689914 XP_011513432 XP_011513438 XP_011513433 XP_011513434 XP_011513435 BAC03623 BAC87475 AAP13576	154664	1	0	ABCA13	ABCA13	---	rna_protein-coding|genomic_protein-coding	7p12.3	ATP binding cassette subfamily A member 13
1553605_a_at	Sense	NM_152701 XM_011515130 XM_011515136 XM_011515131 XM_011515132 XM_011515133 NG_012385 AK091270 AK128516 AY204751	NM_152701 XM_011515130 XM_011515136 XM_011515131 XM_011515132 XM_011515133 AK091270 AK128516 AY204751	NC_000007 NC_018918 NG_012385 NT_007819 NW_004929329	NP_689914 XP_011513432 XP_011513438 XP_011513433 XP_011513434 XP_011513435 BAC03623 BAC87475 AAP13576	154664	1	0	ABCA13	ABCA13	---	rna_protein-coding|genomic_protein-coding	7p12.3	ATP binding cassette subfamily A member 13
210100_s_at	Sense	NM_001606 NM_212533 XM_011518346 XM_006716996 AB028985 AB177854 AF178941 AF327657 AK295489 AL162060 BC008755 BC144588 BC144589	NM_001606 NM_212533 XM_011518346 XM_006716996 AB028985 AB177854 AF178941 AF327657 AK295489 AL162060 BC008755 BC144588 BC144589	NC_000009 NC_018920 NT_008470 NW_004929369 NG_011789	NP_001597 NP_997698 XP_011516648 XP_006717059 BAA83014 BAD66832 AAG09372 AAK14334 BAG58411 CAB82398 AAH08755	20	1	0	ABCA2	ABCA2	ABC2	rna_protein-coding	9q34	ATP binding cassette subfamily A member 2
212772_s_at	Sense	NM_001606 NM_212533 XM_011518346 XM_006716996 AB028985 AB177854 AF178941 AL162060 BC008755 BM474929	NM_001606 NM_212533 XM_011518346 XM_006716996 AB028985 AB177854 AF178941 AL162060 BC008755 BM474929	NC_000009 NC_018920 NT_008470 NW_004929369 NG_011789	NP_001597 NP_997698 XP_011516648 XP_006717059 BAA83014 BAD66832 AAG09372 CAB82398 AAH08755	20	1	0	ABCA2	ABCA2	ABC2	rna_protein-coding	9q34	ATP binding cassette subfamily A member 2
204343_at	Sense	NM_001089 AB210044 BC151840 BP397501 U78735 X97187	NM_001089 AB210044 BC151840 BP397501 U78735 X97187	NC_000016 NC_018927 NG_011790 NT_010393 NW_004929400	NP_001080 BAE06126 AAI51841 AAC50967 CAA65825	21	1	0	ABCA3	ABCA3	ABC-C ABC3 EST111653 LBM180 SMDP3	rna_protein-coding	16p13.3	ATP binding cassette subfamily A member 3
1569102_at	Uncertain	U66691	U66691	---	---	24	1	0	ABCA4	ABCA4	ABC10 ABCR ARMD2 CORD3 FFM RMP RP19 STGD STGD1	rna_protein-coding	1p22	ATP binding cassette subfamily A member 4
210082_at	Sense	NM_000350 AB210040 AF000148 AK296896 CR627391 U88667	NM_000350 AB210040 AF000148 AK296896 CR627391 U88667	NC_000001 NC_018912 NG_009073 NT_032977 NW_004929290	NP_000341 BAE06122 AAC23915 BAH12450 CAH10486 AAC51144	24	1	0	ABCA4	ABCA4	ABC10 ABCR ARMD2 CORD3 FFM RMP RP19 STGD STGD1	rna_protein-coding	1p22	ATP binding cassette subfamily A member 4
217504_at	Sense	NM_080284 XM_006721791 XM_011524574 XM_006721793 AY028898	NM_080284 XM_006721791 XM_011524574 XM_006721793 AY028898	NC_000017 NC_018928 NT_010783 NW_004929407	NP_525023 XP_006721854 XP_011522876 XP_006721856 AAK30023	23460	1	0	ABCA6	ABCA6	EST155051	rna_protein-coding	17q24.3	ATP binding cassette subfamily A member 6
219577_s_at	Sense	NM_019112 XM_011527628 XM_006722618 XM_011527636 XM_011527629 XM_006722616 XM_011527630 XM_011527631 XM_011527632 XR_936148 XR_936149 XR_936150 AF250238 AF328787 AK097344 AL137481 BU675136	NM_019112 XM_011527628 XM_006722618 XM_011527636 XM_011527629 XM_006722616 XM_011527630 XM_011527631 XM_011527632 XR_936148 XR_936149 XR_936150 AF250238 AF328787 AK097344 AL137481 BU675136	NC_000019 NC_018930 NT_011295 NW_004929412	NP_061985 XP_011525930 XP_006722681 XP_011525938 XP_011525931 XP_006722679 XP_011525932 XP_011525933 XP_011525934 AAF85794 AAK00959 BAG53455 CAB70762	10347	1	0	ABCA7	ABCA7	ABCA-SSN ABCX	rna_protein-coding	19p13.3	ATP binding cassette subfamily A member 7
1565778_at	Uncertain	AK090894	AK090894	---	---	10351	1	0	ABCA8	ABCA8	---	rna_protein-coding	17q24	ATP binding cassette subfamily A member 8
1565780_at	Uncertain	AK090894	AK090894	---	---	10351	1	0	ABCA8	ABCA8	---	rna_protein-coding	17q24	ATP binding cassette subfamily A member 8
204719_at	Sense	NM_001288985 NM_007168 NM_001288986 XM_005256938 XM_005256940 AB020629 BM665457	NM_001288985 NM_007168 NM_001288986 XM_005256938 XM_005256940 AB020629 BM665457	NC_000017 NC_018928 NT_010783 NW_004929407	NP_001275914 NP_009099 NP_001275915 XP_005256995 XP_005256997 BAA74845	10351	1	0	ABCA8	ABCA8	---	rna_protein-coding	17q24	ATP binding cassette subfamily A member 8
239185_at	Sense	NM_080283 XM_005256934 XM_006721633 XM_011524186 XM_011524187 XM_005256937 AF423307 AK057068 AK074491 AY028899 BC167781 CR627382	NM_080283 XM_005256934 XM_006721633 XM_011524186 XM_011524187 XM_005256937 AF423307 AK057068 AK074491 AY028899 BC167781 CR627382	NC_000017 NC_018928 NT_010783 NW_004929407	NP_525022 XP_005256991 XP_006721696 XP_011522488 XP_011522489 XP_005256994 AAN32751 BAB71359 BAC11021 AAK30024 AAI67781 CAH10479	10350	1	0	ABCA9	ABCA9	EST640918	rna_protein-coding	17q24.2	ATP binding cassette subfamily A member 9
242541_at	Sense	NM_080283 XM_005256934 XM_006721633 XM_011524186 XM_011524187 AK122687 AL833712 AY028899 BU072174 CR627382	NM_080283 XM_005256934 XM_006721633 XM_011524186 XM_011524187 AK122687 AL833712 AY028899 BU072174 CR627382	NC_000017 NC_018928 NT_010783 NW_004929407	NP_525022 XP_005256991 XP_006721696 XP_011522488 XP_011522489 AAK30024 CAH10479	10350	1	0	ABCA9	ABCA9	EST640918	rna_protein-coding	17q24.2	ATP binding cassette subfamily A member 9
209993_at	Sense	NM_000927 AB208970 AF016535 AK290159 AK308467 BC130424 M14758	NM_000927 AB208970 AF016535 AK290159 AK308467 BC130424 M14758	NC_000007 NC_018918 NG_011513 NT_007933 NW_004929332	NP_000918 BAD92207 AAB69423 BAF82848 AAI30425 AAA59575	5243	1	0	ABCB1	ABCB1	ABC20 CD243 CLCS GP170 MDR1 P-GP PGY1	rna_protein-coding	7q21.12	ATP binding cassette subfamily B member 1
243951_at	Sense	NG_011513	---	NG_011513	---	5243	1	0	ABCB1	ABCB1	ABC20 CD243 CLCS GP170 MDR1 P-GP PGY1	genomic_protein-coding	7q21.12	ATP binding cassette subfamily B member 1
209994_s_at	Sense	NM_000927 NM_000443 NM_018849 NM_018850 XM_011516308 XM_011516309 XM_011516310 XM_011516311 XM_011516312 XM_011516313 XM_011516314 XM_011516315 NG_011513 AB208970 AF016535 AK290159 AK308467 AM393352 BC130424 BX509020 EU852583 EU854148 M14758 M29447 BC042531 M23234 X06181	NM_000927 NM_000443 NM_018849 NM_018850 XM_011516308 XM_011516309 XM_011516310 XM_011516311 XM_011516312 XM_011516313 XM_011516314 XM_011516315 AB208970 AF016535 AK290159 AK308467 AM393352 BC130424 BX509020 EU852583 EU854148 M14758 BC042531 M23234 X06181	NC_000007 NC_018918 NG_011513 NT_007933 NW_004929332 NG_007118 M29447	NP_000918 NP_000434 NP_061337 NP_061338 XP_011514610 XP_011514611 XP_011514612 XP_011514613 XP_011514614 XP_011514615 XP_011514616 XP_011514617 BAD92207 AAB69423 BAF82848 CAL38230 AAI30425 ACF94687 ACF94688 AAA59575 AAH42531 AAA36207 CAA29547	5243 5244	2	2	ABCB1	ABCB1 ABCB4	ABC20 CD243 CLCS GP170 MDR1 P-GP PGY1 ABC21 GBD1 ICP3 MDR2 MDR2/3 MDR3 PFIC-3 PGY3	rna_protein-coding|genomic_protein-coding	7q21.12!7q21.1	ATP binding cassette subfamily B member 1 ||| ATP binding cassette subfamily B member 4
208288_at	Uncertain	AF091582	AF091582	---	AAC77455	8647	1	0	ABCB11	ABCB11	ABC16 BRIC2 BSEP PFIC-2 PFIC2 PGY4 SPGP	rna_protein-coding	2q24	ATP binding cassette subfamily B member 11
211224_s_at	Sense	NM_003742 XM_011512077 XM_011512078 XM_011512079 XM_006712817 XM_011512081 NG_007374 AF091582 AF136523 AK302540 AK303050	NM_003742 XM_011512077 XM_011512078 XM_011512079 XM_006712817 XM_011512081 AF091582 AF136523 AK302540 AK303050	NC_000002 NC_018913 NG_007374 NT_005403 NW_003315909 NW_004929305	NP_003733 XP_011510379 XP_011510380 XP_011510381 XP_006712880 XP_011510383 AAC77455 AAD28285 BAG63812 BAG64170	8647	1	0	ABCB11	ABCB11	ABC16 BRIC2 BSEP PFIC-2 PFIC2 PGY4 SPGP	rna_protein-coding|genomic_protein-coding	2q24	ATP binding cassette subfamily B member 11
1570505_at	Sense	NG_007118 BC020618	BC020618	NG_007118	AAH20618	5244	1	0	ABCB4	ABCB4	ABC21 GBD1 ICP3 MDR2 MDR2/3 MDR3 PFIC-3 PGY3	genomic_protein-coding|rna_protein-coding	7q21.1	ATP binding cassette subfamily B member 4
207819_s_at	Sense	NM_000443 NM_018849 NM_018850 XM_011516308 XM_011516309 XM_011516310 XM_011516311 XM_011516312 XM_011516313 XM_011516314 XM_011516315 BC042531 M23234 X06181	NM_000443 NM_018849 NM_018850 XM_011516308 XM_011516309 XM_011516310 XM_011516311 XM_011516312 XM_011516313 XM_011516314 XM_011516315 BC042531 M23234 X06181	NC_000007 NC_018918 NT_007933 NW_004929332 NG_007118	NP_000434 NP_061337 NP_061338 XP_011514610 XP_011514611 XP_011514612 XP_011514613 XP_011514614 XP_011514615 XP_011514616 XP_011514617 AAH42531 AAA36207 CAA29547	5244	1	0	ABCB4	ABCB4	ABC21 GBD1 ICP3 MDR2 MDR2/3 MDR3 PFIC-3 PGY3	rna_protein-coding	7q21.1	ATP binding cassette subfamily B member 4
1555371_at	Sense	NM_001163941 NM_178559 XM_011515367 XM_011515368 AB353947 AF319622 AF399931 AY090613 AY230001 AY234788 AY851365 BC104894 BC104920 GU437216 GU437217	NM_001163941 NM_178559 XM_011515367 XM_011515368 AB353947 AF319622 AF399931 AY090613 AY230001 AY234788 AY851365 BC104894 BC104920 GU437216 GU437217	NC_000007 NC_018918 NT_007819 NW_004929329	NP_001157413 NP_848654 XP_011513669 XP_011513670 BAF75364 AAN76500 AAQ03033 AAM09027 AAP55848 AAO73470 AAW31630 AAI04895 AAI04921 ADV32636 ADV32637	340273	1	0	ABCB5	ABCB5	ABCB5alpha ABCB5beta EST422562	rna_protein-coding	7p21.1	ATP binding cassette subfamily B member 5
1569072_s_at	Sense	NM_001163942 XM_006715722 BC044248	NM_001163942 XM_006715722 BC044248	NC_000007 NC_018918 NT_007819 NW_004929329	NP_001157414 XP_006715785	340273	1	0	ABCB5	ABCB5	ABCB5alpha ABCB5beta EST422562	rna_protein-coding	7p21.1	ATP binding cassette subfamily B member 5
240717_at	Sense	NM_001163993 AI334015	NM_001163993 AI334015	NC_000007 NC_018918 NT_007819 NW_004929329	NP_001157465	340273	1	0	ABCB5	ABCB5	ABCB5alpha ABCB5beta EST422562	rna_protein-coding	7p21.1	ATP binding cassette subfamily B member 5
243167_at	Sense	NM_001163942 XM_006715722 AL040763 BC044248	NM_001163942 XM_006715722 AL040763 BC044248	NC_000007 NC_018918 NT_007819 NW_004929329	NP_001157414 XP_006715785	340273	1	0	ABCB5	ABCB5	ABCB5alpha ABCB5beta EST422562	rna_protein-coding	7p21.1	ATP binding cassette subfamily B member 5
203192_at	Sense	NM_005689 AF070598 AF308472 AJ289233 AK026067 AK057026 AK172812 BC000559 BC043423 U66673	NM_005689 AF070598 AF308472 AJ289233 AK026067 AK057026 AK172812 BC000559 BC043423 U66673	NC_000002 NC_018913 NG_032110 NT_005403 NW_004929305	NP_005680 AAC28653 AAG33617 CAB95766 BAB71347 BAD18782 AAH00559 AAH43423	10058	1	0	ABCB6	ABCB6	ABC ABC14 DUH3 LAN MCOPCB7 MTABC3 PRP PSHK2 umat	rna_protein-coding	2q36	ATP binding cassette subfamily B member 6 (Langereis blood group)
1555323_at	Uncertain	BC017348	BC017348	---	AAH17348	23457	1	0	ABCB9	ABCB9	EST122234 TAPL	rna_protein-coding	12q24	ATP binding cassette subfamily B member 9
207321_s_at	Sense	NM_019625 NM_019624 NM_001243013 XM_011538095 XM_011538096 XM_005253558 XM_011538098 AB040953 AB177852 AF216494 AK074738 AX235960 BC064384 CA503047 CS071961	NM_019625 NM_019624 NM_001243013 XM_011538095 XM_011538096 XM_005253558 XM_011538098 AB040953 AB177852 AF216494 AK074738 BC064384 CA503047	NC_000012 NC_018923 NT_029419 NW_004929386 AX235960 CS071961	NP_062571 NP_062570 NP_001229942 XP_011536397 XP_011536398 XP_005253615 XP_011536400 BAA96044 BAD66830 AAF89993 BAC11171 AAH64384	23457	1	0	ABCB9	ABCB9	EST122234 TAPL	rna_protein-coding|genomic_protein-coding	12q24	ATP binding cassette subfamily B member 9
214209_s_at	Sense	NM_019625 NM_019624 NM_001243013 XM_011538095 XM_011538096 XM_005253558 XM_011538098 AB040953 AB177852 AF216494 AK074738 AK304295 AX235960 BC064384 CA503047 CS071961	NM_019625 NM_019624 NM_001243013 XM_011538095 XM_011538096 XM_005253558 XM_011538098 AB040953 AB177852 AF216494 AK074738 AK304295 BC064384 CA503047	NC_000012 NC_018923 NT_029419 NW_004929386 AX235960 CS071961	NP_062571 NP_062570 NP_001229942 XP_011536397 XP_011536398 XP_005253615 XP_011536400 BAA96044 BAD66830 AAF89993 BAC11171 BAG65152 AAH64384	23457	1	0	ABCB9	ABCB9	EST122234 TAPL	rna_protein-coding|genomic_protein-coding	12q24	ATP binding cassette subfamily B member 9
202804_at	Sense	NM_004996 XM_011522497 XM_011522498 AJ003198 BX648866 CR749835	NM_004996 XM_011522497 XM_011522498 AJ003198 BX648866 CR749835	NC_000016 NC_018927 NG_028268 NT_010393 NT_187607 NW_004929400	NP_004987 XP_011520799 XP_011520800 CAH18691	4363	1	0	ABCC1	ABCC1	ABC29 ABCC GS-X MRP MRP1	rna_protein-coding	16p13.1	ATP binding cassette subfamily C member 1
202805_s_at	Sense	NM_004996 XM_011522497 XM_011522498 AJ003198 BC001636 BX648866 CR749835 X78338	NM_004996 XM_011522497 XM_011522498 AJ003198 BC001636 BX648866 CR749835 X78338	NC_000016 NC_018927 NG_028268 NT_010393 NT_187607 NW_004929400	NP_004987 XP_011520799 XP_011520800 AAH01636 CAH18691	4363	1	0	ABCC1	ABCC1	ABC29 ABCC GS-X MRP MRP1	rna_protein-coding	16p13.1	ATP binding cassette subfamily C member 1
213485_s_at	Sense	NM_001198934 NM_033450 XM_011514974 XM_011514982 XM_011514983 XM_011514985 XM_011514986 XM_011514975 XM_011514976 XM_011514977 XM_011514978 AK000002 AK024446 AL122095 AL133613 AX405792 AY032599 BC024103	NM_001198934 NM_033450 XM_011514974 XM_011514982 XM_011514983 XM_011514985 XM_011514986 XM_011514975 XM_011514976 XM_011514977 XM_011514978 AK000002 AK024446 AL122095 AL133613 AY032599 BC024103	NC_000006 NC_018917 NT_007592 NW_004929326 AX405792	NP_001185863 NP_258261 XP_011513276 XP_011513284 XP_011513285 XP_011513287 XP_011513288 XP_011513277 XP_011513278 XP_011513279 XP_011513280 BAA92227 BAB15736 CAB59263 CAB63742 AAK39642 AAH24103	89845	1	0	ABCC10	ABCC10	EST182763 MRP7 SIMRP7	rna_protein-coding|genomic_protein-coding	6p21.1	ATP binding cassette subfamily C member 10
215873_x_at	Sense	NM_001198934 NM_033450 XM_011514974 XM_011514982 XM_011514983 XM_011514985 XM_011514986 XM_011514975 XM_011514976 XM_011514977 XM_011514978 AK000002 AK024446 AL122095 AL133613 AX405792 AY032599 BC024103	NM_001198934 NM_033450 XM_011514974 XM_011514982 XM_011514983 XM_011514985 XM_011514986 XM_011514975 XM_011514976 XM_011514977 XM_011514978 AK000002 AK024446 AL122095 AL133613 AY032599 BC024103	NC_000006 NC_018917 NT_007592 NW_004929326 AX405792	NP_001185863 NP_258261 XP_011513276 XP_011513284 XP_011513285 XP_011513287 XP_011513288 XP_011513277 XP_011513278 XP_011513279 XP_011513280 BAA92227 BAB15736 CAB59263 CAB63742 AAK39642 AAH24103	89845	1	0	ABCC10	ABCC10	EST182763 MRP7 SIMRP7	rna_protein-coding|genomic_protein-coding	6p21.1	ATP binding cassette subfamily C member 10
1554911_at	Sense	NG_011522 BC039085	BC039085	NG_011522	---	85320	1	0	ABCC11	ABCC11	EWWD MRP8 WW	genomic_protein-coding|rna_protein-coding	16q12.1	ATP binding cassette subfamily C member 11
224146_s_at	Sense	NM_032583 NM_033151 XM_011523396 XM_011523397 XM_011523398 AF352582 AF367202 AL117406 AY040219	NM_032583 NM_033151 XM_011523396 XM_011523397 XM_011523398 AF352582 AF367202 AL117406 AY040219	NC_000016 NC_018927 NG_011522 NT_010498 NW_004929402	NP_115972 NP_149163 XP_011521698 XP_011521699 XP_011521700 AAK19755 AAK58869 AAK76739	85320	1	0	ABCC11	ABCC11	EWWD MRP8 WW	rna_protein-coding	16q12.1	ATP binding cassette subfamily C member 11
1552590_a_at	Sense	NM_033226 AY040220	NM_033226 AY040220	NC_000016 NC_018927 NT_010498 NW_004929402	NP_150229 AAK76740	94160	1	0	ABCC12	ABCC12	MRP9	rna_protein-coding	16q12.1	ATP binding cassette subfamily C member 12
1553410_a_at	Sense	NM_033226 AF395908 AF395909 AF411577 AF411578 AY040220 AY196326 BC036378	NM_033226 AF395908 AF395909 AF411577 AF411578 AY040220 AY196326 BC036378	NC_000016 NC_018927 NT_010498 NW_004929402	NP_150229 AAL79528 AAL79529 AAL99900 AAL99901 AAK76740 AAO40749	94160	1	0	ABCC12	ABCC12	MRP9	rna_protein-coding	16q12.1	ATP binding cassette subfamily C member 12
206155_at	Sense	NM_000392 XM_006717630 BM765259 CS172499 GM000488 U49248 U63970 X96395	NM_000392 XM_006717630 BM765259 U49248 U63970 X96395	NC_000010 NC_018921 NG_011798 NT_030059 NW_004929376 CS172499 GM000488	NP_000383 XP_006717693 AAB09422 AAB39892 CAA65259	1244	1	0	ABCC2	ABCC2	ABC30 CMOAT DJS MRP2 cMRP	rna_protein-coding|genomic_protein-coding	10q24	ATP binding cassette subfamily C member 2
208161_s_at	Sense	NM_003786 XM_011525422 XM_005257763 XM_011525423 XM_011525424 XM_011525425 AB010887 AB208954 AF083552 AF085690 AF085691 AF085692 AF104943 AF154001 AJ294565 U66674	NM_003786 XM_011525422 XM_005257763 XM_011525423 XM_011525424 XM_011525425 AB010887 AB208954 AF083552 AF085690 AF085691 AF085692 AF104943 AF154001 U66674	NC_000017 NC_018928 NT_010783 NW_004929407 AJ294565	NP_003777 XP_011523724 XP_005257820 XP_011523725 XP_011523726 XP_011523727 BAA28146 BAD92191 AAC34668 AAD02845 AAD02846 AAD02847 AAD04170 AAD38185	8714	1	0	ABCC3	ABCC3	ABC31 EST90757 MLP2 MOAT-D MRP3 cMOAT2	rna_protein-coding|genomic_protein-coding	17q22	ATP binding cassette subfamily C member 3
209641_s_at	Sense	NM_003786 XM_011525422 XM_005257763 XM_011525423 XM_011525424 XM_011525425 AB010887 AB208954 AF009670 AF083552 AF085690 AF085691 AF085692 AF104943 AF154001 BC034683 BC137347 BC137348 U83659 Y17151	NM_003786 XM_011525422 XM_005257763 XM_011525423 XM_011525424 XM_011525425 AB010887 AB208954 AF009670 AF083552 AF085690 AF085691 AF085692 AF104943 AF154001 BC034683 BC137347 BC137348 U83659 Y17151	NC_000017 NC_018928 NT_010783 NW_004929407	NP_003777 XP_011523724 XP_005257820 XP_011523725 XP_011523726 XP_011523727 BAA28146 BAD92191 AAD01430 AAC34668 AAD02845 AAD02846 AAD02847 AAD04170 AAD38185 AAI37348 AAI37349 AAB71756 CAA76658	8714	1	0	ABCC3	ABCC3	ABC31 EST90757 MLP2 MOAT-D MRP3 cMOAT2	rna_protein-coding	17q22	ATP binding cassette subfamily C member 3
214979_at	Sense	XR_934586	XR_934586	NC_000017 NT_010783	---	8714	1	0	ABCC3	ABCC3	ABC31 EST90757 MLP2 MOAT-D MRP3 cMOAT2	rna_protein-coding	17q22	ATP binding cassette subfamily C member 3
230682_x_at	Uncertain	AJ294560	---	AJ294560	---	8714	1	0	ABCC3	ABCC3	ABC31 EST90757 MLP2 MOAT-D MRP3 cMOAT2	genomic_protein-coding	17q22	ATP binding cassette subfamily C member 3
239217_x_at	Sense	NM_001144070 BC046126 BC050370 BC058907	NM_001144070 BC046126 BC050370 BC058907	NC_000017 NC_018928 NT_010783 NW_004929407	NP_001137542 AAH46126 AAH50370	8714	1	0	ABCC3	ABCC3	ABC31 EST90757 MLP2 MOAT-D MRP3 cMOAT2	rna_protein-coding	17q22	ATP binding cassette subfamily C member 3
1554918_a_at	Sense	NM_005845 NM_001105515 NM_001301829 NM_001301830 XM_006719914 XM_005254025 XM_011521047 AB208973 AF071202 AF071203 AF541977 AK290317 AK296247 AY081219 AY207008 BC041560 BX647118 CS223373	NM_005845 NM_001105515 NM_001301829 NM_001301830 XM_006719914 XM_005254025 XM_011521047 AB208973 AF071202 AF071203 AF541977 AK290317 AK296247 AY081219 AY207008 BC041560 BX647118	NC_000013 NC_018924 NT_009952 NW_004929389 CS223373	NP_005836 NP_001098985 NP_001288758 NP_001288759 XP_006719977 XP_005254082 XP_011519349 BAD92210 AAC27076 AAC27077 AAN17334 BAF83006 BAH12293 AAL88745 AAO37649 AAH41560	10257	1	0	ABCC4	ABCC4	MOAT-B MOATB MRP4	rna_protein-coding|genomic_protein-coding	13q32	ATP binding cassette subfamily C member 4
1555039_a_at	Sense	NM_005845 NM_001105515 NM_001301829 NM_001301830 XM_006719914 XM_005254025 XM_011521047 AB208973 AF071202 AF071203 AF541977 AK290317 AK296247 AY081219 AY133678 AY133679 AY133680 AY207008 BC041560 CS223373	NM_005845 NM_001105515 NM_001301829 NM_001301830 XM_006719914 XM_005254025 XM_011521047 AB208973 AF071202 AF071203 AF541977 AK290317 AK296247 AY081219 AY133678 AY133679 AY133680 AY207008 BC041560	NC_000013 NC_018924 NT_009952 NW_004929389 CS223373	NP_005836 NP_001098985 NP_001288758 NP_001288759 XP_006719977 XP_005254082 XP_011519349 BAD92210 AAC27076 AAC27077 AAN17334 BAF83006 BAH12293 AAL88745 AAN08628 AAN08629 AAN08630 AAO37649 AAH41560	10257	1	0	ABCC4	ABCC4	MOAT-B MOATB MRP4	rna_protein-coding|genomic_protein-coding	13q32	ATP binding cassette subfamily C member 4
203196_at	Sense	NM_005845 NM_001301829 XM_006719914 XM_005254025 XM_011521047 AF339763 AY081219 BU689822 BX647118	NM_005845 NM_001301829 XM_006719914 XM_005254025 XM_011521047 AF339763 AY081219 BU689822 BX647118	NC_000013 NC_018924 NT_009952 NW_004929389	NP_005836 NP_001288758 XP_006719977 XP_005254082 XP_011519349 AAL88745	10257	1	0	ABCC4	ABCC4	MOAT-B MOATB MRP4	rna_protein-coding	13q32	ATP binding cassette subfamily C member 4
209380_s_at	Sense	NM_005688 NM_001320032 XM_005247058 XM_005247059 XM_011512314 XM_011512316 AB005659 AB019002 AB209103 AB209454 AF104942 AF146074 BX647245 U83661	NM_005688 NM_001320032 XM_005247058 XM_005247059 XM_011512314 XM_011512316 AB005659 AB019002 AB209103 AB209454 AF104942 AF146074 BX647245 U83661	NC_000003 NC_018914 NT_005612 NW_004929311	NP_005679 NP_001306961 XP_005247115 XP_005247116 XP_011510616 XP_011510618 BAA22887 BAA76608 BAD92340 BAD92691 AAD04169 AAD37716 AAB71758	10057	1	0	ABCC5	ABCC5	ABC33 EST277145 MOAT-C MOATC MRP5 SMRP pABC11	rna_protein-coding	3q27	ATP binding cassette subfamily C member 5
226363_at	Sense	NM_001023587 NR_135125 AK090667 AL359600 AY754874 AY754875 AY754876 BC050744 BC142670 BC142719 BX649032	NM_001023587 NR_135125 AK090667 AL359600 AY754874 AY754875 AY754876 BC050744 BC142670 BC142719 BX649032	NC_000003 NC_018914 NT_005612 NW_004929311	NP_001018881 AAW82948 AAW82949 AAW82950 AAH50744 AAI42671 AAI42720	10057	1	0	ABCC5	ABCC5	ABC33 EST277145 MOAT-C MOATC MRP5 SMRP pABC11	rna_protein-coding	3q27	ATP binding cassette subfamily C member 5
214033_at	Sense	NM_001079528 NG_007558 BC050733	NM_001079528 BC050733	NC_000016 NC_018927 NT_010393 NT_187607 NW_004929400 NG_007558	NP_001072996 AAH50733	368	1	0	ABCC6	ABCC6	ABC34 ARA EST349056 GACI2 MLP1 MOAT-E MOATE MRP6 PXE PXE1 URG7	rna_protein-coding|genomic_protein-coding	16p13.1	ATP binding cassette subfamily C member 6
208480_s_at	Sense	NM_001171 XM_011522480 XM_011546696 XM_011522481 XM_011546697 XM_011522479 NG_007558 AF076622 AF168791 AM711638 AM774324 BC131732 XM_011508547 XM_011508548 XM_011508549 XM_011508550	NM_001171 XM_011522480 XM_011546696 XM_011522481 XM_011546697 XM_011522479 AF076622 AF168791 AM711638 AM774324 BC131732 XM_011508547 XM_011508548 XM_011508549 XM_011508550	NC_000016 NC_018927 NG_007558 NT_010393 NT_187607 NW_004929400	NP_001162 XP_011520782 XP_011544998 XP_011520783 XP_011544999 XP_011520781 AAC79696 AAD51293 CAN84639 CAO81806 AAI31733 XP_011506849 XP_011506850 XP_011506851 XP_011506852	368 105369239	2	2	ABCC6	ABCC6 LOC105369239	ABC34 ARA EST349056 GACI2 MLP1 MOAT-E MOATE MRP6 PXE PXE1 URG7	rna_protein-coding|genomic_protein-coding	16p13.1	ATP binding cassette subfamily C member 6 ||| multidrug resistance-associated protein 6
215559_at	Sense	NM_001171 XM_011522480 XM_011546696 XM_011522481 XM_011546697 XM_011522479 NG_007558 AI074459 XM_011508547 XM_011508548 XM_011508549 XM_011508550	NM_001171 XM_011522480 XM_011546696 XM_011522481 XM_011546697 XM_011522479 AI074459 XM_011508547 XM_011508548 XM_011508549 XM_011508550	NC_000016 NC_018927 NG_007558 NT_010393 NT_187607 NW_004929400	NP_001162 XP_011520782 XP_011544998 XP_011520783 XP_011544999 XP_011520781 XP_011506849 XP_011506850 XP_011506851 XP_011506852	368 105369239	2	2	ABCC6	ABCC6 LOC105369239	ABC34 ARA EST349056 GACI2 MLP1 MOAT-E MOATE MRP6 PXE PXE1 URG7	rna_protein-coding|genomic_protein-coding	16p13.1	ATP binding cassette subfamily C member 6 ||| multidrug resistance-associated protein 6
210246_s_at	Sense	NM_001287174 NM_000352 XM_011520331 XM_011520333 AF087138 BC167829 L40625 L78207 U63421	NM_001287174 NM_000352 XM_011520331 XM_011520333 AF087138 BC167829 L40625 L78207 U63421	NC_000011 NC_018922 NG_008867 NT_009237 NW_004929378	NP_001274103 NP_000343 XP_011518633 XP_011518635 AAC36724 AAI67829 AAA99227 AAB02278 AAB36699	6833	1	0	ABCC8	ABCC8	ABC36 HHF1 HI HRINS MRP8 PHHI SUR SUR1 SUR1delta2 TNDM2	rna_protein-coding	11p15.1	ATP binding cassette subfamily C member 8
1557374_at	Sense	NG_012819 AK056519 BC033804	AK056519 BC033804	NG_012819	AAH33804	10060	1	0	ABCC9	ABCC9	ABC37 ATFB12 CANTU CMD1O SUR2	genomic_protein-coding|rna_protein-coding	12p12.1	ATP binding cassette subfamily C member 9
208462_s_at	Sense	NM_005691 XM_005253287 XM_006719025	NM_005691 XM_005253287 XM_006719025	NC_000012 NC_018923 NG_012819 NT_009714 NW_004929383	NP_005682 XP_005253344 XP_006719088	10060	1	0	ABCC9	ABCC9	ABC37 ATFB12 CANTU CMD1O SUR2	rna_protein-coding	12p12.1	ATP binding cassette subfamily C member 9
208561_at	Sense	NM_020297 XM_005253284 XM_005253286 XM_011520545 XM_005253288 XM_005253289 XM_005253290 AK092535 AK094171	NM_020297 XM_005253284 XM_005253286 XM_011520545 XM_005253288 XM_005253289 XM_005253290 AK092535 AK094171	NC_000012 NC_018923 NG_012819 NT_009714 NW_004929383	NP_064693 XP_005253341 XP_005253343 XP_011518847 XP_005253345 XP_005253346 XP_005253347 BAC04300	10060	1	0	ABCC9	ABCC9	ABC37 ATFB12 CANTU CMD1O SUR2	rna_protein-coding	12p12.1	ATP binding cassette subfamily C member 9
208562_s_at	Sense	NM_005691 NM_020297 XM_005253284 XM_005253286 XM_011520545 XM_005253288 XM_005253287 XM_005253289 XM_006719025 XM_005253290 AK092535	NM_005691 NM_020297 XM_005253284 XM_005253286 XM_011520545 XM_005253288 XM_005253287 XM_005253289 XM_006719025 XM_005253290 AK092535	NC_000012 NC_018923 NG_012819 NT_009714 NW_004929383	NP_005682 NP_064693 XP_005253341 XP_005253343 XP_011518847 XP_005253345 XP_005253344 XP_005253346 XP_006719088 XP_005253347	10060	1	0	ABCC9	ABCC9	ABC37 ATFB12 CANTU CMD1O SUR2	rna_protein-coding	12p12.1	ATP binding cassette subfamily C member 9
207583_at	Sense	NM_005164 XM_011538027 AF119831 AJ000327	NM_005164 XM_011538027 AJ000327	NC_000012 NC_018923 NT_029419 NW_004929384 AF119831	NP_005155 XP_011536329 CAA03994	225	1	0	ABCD2	ABCD2	ABC39 ALDL1 ALDR ALDRP hALDR	rna_protein-coding|genomic_protein-coding	12q12	ATP binding cassette subfamily D member 2
203981_s_at	Sense	NM_005050 NR_003256 XM_005267949 XM_005267946 XM_011537042 XM_011537043 XM_005267953 XM_006720223 XM_011537041 XM_005267939 XM_005267941 XM_005267940 XM_005267942 XR_245710 AF009746 AK291332 BC012815 Y14323	NM_005050 NR_003256 XM_005267949 XM_005267946 XM_011537042 XM_011537043 XM_005267953 XM_006720223 XM_011537041 XM_005267939 XM_005267941 XM_005267940 XM_005267942 XR_245710 AF009746 AK291332 BC012815	NC_000014 NC_018925 NG_032875 NT_026437 NW_004929393 Y14323	NP_005041 XP_005268006 XP_005268003 XP_011535344 XP_011535345 XP_005268010 XP_006720286 XP_011535343 XP_005267996 XP_005267998 XP_005267997 XP_005267999 AAB83967 BAF84021 AAH12815	5826	1	0	ABCD4	ABCD4	ABC41 EST352188 MAHCJ P70R P79R PMP69 PXMP1L	rna_protein-coding|genomic_protein-coding	14q24.3	ATP binding cassette subfamily D member 4
203982_s_at	Sense	NM_005050 NR_003256 XR_245710 AF009746 Y14323	NM_005050 NR_003256 XR_245710 AF009746	NC_000014 NC_018925 NG_032875 NT_026437 NW_004929393 Y14323	NP_005041 AAB83967	5826	1	0	ABCD4	ABCD4	ABC41 EST352188 MAHCJ P70R P79R PMP69 PXMP1L	rna_protein-coding|genomic_protein-coding	14q24.3	ATP binding cassette subfamily D member 4
204567_s_at	Sense	NM_016818 NM_207174 NM_004915 NM_207627 NM_207628 NM_207629 XM_011529806 XM_011529807 AF038175 AF323658 AF323660 AF323661 AF323662 AF323663 AF323664 AK092959 AL833689 AY048757 BC029158 X91249	NM_016818 NM_207174 NM_004915 NM_207627 NM_207628 NM_207629 XM_011529806 XM_011529807 AF038175 AF323660 AF323661 AF323662 AF323663 AF323664 AK092959 AL833689 AY048757 BC029158 X91249	NC_000021 NC_018932 NT_011512 NW_004929427 AF323658	NP_058198 NP_997057 NP_004906 NP_997510 NP_997511 NP_997512 XP_011528108 XP_011528109 AAB97364 AAK28838 AAK28839 AAK28840 AAK28841 AAK28842 AAL06598 AAH29158 CAA62631	9619	1	0	ABCG1	ABCG1	ABC8 WHITE1	rna_protein-coding|genomic_protein-coding	21q22.3	ATP binding cassette subfamily G member 1
211113_s_at	Sense	NM_016818 NM_207174 NM_004915 NM_207627 NM_207628 NM_207629 XM_011529806 XM_011529807 AF038175 AF323658 AF323660 AF323661 AF323662 AF323663 AF323664 AK092959 AK298491 AL833689 AY048757 BC029158 X91249	NM_016818 NM_207174 NM_004915 NM_207627 NM_207628 NM_207629 XM_011529806 XM_011529807 AF038175 AF323660 AF323661 AF323662 AF323663 AF323664 AK092959 AK298491 AL833689 AY048757 BC029158 X91249	NC_000021 NC_018932 NT_011512 NW_004929427 AF323658	NP_058198 NP_997057 NP_004906 NP_997510 NP_997511 NP_997512 XP_011528108 XP_011528109 AAB97364 AAK28838 AAK28839 AAK28840 AAK28841 AAK28842 BAG60699 AAL06598 AAH29158 CAA62631	9619	1	0	ABCG1	ABCG1	ABC8 WHITE1	rna_protein-coding|genomic_protein-coding	21q22.3	ATP binding cassette subfamily G member 1
209735_at	Sense	NM_004827 NM_001257386 XM_005263354 XM_011532420 XM_005263355 XM_005263356 AF093771 AF098951 AF103796 AK002040 AK290000 BC092408	NM_004827 NM_001257386 XM_005263354 XM_011532420 XM_005263355 XM_005263356 AF093771 AF098951 AF103796 AK002040 AK290000 BC092408	NC_000004 NC_018915 NG_032067 NT_016354 NW_004929320	NP_004818 NP_001244315 XP_005263411 XP_011530722 XP_005263412 XP_005263413 AAC97367 AAD09188 BAA92050 BAF82689 AAH92408	9429	1	0	ABCG2	ABCG2	ABC15 ABCP BCRP BCRP1 BMDP CD338 CDw338 EST157481 GOUT1 MRX MXR MXR-1 MXR1 UAQTL1	rna_protein-coding	4q22	ATP binding cassette subfamily G member 2 (Junior blood group)
207593_at	Sense	NM_022169 NM_001142505 XM_011542952 AJ300465 AJ308237 AJ308251 AL137563 BC041091	NM_022169 NM_001142505 XM_011542952 AJ300465 AJ308237 AJ308251 AL137563 BC041091	NC_000011 NC_018922 NT_033899 NW_004929381	NP_071452 NP_001135977 XP_011541254 CAC17140 CAC87131 CAB70814 AAH41091	64137	1	0	ABCG4	ABCG4	WHITE2	rna_protein-coding	11q23.3	ATP binding cassette subfamily G member 4
220383_at	Sense	NM_022436 XM_011533024 XM_011533025 XM_011533026 XM_011533027 XM_011533028 AF312715 AF320293 AK091997 BC111541 BC111542	NM_022436 XM_011533024 XM_011533025 XM_011533026 XM_011533027 XM_011533028 AF312715 AF320293 AK091997 BC111541 BC111542	NC_000002 NC_018913 NG_008883 NT_022184 NW_004929300	NP_071881 XP_011531326 XP_011531327 XP_011531328 XP_011531329 XP_011531330 AAG53099 AAG40003 AAI11542	64240	1	0	ABCG5	ABCG5	STSL	rna_protein-coding	2p21	ATP binding cassette subfamily G member 5
231751_at	Sense	NM_022437 XM_011533029 XM_011533030 XM_005264483 XM_011533031 XR_939707 NG_008884 AF324494 BC113657 BC143564	NM_022437 XM_011533029 XM_011533030 XM_005264483 XM_011533031 XR_939707 AF324494 BC113657 BC143564	NC_000002 NC_018913 NG_008884 NT_022184 NW_004929300	NP_071882 XP_011531331 XP_011531332 XP_005264540 XP_011531333 AAK84078 AAI13658 AAI43565	64241	1	0	ABCG8	ABCG8	GBD4 STSL	rna_protein-coding|genomic_protein-coding	2p21	ATP binding cassette subfamily G member 8
1560117_at	Uncertain	BC028378	BC028378	---	---	84696	1	0	ABHD1	ABHD1	LABH1	rna_protein-coding	2p23.3	abhydrolase domain containing 1
236461_at	Sense	XM_011533136 XM_011533137 AK093447 BC031868 BC056403	XM_011533136 XM_011533137 AK093447 BC031868 BC056403	NC_000002 NT_022184	XP_011531438 XP_011531439 BAG52718	84696	1	0	ABHD1	ABHD1	LABH1	rna_protein-coding	2p23.3	abhydrolase domain containing 1
234993_at	Sense	NM_032859 XM_011521128 AK027812 BX647428	NM_032859 XM_011521128 AK027812 BX647428	NC_000013 NC_018924 NT_009952 NW_004929389	NP_116248 XP_011519430 BAB55387	84945	1	0	ABHD13	ABHD13	BEM46L1 C13orf6 bA153I24.2	rna_protein-coding	13q33.3	abhydrolase domain containing 13
235348_at	Sense	NM_032859 XM_011521128 BC018608 BX647428	NM_032859 XM_011521128 BC018608 BX647428	NC_000013 NC_018924 NT_009952 NW_004929389	NP_116248 XP_011519430	84945	1	0	ABHD13	ABHD13	BEM46L1 C13orf6 bA153I24.2	rna_protein-coding	13q33.3	abhydrolase domain containing 13
210006_at	Sense	NM_015407 AL050015 BC002571	NM_015407 AL050015 BC002571	NC_000003 NC_018914 NT_022517 NW_004929309	NP_056222 CAB43237 AAH02571	25864	1	0	ABHD14A	ABHD14A	DORZ1	rna_protein-coding	3p21.1	abhydrolase domain containing 14A
226796_at	Sense	NM_198147 AK055889 AK056717 AY358212 BC012476	NM_198147 AK055889 AK056717 AY358212 BC012476	NC_000017 NC_018928 NT_010783 NW_004929407	NP_937790 AAQ88579 AAH12476	116236	1	0	ABHD15	ABHD15	---	rna_protein-coding	17q11.2	abhydrolase domain containing 15
224756_s_at	Sense	NM_021160 NM_001177515 NR_033488 NR_033489 AF193047 AK001207 AK023194 AK025398 AK055255 AK289469 BC031839	NM_021160 NM_001177515 NR_033488 NR_033489 AF193047 AK001207 AK023194 AK025398 AK055255 AK289469 BC031839	NC_000006 NC_018917 NT_007592 NT_113891 NT_167245 NT_167246 NT_167247 NT_167248 NT_167249 NW_004929326	NP_066983 NP_001170986 AAG22475 BAA91553 BAB14455 BAG51491 BAF82158 AAH31839	7920	1	0	ABHD16A	ABHD16A	BAT5 D6S82E NG26 PP199	rna_protein-coding	6p21.3	abhydrolase domain containing 16A
230221_at	Uncertain	AK025398	AK025398	---	---	7920	1	0	ABHD16A	ABHD16A	BAT5 D6S82E NG26 PP199	rna_protein-coding	6p21.3	abhydrolase domain containing 16A
213017_at	Sense	NM_138340 NM_001308256 NM_001308257 XM_011525848 XM_011525849 XR_243847 XR_935209 AF007152 AK024880 AK024992 BC021196	NM_138340 NM_001308256 NM_001308257 XM_011525848 XM_011525849 XR_243847 XR_935209 AF007152 AK024880 AK024992 BC021196	NC_000018 NC_018929 NT_010966 NW_004929410	NP_612213 NP_001295185 NP_001295186 XP_011524150 XP_011524151 AAC19155 AAH21196	171586	1	0	ABHD3	ABHD3	LABH3	rna_protein-coding	18q11.2	abhydrolase domain containing 3
221552_at	Sense	NM_001320126 NM_020676 XM_005265334 XM_005265335 XM_005265336 AK092841 AK122983 AK172797 AK225942 BC001698	NM_001320126 NM_020676 XM_005265334 XM_005265335 XM_005265336 AK092841 AK122983 AK172797 AK225942 BC001698	NC_000003 NC_018914 NT_022517 NW_004929309	NP_001307055 NP_065727 XP_005265391 XP_005265392 XP_005265393 BAG53832 BAD18771 AAH01698	57406	1	0	ABHD6	ABHD6	---	rna_protein-coding	3p14.3	abhydrolase domain containing 6
221678_at	Uncertain	AF225418	AF225418	---	AAG09720	57406	1	0	ABHD6	ABHD6	---	rna_protein-coding	3p14.3	abhydrolase domain containing 6
221679_s_at	Sense	NM_001320126 NM_020676 XM_005265334 XM_005265335 XM_005265336 AF225418 AK122983 AK172797 AK225942 AK313168 AX134787 BC001698	NM_001320126 NM_020676 XM_005265334 XM_005265335 XM_005265336 AF225418 AK122983 AK172797 AK225942 AK313168 BC001698	NC_000003 NC_018914 NT_022517 NW_004929309 AX134787	NP_001307055 NP_065727 XP_005265391 XP_005265392 XP_005265393 AAG09720 BAG53832 BAD18771 BAG35986 AAH01698	57406	1	0	ABHD6	ABHD6	---	rna_protein-coding|genomic_protein-coding	3p14.3	abhydrolase domain containing 6
45288_at	Sense	NM_001320126 NM_020676 XM_005265334 XM_005265335 XM_005265336 AK092841 AK122983 AK172797 AK225942 BC001698	NM_001320126 NM_020676 XM_005265334 XM_005265335 XM_005265336 AK092841 AK122983 AK172797 AK225942 BC001698	NC_000003 NC_018914 NT_022517 NW_004929309	NP_001307055 NP_065727 XP_005265391 XP_005265392 XP_005265393 BAG53832 BAD18771 AAH01698	57406	1	0	ABHD6	ABHD6	---	rna_protein-coding	3p14.3	abhydrolase domain containing 6
209027_s_at	Sense	NM_005470 NM_001178123 NM_001178124 NM_001178125 NM_001012750 NM_001012751 NM_001012752 NM_001178116 NM_001178119 NM_001178120 NM_001178121 NM_001178122 XM_006717359 XM_005252332 XM_006717360 XM_005252333 XM_006717361 NG_030025 AB040151 AB209268 AF001628 AF006516 AF260262 AJ277074 AK126803 AK296751 AK298646 AK315914 BC013238 BC024254 U87166	NM_005470 NM_001178123 NM_001178124 NM_001178125 NM_001012750 NM_001012751 NM_001012752 NM_001178116 NM_001178119 NM_001178120 NM_001178121 NM_001178122 XM_006717359 XM_005252332 XM_006717360 XM_005252333 XM_006717361 AB040151 AB209268 AF001628 AF006516 AF260262 AK126803 AK296751 AK298646 AK315914 BC013238 BC024254 U87166	NC_000010 NC_018921 NG_030025 NT_008705 NW_004929370 AJ277074	NP_005461 NP_001171594 NP_001171595 NP_001171596 NP_001012768 NP_001012769 NP_001012770 NP_001171587 NP_001171590 NP_001171591 NP_001171592 NP_001171593 XP_006717422 XP_005252389 XP_006717423 XP_005252390 XP_006717424 BAB55675 BAD92505 AAD00897 AAB62569 AAF70309 BAG54374 BAG59334 BAG60820 BAH14285 AAH24254 AAC39757	10006	1	0	ABI1	ABI1	ABI-1 ABLBP4 E3B1 NAP1BP SSH3BP SSH3BP1	rna_protein-coding|genomic_protein-coding	10p11.2	abl interactor 1
209028_s_at	Sense	NM_005470 NM_001178123 NM_001178124 NM_001178125 NM_001012750 NM_001012751 NM_001012752 NM_001178116 NM_001178119 NM_001178120 NM_001178121 NM_001178122 XM_005252332 XM_006717360 XM_005252333 XM_006717361 NG_030025 AF006516 AK126803	NM_005470 NM_001178123 NM_001178124 NM_001178125 NM_001012750 NM_001012751 NM_001012752 NM_001178116 NM_001178119 NM_001178120 NM_001178121 NM_001178122 XM_005252332 XM_006717360 XM_005252333 XM_006717361 AF006516 AK126803	NC_000010 NC_018921 NG_030025 NT_008705 NW_004929370	NP_005461 NP_001171594 NP_001171595 NP_001171596 NP_001012768 NP_001012769 NP_001012770 NP_001171587 NP_001171590 NP_001171591 NP_001171592 NP_001171593 XP_005252389 XP_006717423 XP_005252390 XP_006717424 AAB62569 BAG54374	10006	1	0	ABI1	ABI1	ABI-1 ABLBP4 E3B1 NAP1BP SSH3BP SSH3BP1	rna_protein-coding|genomic_protein-coding	10p11.2	abl interactor 1
207268_x_at	Sense	NM_001282925 NM_001282926 NM_001282927 NM_001282932 XM_005246225 XM_006712181 XM_006712182 XM_005246226 XM_006712185 XM_006712186 AK294429 AK299679 AK299824 AK302853 U23435	NM_001282925 NM_001282926 NM_001282927 NM_001282932 XM_005246225 XM_006712181 XM_006712182 XM_005246226 XM_006712185 XM_006712186 AK294429 AK299679 AK299824 AK302853 U23435	NC_000002 NC_018913 NT_005403 NW_004929305	NP_001269854 NP_001269855 NP_001269856 NP_001269861 XP_005246282 XP_006712244 XP_006712245 XP_005246283 XP_006712248 XP_006712249 BAG57674 BAG61587 BAG61693 BAH13822 AAA92289	10152	1	0	ABI2	ABI2	ABI-2 ABI2B AIP-1 AblBP3 SSH3BP2 argBP1 argBPIA argBPIB	rna_protein-coding	2q33	abl-interactor 2
209856_x_at	Sense	NM_005759 XM_005246217 XM_006712180 XM_011510473 XM_011510474 XM_005246218 XM_006712177 XM_006712178 XM_006712179 XM_011510472 XM_005246221 XM_005246222 AK299092 AK299672 AK299688 AK299750 AK316343 BC001439 U31089	NM_005759 XM_005246217 XM_006712180 XM_011510473 XM_011510474 XM_005246218 XM_006712177 XM_006712178 XM_006712179 XM_011510472 XM_005246221 XM_005246222 AK299092 AK299672 AK299688 AK299750 AK316343 BC001439 U31089	NC_000002 NC_018913 NT_005403 NW_004929305	NP_005750 XP_005246274 XP_006712243 XP_011508775 XP_011508776 XP_005246275 XP_006712240 XP_006712241 XP_006712242 XP_011508774 XP_005246278 XP_005246279 BAH12947 BAH13098 BAH13103 BAG61640 BAH14714 AAH01439 AAA75446	10152	1	0	ABI2	ABI2	ABI-2 ABI2B AIP-1 AblBP3 SSH3BP2 argBP1 argBPIA argBPIB	rna_protein-coding	2q33	abl-interactor 2
211793_s_at	Sense	NM_001282925 NM_001282926 NM_005759 NM_001282927 NM_001282932 XM_005246217 XM_006712180 XM_005246225 XM_006712181 XM_006712182 XM_005246226 XM_006712185 XM_011510473 XM_011510474 XM_006712186 XM_005246218 XM_006712177 XM_006712178 XM_006712179 XM_011510472 XM_005246221 XM_005246222 AF260261 AK294429 AK297537 AK299092 AK299672 AK299679 AK299688 AK299750 AK299824 AK302853 AK316343 BC001439 BT009920…	NM_001282925 NM_001282926 NM_005759 NM_001282927 NM_001282932 XM_005246217 XM_006712180 XM_005246225 XM_006712181 XM_006712182 XM_005246226 XM_006712185 XM_011510473 XM_011510474 XM_006712186 XM_005246218 XM_006712177 XM_006712178 XM_006712179 XM_011510472 XM_005246221 XM_005246222 AF260261 AK294429 AK297537 AK299092 AK299672 AK299679 AK299688 AK299750 AK299824 AK302853 AK316343 BC001439 BT009920…	NC_000002 NC_018913 NT_005403 NW_004929305	NP_001269854 NP_001269855 NP_005750 NP_001269856 NP_001269861 XP_005246274 XP_006712243 XP_005246282 XP_006712244 XP_006712245 XP_005246283 XP_006712248 XP_011508775 XP_011508776 XP_006712249 XP_005246275 XP_006712240 XP_006712241 XP_006712242 XP_011508774 XP_005246278 XP_005246279 AAF70308 BAG57674 BAG59937 BAH12947 BAH13098 BAG61587 BAH13103 BAG61640 BAG61693 BAH13822 BAH14714 AAH01439 AAP88922…	10152	1	0	ABI2	ABI2	ABI-2 ABI2B AIP-1 AblBP3 SSH3BP2 argBP1 argBPIA argBPIB	rna_protein-coding	2q33	abl-interactor 2
225098_at	Sense	NM_001282925 NM_001282926 NM_005759 NM_001282927 NM_001282932 XM_005246217 XM_006712180 XM_005246225 XM_006712181 XM_006712182 XM_005246226 XM_006712185 XM_011510473 XM_011510474 XM_006712186 XM_006712174 XM_005246218 XM_006712177 XM_006712178 XM_006712179 XM_011510472 XM_005246221 XM_005246222 AK054863 BC033944	NM_001282925 NM_001282926 NM_005759 NM_001282927 NM_001282932 XM_005246217 XM_006712180 XM_005246225 XM_006712181 XM_006712182 XM_005246226 XM_006712185 XM_011510473 XM_011510474 XM_006712186 XM_006712174 XM_005246218 XM_006712177 XM_006712178 XM_006712179 XM_011510472 XM_005246221 XM_005246222 AK054863 BC033944	NC_000002 NC_018913 NT_005403 NW_004929305	NP_001269854 NP_001269855 NP_005750 NP_001269856 NP_001269861 XP_005246274 XP_006712243 XP_005246282 XP_006712244 XP_006712245 XP_005246283 XP_006712248 XP_011508775 XP_011508776 XP_006712249 XP_006712237 XP_005246275 XP_006712240 XP_006712241 XP_006712242 XP_011508774 XP_005246278 XP_005246279	10152	1	0	ABI2	ABI2	ABI-2 ABI2B AIP-1 AblBP3 SSH3BP2 argBP1 argBPIA argBPIB	rna_protein-coding	2q33	abl-interactor 2
225112_at	Sense	NM_001282925 NM_001282926 NM_005759 NM_001282927 NM_001282932 XM_005246217 XM_006712180 XM_005246225 XM_006712181 XM_006712182 XM_005246226 XM_006712185 XM_011510473 XM_011510474 XM_006712186 XM_006712174 XM_005246218 XM_006712177 XM_006712178 XM_006712179 XM_011510472 XM_005246221 XM_005246222 AF085867 BC033944 CN371368	NM_001282925 NM_001282926 NM_005759 NM_001282927 NM_001282932 XM_005246217 XM_006712180 XM_005246225 XM_006712181 XM_006712182 XM_005246226 XM_006712185 XM_011510473 XM_011510474 XM_006712186 XM_006712174 XM_005246218 XM_006712177 XM_006712178 XM_006712179 XM_011510472 XM_005246221 XM_005246222 AF085867 BC033944 CN371368	NC_000002 NC_018913 NT_005403 NW_004929305	NP_001269854 NP_001269855 NP_005750 NP_001269856 NP_001269861 XP_005246274 XP_006712243 XP_005246282 XP_006712244 XP_006712245 XP_005246283 XP_006712248 XP_011508775 XP_011508776 XP_006712249 XP_006712237 XP_005246275 XP_006712240 XP_006712241 XP_006712242 XP_011508774 XP_005246278 XP_005246279	10152	1	0	ABI2	ABI2	ABI-2 ABI2B AIP-1 AblBP3 SSH3BP2 argBP1 argBPIA argBPIB	rna_protein-coding	2q33	abl-interactor 2
1559077_at	Uncertain	AL833204	AL833204	---	CAI46190	25890	1	0	ABI3BP	ABI3BP	NESHBP TARSH	rna_protein-coding	3q12	ABI family member 3 binding protein
220518_at	Uncertain	AK025204	AK025204	---	BAB15083	25890	1	0	ABI3BP	ABI3BP	NESHBP TARSH	rna_protein-coding	3q12	ABI family member 3 binding protein
223395_at	Sense	NM_015429 XM_005247281 XM_005247288 XM_011512641 XM_005247289 XM_011512642 XM_005247290 XM_005247291 XM_011512643 XM_011512644 XM_011512645 XM_011512646 XM_006713568 XM_005247293 XM_005247294 XM_011512647 XM_005247295 XM_011512648 XM_005247296 XM_011512649 XM_005247298 XM_005247299 XM_011512650 XM_005247282 XM_006713569 XM_005247300 XM_006713570 XM_011512651 XM_005247301 XM_005247302 XM_011512652…	NM_015429 XM_005247281 XM_005247288 XM_011512641 XM_005247289 XM_011512642 XM_005247290 XM_005247291 XM_011512643 XM_011512644 XM_011512645 XM_011512646 XM_006713568 XM_005247293 XM_005247294 XM_011512647 XM_005247295 XM_011512648 XM_005247296 XM_011512649 XM_005247298 XM_005247299 XM_011512650 XM_005247282 XM_006713569 XM_005247300 XM_006713570 XM_011512651 XM_005247301 XM_005247302 XM_011512652…	NC_000003 NC_018914 NT_005612 NW_004929311	NP_056244 XP_005247338 XP_005247345 XP_011510943 XP_005247346 XP_011510944 XP_005247347 XP_005247348 XP_011510945 XP_011510946 XP_011510947 XP_011510948 XP_006713631 XP_005247350 XP_005247351 XP_011510949 XP_005247352 XP_011510950 XP_005247353 XP_011510951 XP_005247355 XP_005247356 XP_011510952 XP_005247339 XP_006713632 XP_005247357 XP_006713633 XP_011510953 XP_005247358 XP_005247359 XP_011510954…	25890	1	0	ABI3BP	ABI3BP	NESHBP TARSH	rna_protein-coding	3q12	ABI family member 3 binding protein
214504_at	Sense	NM_020469 NG_006669 AB052641 AB052642 AB052643 AB052650 AB052651 AB180254 AB180256 AB180257 AB180258 AB180259 AB180260 AB180261 AB180262 AB180263 AF006673 AF016623 AF016624 AF016625 AF134412 AF134413 AF134415 AF134416 AF134436 AF134438 AF170888 AF170889 AF170891 AF170892 AF170893 AF267500 AF267502 AF268874 AF268876 AF268878 AF268880 AF268882 AF268884 AF268885 AF268887 AF280464 AF280465 AF324006 A…	NM_020469 AF134412 AF134413 AF134415 AF134416 AY579471 AY727862 BC069605 BC069814 BC111575 FR691751 FR691752 J05175 JX398330 JX398331 JX398332 JX398333 JX519569 JX519570 KT282967	NC_000009 NC_018920 NG_006669 NT_008470 NW_004929367 NW_009646201 AB052641 AB052642 AB052643 AB052650 AB052651 AB180254 AB180256 AB180257 AB180258 AB180259 AB180260 AB180261 AB180262 AB180263 AF006673 AF016623 AF016624 AF016625 AF134436 AF134438 AF170888 AF170889 AF170891 AF170892 AF170893 AF267500 AF267502 AF268874 AF268876 AF268878 AF268880 AF268882 AF268884 AF268885 AF268887 AF280464 AF280465 …	NP_065202 AAD26572 AAD26573 AAT90439 AAU93390 AAH69814 AAI11576 CBX20982 CBX20983 AAA36792 AFS31344 AFS31345 AFS31346 AFS31347 AFV30234 AFV30235 ALG64879	28	1	0	ABO	ABO	A3GALNT A3GALT1 GTB NAGAT	rna_protein-coding|genomic_protein-coding	9q34.2	ABO blood group (transferase A, alpha 1-3-N-acetylgalactosaminyltransferase; transferase B, alpha 1-3-galactosyltransferase)
216929_x_at	Sense	NM_020469 NG_006669 EF419783 EF419784 EF419785 EF419786 EF419787 EF419789 EF419790 EF419791 U15197	NM_020469 U15197	NC_000009 NC_018920 NG_006669 NT_008470 NW_004929367 NW_009646201 EF419783 EF419784 EF419785 EF419786 EF419787 EF419789 EF419790 EF419791	NP_065202 AAD14781	28	1	0	ABO	ABO	A3GALNT A3GALT1 GTB NAGAT	rna_protein-coding|genomic_protein-coding	9q34.2	ABO blood group (transferase A, alpha 1-3-N-acetylgalactosaminyltransferase; transferase B, alpha 1-3-galactosyltransferase)
1552731_at	Sense	NM_139166 AF503617 AK092694 AL832152 AL833422 AM393063 BC105103 BC105105	NM_139166 AF503617 AK092694 AL832152 AL833422 AM393063 BC105103 BC105105	NC_000008 NC_018919 NT_008046 NW_004929340	NP_631905 AAM27268 BAC03948 CAL37941 AAI05104 AAI05106	137735	1	0	ABRA	ABRA	STARS	rna_protein-coding	8q23.1	actin binding Rho activating protein
1552732_at	Sense	NM_139166 AK056976 AL832152 AL833422	NM_139166 AK056976 AL832152 AL833422	NC_000008 NC_018919 NT_008046 NW_004929340	NP_631905	137735	1	0	ABRA	ABRA	STARS	rna_protein-coding	8q23.1	actin binding Rho activating protein
226442_at	Sense	NM_032548 NM_172027 NR_033429 XM_006713769 XM_011513213 XM_006713772 AB053324 AB053325 AB053326 AF297986 AK315148 BC011858	NM_032548 NM_172027 NR_033429 XM_006713769 XM_011513213 XM_006713772 AB053324 AB053325 AB053326 AF297986 AK315148 BC011858	NC_000003 NC_018914 NT_005612 NW_004929311 NG_029479	NP_115937 NP_742024 XP_006713832 XP_011511515 XP_006713835 BAB55648 BAB55649 BAB55650 AAK57478 BAG37596 AAH11858	80325	1	0	ABTB1	ABTB1	BPOZ BTB3 BTBD21 EF1ABP PP2259	rna_protein-coding	3q21	ankyrin repeat and BTB domain containing 1
228848_at	Sense	NG_029479 AK090422 AK090509	AK090422 AK090509	NG_029479	BAC03403	80325	1	0	ABTB1	ABTB1	BPOZ BTB3 BTBD21 EF1ABP PP2259	genomic_protein-coding|rna_protein-coding	3q21	ankyrin repeat and BTB domain containing 1
229164_s_at	Sense	NM_032548 NM_172027 NR_033429 XM_006713769 XM_011513212 XM_011513213 XM_006713772 NG_029479 AB053324 AB053325 AB053326 AF447886 AK090509 AK098738 BC011858 BM671027	NM_032548 NM_172027 NR_033429 XM_006713769 XM_011513212 XM_011513213 XM_006713772 AB053324 AB053325 AB053326 AF447886 AK090509 AK098738 BC011858 BM671027	NC_000003 NC_018914 NT_005612 NW_004929311 NG_029479	NP_115937 NP_742024 XP_006713832 XP_011511514 XP_011511515 XP_006713835 BAB55648 BAB55649 BAB55650 AAQ04661 AAH11858	80325	1	0	ABTB1	ABTB1	BPOZ BTB3 BTBD21 EF1ABP PP2259	rna_protein-coding|genomic_protein-coding	3q21	ankyrin repeat and BTB domain containing 1
242567_at	Sense	XR_924182 NG_029479 AK090422 AK090509	XR_924182 AK090422 AK090509	NC_000003 NT_005612 NG_029479	BAC03403	80325	1	0	ABTB1	ABTB1	BPOZ BTB3 BTBD21 EF1ABP PP2259	rna_protein-coding|genomic_protein-coding	3q21	ankyrin repeat and BTB domain containing 1
1554950_at	Sense	NG_012794 BC036445	BC036445	NG_012794	AAH36445	176	1	0	ACAN	ACAN	AGC1 AGCAN CSPG1 CSPGCP MSK16 SEDK	genomic_protein-coding|rna_protein-coding	15q26.1	aggrecan
205679_x_at	Sense	NM_013227 XM_006720419 XM_011521313 XM_011521314 BC150624 X17406	NM_013227 XM_006720419 XM_011521313 XM_011521314 BC150624 X17406	NC_000015 NC_018926 NG_012794 NT_010194 NW_004929399	NP_037359 XP_006720482 XP_011519615 XP_011519616 AAI50625 CAA35463	176	1	0	ACAN	ACAN	AGC1 AGCAN CSPG1 CSPGCP MSK16 SEDK	rna_protein-coding	15q26.1	aggrecan
207692_s_at	Sense	NM_001135 NM_013227 XM_006720419 XM_011521313 XM_011521314 BC150624 CS025622 M55172 X17406	NM_001135 NM_013227 XM_006720419 XM_011521313 XM_011521314 BC150624 M55172 X17406	NC_000015 NC_018926 NT_010194 NW_004929399 NG_012794 CS025622	NP_001126 NP_037359 XP_006720482 XP_011519615 XP_011519616 AAI50625 AAA62824 CAA35463	176	1	0	ACAN	ACAN	AGC1 AGCAN CSPG1 CSPGCP MSK16 SEDK	rna_protein-coding|genomic_protein-coding	15q26.1	aggrecan
217161_x_at	Sense	NM_013227 XM_006720419 XM_011521313 XM_011521314 BC150624 X17406	NM_013227 XM_006720419 XM_011521313 XM_011521314 BC150624 X17406	NC_000015 NC_018926 NG_012794 NT_010194 NW_004929399	NP_037359 XP_006720482 XP_011519615 XP_011519616 AAI50625 CAA35463	176	1	0	ACAN	ACAN	AGC1 AGCAN CSPG1 CSPGCP MSK16 SEDK	rna_protein-coding	15q26.1	aggrecan
1568877_a_at	Sense	NM_145698 NM_001042473 NM_001301251 NM_001271512 NM_001301253 NM_001301254 NM_001301252 XM_006717528 XM_006717530 XM_006717531 XM_006717533 XM_011519759 XM_006717535 XM_011519760 AB082527 AK057469 AK294510 AK295031 AL133064 BC011364 BC025309 BC030555 HQ448360	NM_145698 NM_001042473 NM_001301251 NM_001271512 NM_001301253 NM_001301254 NM_001301252 XM_006717528 XM_006717530 XM_006717531 XM_006717533 XM_011519759 XM_006717535 XM_011519760 AB082527 AK057469 AK294510 AK295031 AL133064 BC011364 BC025309 BC030555 HQ448360	NC_000010 NC_018921 NG_032960 NT_008705 NW_004929370	NP_663736 NP_001035938 NP_001288180 NP_001258441 NP_001288182 NP_001288183 NP_001288181 XP_006717591 XP_006717593 XP_006717594 XP_006717596 XP_011518061 XP_006717598 XP_011518062 BAC02705 BAG51918 BAH11793 BAH11953 CAB61388 AAH30555 ADQ32840	91452	1	0	ACBD5	ACBD5	---	rna_protein-coding	10p12.1	acyl-CoA binding domain containing 5
225663_at	Sense	NM_145698 NM_001042473 NM_001301251 NM_001271512 NM_001301253 NM_001301254 NM_001301252 XM_006717528 XM_006717530 XM_006717531 XM_006717533 XM_011519759 XM_006717535 XM_011519760 NG_032960 AB082527 AL133064 CA776355	NM_145698 NM_001042473 NM_001301251 NM_001271512 NM_001301253 NM_001301254 NM_001301252 XM_006717528 XM_006717530 XM_006717531 XM_006717533 XM_011519759 XM_006717535 XM_011519760 AB082527 AL133064 CA776355	NC_000010 NC_018921 NG_032960 NT_008705 NW_004929370	NP_663736 NP_001035938 NP_001288180 NP_001258441 NP_001288182 NP_001288183 NP_001288181 XP_006717591 XP_006717593 XP_006717594 XP_006717596 XP_011518061 XP_006717598 XP_011518062 BAC02705 CAB61388	91452	1	0	ACBD5	ACBD5	---	rna_protein-coding|genomic_protein-coding	10p12.1	acyl-CoA binding domain containing 5
209749_s_at	Sense	NM_000789 NM_152830 XM_005257110 XM_006721737 A31567 AB208971 J04144 JQ927553 M26657 M29981 X16295	NM_000789 NM_152830 XM_005257110 XM_006721737 AB208971 J04144 JQ927553 M26657 M29981 X16295	NC_000017 NC_018928 NG_011648 NT_010783 NW_004929407 A31567	NP_000780 NP_690043 XP_005257167 XP_006721800 BAD92208 AAA51684 AFK65504 AAA60611 CAA34362	1636	1	0	ACE	ACE	ACE1 CD143 DCP DCP1 ICH MVCD3	rna_protein-coding|genomic_protein-coding	17q23.3	angiotensin I converting enzyme
227463_at	Sense	NM_000789 NM_152830 NM_001178057 XM_005257110 XM_006721737 NG_011648 JQ927553	NM_000789 NM_152830 NM_001178057 XM_005257110 XM_006721737 JQ927553	NC_000017 NC_018928 NG_011648 NT_010783 NW_004929407	NP_000780 NP_690043 NP_001171528 XP_005257167 XP_006721800 AFK65504	1636	1	0	ACE	ACE	ACE1 CD143 DCP DCP1 ICH MVCD3	rna_protein-coding|genomic_protein-coding	17q23.3	angiotensin I converting enzyme
219962_at	Sense	NM_021804 XM_011545552 NG_012575 AB193259 AB193260 AF241254 AF291820 AL110224 AX047758 AX418982 AX431513 AY358714 BC032938 BC039902 BC048094 BC048144 BC059378	NM_021804 XM_011545552 AB193259 AB193260 AF241254 AF291820 AL110224 AY358714 BC032938 BC039902 BC048094 BC048144 BC059378	NC_000023 NC_018934 NG_012575 NT_167197 NW_004929438 AX047758 AX418982 AX431513	NP_068576 XP_011543854 BAD99266 BAD99267 AAF78220 AAF99721 CAB53682 AAQ89076 AAH39902 AAH48094	59272	1	0	ACE2	ACE2	ACEH	rna_protein-coding|genomic_protein-coding	Xp22	angiotensin I converting enzyme 2
222257_s_at	Sense	NM_021804 XM_011545552 NG_012575 AB193259 AB193260 AF241254 AF291820 AK026461 AL110224 AX047758 AX418982 AX431513 AY358714 BC032938 BC039902 BC048094 BC048144 BC059378	NM_021804 XM_011545552 AB193259 AB193260 AF241254 AF291820 AK026461 AL110224 AY358714 BC032938 BC039902 BC048094 BC048144 BC059378	NC_000023 NC_018934 NG_012575 NT_167197 NW_004929438 AX047758 AX418982 AX431513	NP_068576 XP_011543854 BAD99266 BAD99267 AAF78220 AAF99721 CAB53682 AAQ89076 AAH39902 AAH48094	59272	1	0	ACE2	ACE2	ACEH	rna_protein-coding|genomic_protein-coding	Xp22	angiotensin I converting enzyme 2
205377_s_at	Sense	NM_001302621 NM_001302622 NM_015831 NM_000665 XM_011516225 XM_011516227 XM_006715995 XM_011516228 XM_011516229 AK291321 BC001541 BC036813 BC094752 BC105060 BC105062 BC143469 M55040	NM_001302621 NM_001302622 NM_015831 NM_000665 XM_011516225 XM_011516227 XM_006715995 XM_011516228 XM_011516229 AK291321 BC001541 BC036813 BC094752 BC105060 BC105062 BC143469 M55040	NC_000007 NC_018918 NT_007933 NW_004929332 NG_007474	NP_001289550 NP_001289551 NP_056646 NP_000656 XP_011514527 XP_011514529 XP_006716058 XP_011514530 XP_011514531 BAF84010 AAH36813 AAI05061 AAI05063 AAI43470 AAA68151	43	1	0	ACHE	ACHE	ACEE ARACHE N-ACHE YT	rna_protein-coding	7q22	acetylcholinesterase (Cartwright blood group)
205378_s_at	Sense	NM_001282449 NM_001302622 NM_015831 NM_000665 XM_011516225 XM_011516226 XM_011516227 XM_006715995 XM_011516228 XM_011516229 AF334270 AK223443 AK291321 AY750146 BC026315 BC094752 L22562 M55040	NM_001282449 NM_001302622 NM_015831 NM_000665 XM_011516225 XM_011516226 XM_011516227 XM_006715995 XM_011516228 XM_011516229 AF334270 AK223443 AK291321 BC026315 BC094752 M55040	NC_000007 NC_018918 NT_007933 NW_004929332 NG_007474 AY750146 L22562	NP_001269378 NP_001289551 NP_056646 NP_000656 XP_011514527 XP_011514528 XP_011514529 XP_006716058 XP_011514530 XP_011514531 AAO32948 BAD97163 BAF84010 AAA68151	43	1	0	ACHE	ACHE	ACEE ARACHE N-ACHE YT	rna_protein-coding|genomic_protein-coding	7q22	acetylcholinesterase (Cartwright blood group)
1554808_at	Sense	NG_012035 BC020699	BC020699	NG_012035	---	52	1	0	ACP1	ACP1	HAAP LMW-PTP	genomic_protein-coding|rna_protein-coding	2p25	acid phosphatase 1, soluble
201629_s_at	Sense	NM_004300 AB209838 AK291861 BC106011 BI460080 DB443811 M83653 M87545 S62884	NM_004300 AB209838 AK291861 BC106011 BI460080 DB443811 M83653 M87545 S62884	NC_000002 NC_018913 NG_012035 NT_005334 NW_004929296	NP_004291 BAD93075 BAF84550 AAI06012 AAB59354 AAB27085	52	1	0	ACP1	ACP1	HAAP LMW-PTP	rna_protein-coding	2p25	acid phosphatase 1, soluble
201630_s_at	Sense	NM_007099 NM_004300 NR_024080 XM_011510363 NG_012035 AB209838 BC007422 BX481618 M83653 M83654 U25849	NM_007099 NM_004300 NR_024080 XM_011510363 AB209838 BC007422 BX481618 M83653 M83654	NC_000002 NC_018913 NT_005334 NW_004929296 NG_012035 U25849	NP_009030 NP_004291 XP_011508665 BAD93075 AAH07422 AAB59354 AAB59355	52	1	0	ACP1	ACP1	HAAP LMW-PTP	rna_protein-coding|genomic_protein-coding	2p25	acid phosphatase 1, soluble
215227_x_at	Sense	NM_007099 NR_024080 XM_011510363 XR_922680 NG_012035 AK289934 BC007422 M83654	NM_007099 NR_024080 XM_011510363 XR_922680 AK289934 BC007422 M83654	NC_000002 NC_018913 NT_005334 NW_004929296 NG_012035	NP_009030 XP_011508665 BAF82623 AAH07422 AAB59355	52	1	0	ACP1	ACP1	HAAP LMW-PTP	rna_protein-coding|genomic_protein-coding	2p25	acid phosphatase 1, soluble
218795_at	Sense	NM_016361 AB030039 AB031478 AB209248 AK000657 AY358552 BC009965 BC011644 BC034686 CR457101 HQ447913 KJ534759 KJ535036	NM_016361 AB030039 AB031478 AB209248 AK000657 AY358552 BC009965 BC011644 BC034686 CR457101 HQ447913 KJ534759 KJ535036	NC_000001 NC_018912 NT_004487 NW_004929293	NP_057445 BAA94309 BAA89311 BAD92485 BAA91310 AAQ88916 AAH09965 AAH34686 CAG33382 ADQ32397 AHW56399 AHW56675	51205	1	0	ACP6	ACP6	ACPL1 LPAP PACPL1	rna_protein-coding	1q21	acid phosphatase 6, lysophosphatidic
204393_s_at	Sense	NM_001099 NM_001292037 BC016344 M24902 M34840 X52174	NM_001099 NM_001292037 BC016344 M24902 M34840 X52174	NC_000003 NC_018914 NT_005612 NW_004929311	NP_001090 NP_001278966 AAH16344 AAA60022 AAA69694 CAA36422	55	1	0	ACPP	ACPP	5'-NT ACP-3 ACP3	rna_protein-coding	3q22.1	acid phosphatase, prostate
237030_at	Sense	NM_001134194 XM_011512947 BC007460 BQ100881	NM_001134194 XM_011512947 BC007460 BQ100881	NC_000003 NC_018914 NT_005612 NW_004929311	NP_001127666 XP_011511249 AAH07460	55	1	0	ACPP	ACPP	5'-NT ACP-3 ACP3	rna_protein-coding	3q22.1	acid phosphatase, prostate
241715_x_at	Sense	NM_033068 AF321918	NM_033068	NC_000019 NC_018930 NT_011109 NW_004929415 AF321918	NP_149059	93650	1	0	ACPT	ACPT	---	rna_protein-coding|genomic_protein-coding	19q13.4	acid phosphatase, testicular
223717_s_at	Sense	NM_032489 AB051833 AF085884 AK311572 BC033010	NM_032489 AB051833 AF085884 AK311572 BC033010	NC_000012 NC_018923 NT_009759 NW_004929382	NP_115878 BAB39388 AAH33010	84519	1	0	ACRBP	ACRBP	CT23 OY-TES-1 SP32	rna_protein-coding	12p13.31	acrosin binding protein
223718_at	Sense	NM_032489 AB051833 AK302290 AK312782 BC033010 DQ890872 DQ894028	NM_032489 AB051833 AK302290 AK312782 BC033010 DQ890872 DQ894028	NC_000012 NC_018923 NT_009759 NW_004929382	NP_115878 BAB39388 BAG63630 BAG35645 AAH33010 ABM81798 ABM84954	84519	1	0	ACRBP	ACRBP	CT23 OY-TES-1 SP32	rna_protein-coding	12p13.31	acrosin binding protein
230833_at	Uncertain	AF085884	AF085884	---	---	84519	1	0	ACRBP	ACRBP	CT23 OY-TES-1 SP32	rna_protein-coding	12p13.31	acrosin binding protein
202422_s_at	Sense	NM_004458 NM_022977 NM_001318509 NM_001318510 XM_005262108 XM_011530888 XM_005262109 XM_011530889 XM_005262110 XM_006724635 NG_008053 AB061711 AB061713 AF030555 BC034959 BQ016115	NM_004458 NM_022977 NM_001318509 NM_001318510 XM_005262108 XM_011530888 XM_005262109 XM_011530889 XM_005262110 XM_006724635 AB061713 AF030555 BC034959 BQ016115	NC_000023 NC_018934 NT_011651 NW_004929444 NG_008053 AB061711	NP_004449 NP_075266 NP_001305438 NP_001305439 XP_005262165 XP_011529190 XP_005262166 XP_011529191 XP_005262167 XP_006724698 BAB86900 AAC17493 AAH34959	2182	1	0	ACSL4	ACSL4	ACS4 FACL4 LACS4 MRX63 MRX68	rna_protein-coding|genomic_protein-coding	Xq22.3-q23	acyl-CoA synthetase long-chain family member 4
211207_s_at	Sense	NM_015256 NM_001009185 NM_001205247 NM_001205248 NM_001205250 NM_001205251 NG_028290 AB020644 AF129166 AK122702 AK294291 BC026161 BC047453	NM_015256 NM_001009185 NM_001205247 NM_001205248 NM_001205250 NM_001205251 AB020644 AF129166 AK122702 AK294291 BC026161 BC047453	NC_000005 NC_018916 NT_034772 NW_004929323 NG_028290	NP_056071 NP_001009185 NP_001192176 NP_001192177 NP_001192179 NP_001192180 BAA74860 AAD47199 BAG53676 BAG57574 AAH26161 AAH47453	23305	1	0	ACSL6	ACSL6	ACS2 FACL6 LACS 6 LACS2 LACS5	rna_protein-coding|genomic_protein-coding	5q31.1	acyl-CoA synthetase long-chain family member 6
202666_s_at	Sense	NM_004301 NM_177989 NM_178042 AB015907 AB061315 AF041474 AK021756 AK098691 AL136608 BC000949 BC001391 BC036371 KT585056	NM_004301 NM_177989 NM_178042 AB015907 AB061315 AF041474 AK021756 AK098691 AL136608 BC000949 BC001391 BC036371	NC_000003 NC_018914 NT_005612 NW_004929311 KT585056	NP_004292 NP_817126 NP_829888 BAA74577 BAB87848 AAC94991 BAG51043 CAB66543 AAH00949 AAH01391 AAH36371	86	1	0	ACTL6A	ACTL6A	ACTL6 ARPN-BETA Arp4 BAF53A INO80K	rna_protein-coding|genomic_protein-coding	3q26.33	actin like 6A
208636_at	Sense	NM_001130004 NM_001102 NM_001130005 XM_011537265 XM_011537266 XM_011537267 XM_011537268 XM_011537269 XM_011537270 XM_011537271 AK098203 BI494856	NM_001130004 NM_001102 NM_001130005 XM_011537265 XM_011537266 XM_011537267 XM_011537268 XM_011537269 XM_011537270 XM_011537271 AK098203 BI494856	NC_000014 NC_018925 NG_029480 NT_026437 NW_004929393	NP_001123476 NP_001093 NP_001123477 XP_011535567 XP_011535568 XP_011535569 XP_011535570 XP_011535571 XP_011535572 XP_011535573 BAG53591	87	1	0	ACTN1	ACTN1	BDPLT15	rna_protein-coding	14q24|14q22-q24	actinin alpha 1
208637_x_at	Sense	NM_001130004 NM_001102 XM_011537265 XM_011537267 XM_011537269 XM_011537270 XM_011537271 BC003576 BC004984 BC015766 BX641076 DQ496098 X55187	NM_001130004 NM_001102 XM_011537265 XM_011537267 XM_011537269 XM_011537270 XM_011537271 BC003576 BC004984 BC015766 BX641076 DQ496098 X55187	NC_000014 NC_018925 NG_029480 NT_026437 NW_004929393	NP_001123476 NP_001093 XP_011535567 XP_011535569 XP_011535571 XP_011535572 XP_011535573 AAH03576 AAH15766 ABF50047 CAA38970	87	1	0	ACTN1	ACTN1	BDPLT15	rna_protein-coding	14q24|14q22-q24	actinin alpha 1
203861_s_at	Sense	NM_001103 NM_001278343 NM_001278344 NG_009081 AB209521 AK294906 AK297469 AK297618 AK297628 BC047901 BC051770 M86406	NM_001103 NM_001278343 NM_001278344 AB209521 AK294906 AK297469 AK297618 AK297628 BC047901 BC051770 M86406	NC_000001 NC_018912 NG_009081 NT_167186 NW_004929294	NP_001094 NP_001265272 NP_001265273 BAD92758 BAH11921 BAH12587 BAH12632 BAH12634 AAH47901 AAH51770 AAA51583	88	1	0	ACTN2	ACTN2	CMD1AA CMH23	rna_protein-coding|genomic_protein-coding	1q42-q43	actinin alpha 2
203862_s_at	Sense	NM_001103 NM_001278343 NM_001278344 NG_009081 AB209521 AJ249776 CB153006 M86406	NM_001103 NM_001278343 NM_001278344 AB209521 CB153006 M86406	NC_000001 NC_018912 NG_009081 NT_167186 NW_004929294 AJ249776	NP_001094 NP_001265272 NP_001265273 BAD92758 AAA51583	88	1	0	ACTN2	ACTN2	CMD1AA CMH23	rna_protein-coding|genomic_protein-coding	1q42-q43	actinin alpha 2
203864_s_at	Sense	NM_001103 NM_001278343 NM_001278344 NG_009081 AJ249776 M86406	NM_001103 NM_001278343 NM_001278344 M86406	NC_000001 NC_018912 NG_009081 NT_167186 NW_004929294 AJ249776	NP_001094 NP_001265272 NP_001265273 AAA51583	88	1	0	ACTN2	ACTN2	CMD1AA CMH23	rna_protein-coding|genomic_protein-coding	1q42-q43	actinin alpha 2
200601_at	Sense	NM_004924 XM_006723406 XM_005259281 XM_005259282 NG_007082 AK304554 BC005033 BC015620 BX647098 U48734	NM_004924 XM_006723406 XM_005259281 XM_005259282 AK304554 BC005033 BC015620 BX647098 U48734	NC_000019 NC_018930 NG_007082 NT_011109 NW_004929415	NP_004915 XP_006723469 XP_005259338 XP_005259339 BAG65349 AAH05033 AAH15620 AAC17470	81	1	0	ACTN4	ACTN4	ACTININ-4 FSGS FSGS1	rna_protein-coding|genomic_protein-coding	19q13	actinin alpha 4
200996_at	Sense	NM_005721 NM_001277140 NR_102318 AF006083 AF127773 AL832773 BC044590	NM_005721 NM_001277140 NR_102318 AF006083 AF127773 AL832773 BC044590	NC_000002 NC_018913 NT_005403 NW_004929304	NP_005712 NP_001264069 AAB64188 AAD51904 AAH44590	10096	1	0	ACTR3	ACTR3	ARP3	rna_protein-coding	2q14.1	ARP3 actin-related protein 3 homolog (yeast)
213101_s_at	Sense	NM_005721 NM_001277140 NR_102318 AF006083 AL832773 BC044590	NM_005721 NM_001277140 NR_102318 AF006083 AL832773 BC044590	NC_000002 NC_018913 NT_005403 NW_004929304	NP_005712 NP_001264069 AAB64188 AAH44590	10096	1	0	ACTR3	ACTR3	ARP3	rna_protein-coding	2q14.1	ARP3 actin-related protein 3 homolog (yeast)
213102_at	Sense	NM_005721 NM_001277140 NR_102318 AL832773 BC044590	NM_005721 NM_001277140 NR_102318 AL832773 BC044590	NC_000002 NC_018913 NT_005403 NW_004929304	NP_005712 NP_001264069 AAH44590	10096	1	0	ACTR3	ACTR3	ARP3	rna_protein-coding	2q14.1	ARP3 actin-related protein 3 homolog (yeast)
203935_at	Sense	NM_001105 NM_001111067 XM_011512106 XM_011512107 XM_005246939 XM_005246940 XM_011512108 XM_006712825 NG_008004 A38807 BC033867 BC036748 HB448223 HI574330 KM873050 Z22534	NM_001105 NM_001111067 XM_011512106 XM_011512107 XM_005246939 XM_005246940 XM_011512108 XM_006712825 BC033867 BC036748 Z22534	NC_000002 NC_018913 NG_008004 NT_005403 NW_004929305 A38807 HB448223 HI574330 KM873050	NP_001096 NP_001104537 XP_011510408 XP_011510409 XP_005246996 XP_005246997 XP_011510410 XP_006712888 AAH33867 CAA80256	90	1	0	ACVR1	ACVR1	ACTRI ACVR1A ACVRLK2 ALK2 FOP SKR1 TSRI	rna_protein-coding|genomic_protein-coding	2q23-q24	activin A receptor type 1
205209_at	Sense	NM_004302 NM_020327 NM_020328 NG_022926 BC000254 BC040531	NM_004302 NM_020327 NM_020328 BC000254 BC040531	NC_000012 NC_018923 NT_029419 NW_004929384 NG_022926	NP_004293 NP_064732 NP_064733 AAH00254 AAH40531	91	1	0	ACVR1B	ACVR1B	ACTRIB ACVRLK4 ALK4 SKR2	rna_protein-coding|genomic_protein-coding	12q13	activin A receptor type 1B
208218_s_at	Sense	NM_004302 NM_020327 NM_020328 AK299120 AK299496 BC000254 BC040531 BT007072 EU831986 EU832079 L10125 L10126 U14722 Z22536	NM_004302 NM_020327 NM_020328 AK299120 AK299496 BC000254 BC040531 BT007072 EU831986 EU832079 L10125 L10126 U14722 Z22536	NC_000012 NC_018923 NT_029419 NW_004929384 NG_022926	NP_004293 NP_064732 NP_064733 BAH12954 BAH13051 AAH00254 AAH40531 AAP35735 ACE87427 ACE86741 AAA60555 AAA60556 AAA50246 CAA80258	91	1	0	ACVR1B	ACVR1B	ACTRIB ACVRLK4 ALK4 SKR2	rna_protein-coding	12q13	activin A receptor type 1B
208219_at	Sense	NG_022926 L10126 L31848	L10126	NG_022926 L31848	AAA60556	91	1	0	ACVR1B	ACVR1B	ACTRIB ACVRLK4 ALK4 SKR2	genomic_protein-coding|rna_protein-coding	12q13	activin A receptor type 1B
208222_at	Sense	NG_022926 L10125 L31848	L10125	NG_022926 L31848	AAA60555	91	1	0	ACVR1B	ACVR1B	ACTRIB ACVRLK4 ALK4 SKR2	genomic_protein-coding|rna_protein-coding	12q13	activin A receptor type 1B
208223_s_at	Sense	NM_004302 NM_020327 NM_020328 XM_011538966 NG_022926 AK299120 AK299496 BC000254 BC040531 BT007072 EU831986 EU832079 L10125 L31848 U14722 Z22536	NM_004302 NM_020327 NM_020328 XM_011538966 AK299120 AK299496 BC000254 BC040531 BT007072 EU831986 EU832079 L10125 U14722 Z22536	NC_000012 NC_018923 NT_029419 NW_004929384 NG_022926 L31848	NP_004293 NP_064732 NP_064733 XP_011537268 BAH12954 BAH13051 AAH00254 AAH40531 AAP35735 ACE87427 ACE86741 AAA60555 AAA50246 CAA80258	91	1	0	ACVR1B	ACVR1B	ACTRIB ACVRLK4 ALK4 SKR2	rna_protein-coding|genomic_protein-coding	12q13	activin A receptor type 1B
213198_at	Sense	NM_004302 NM_020327 NM_020328 NG_022926 AL117643 BC040531	NM_004302 NM_020327 NM_020328 AL117643 BC040531	NC_000012 NC_018923 NT_029419 NW_004929384 NG_022926	NP_004293 NP_064732 NP_064733 AAH40531	91	1	0	ACVR1B	ACVR1B	ACTRIB ACVRLK4 ALK4 SKR2	rna_protein-coding|genomic_protein-coding	12q13	activin A receptor type 1B
1552519_at	Sense	NM_145259 NM_001111031 NM_001111032 NM_001111033 BC022530	NM_145259 NM_001111031 NM_001111032 NM_001111033 BC022530	NC_000002 NC_018913 NT_005403 NW_004929305	NP_660302 NP_001104501 NP_001104502 NP_001104503 AAH22530	130399	1	0	ACVR1C	ACVR1C	ACVRLK7 ALK7	rna_protein-coding	2q24.1	activin A receptor type 1C
1563182_at	Sense	NM_145259 NM_001111031 NM_001111032 NM_001111033 BC030101	NM_145259 NM_001111031 NM_001111032 NM_001111033 BC030101	NC_000002 NC_018913 NT_005403 NW_004929305	NP_660302 NP_001104501 NP_001104502 NP_001104503	130399	1	0	ACVR1C	ACVR1C	ACVRLK7 ALK7	rna_protein-coding	2q24.1	activin A receptor type 1C
205327_s_at	Sense	NM_001278579 NM_001616 NM_001278580 BC069707 D31770 JA738723 M93415 X62381	NM_001278579 NM_001616 NM_001278580 BC069707 D31770 M93415 X62381	NC_000002 NC_018913 NT_005403 NW_004929304 JA738723	NP_001265508 NP_001607 NP_001265509 AAH69707 BAA06548 AAA35504 CAA44245	92	1	0	ACVR2A	ACVR2A	ACTRII ACVR2	rna_protein-coding|genomic_protein-coding	2q22.3	activin A receptor type 2A
228416_at	Sense	NM_001278579 NM_001616 NM_001278580 BU676046 JA738723	NM_001278579 NM_001616 NM_001278580 BU676046	NC_000002 NC_018913 NT_005403 NW_004929304 JA738723	NP_001265508 NP_001607 NP_001265509	92	1	0	ACVR2A	ACVR2A	ACTRII ACVR2	rna_protein-coding|genomic_protein-coding	2q22.3	activin A receptor type 2A
1559548_at	Sense	NM_001106 XM_005265583	NM_001106 XM_005265583	NC_000003 NC_018914 NG_011791 NT_022517 NW_004929309	NP_001097 XP_005265640	93	1	0	ACVR2B	ACVR2B	ACTRIIB ActR-IIB HTX4	rna_protein-coding	3p22	activin A receptor type 2B
220028_at	Sense	NM_001106 XM_005265583 AB209449 BC096243 BC096244 BC096245 BC099642 X77533	NM_001106 XM_005265583 AB209449 BC096243 BC096244 BC096245 BC099642 X77533	NC_000003 NC_018914 NG_011791 NT_022517 NW_004929309	NP_001097 XP_005265640 BAD92686 AAH96243 AAH96244 AAH96245 AAH99642 CAA54671	93	1	0	ACVR2B	ACVR2B	ACTRIIB ActR-IIB HTX4	rna_protein-coding	3p22	activin A receptor type 2B
236126_at	Sense	NM_001106 XM_005265583	NM_001106 XM_005265583	NC_000003 NC_018914 NG_011791 NT_022517 NW_004929309	NP_001097 XP_005265640	93	1	0	ACVR2B	ACVR2B	ACTRIIB ActR-IIB HTX4	rna_protein-coding	3p22	activin A receptor type 2B
210838_s_at	Sense	NM_000020 NM_001077401 XM_005269235 XM_011539008 NG_009549 A38805 AK298493 AK300619 AK303331 BC042637 JF432428 KU177888 KU177889 L17075 Z22533	NM_000020 NM_001077401 XM_005269235 XM_011539008 AK298493 AK300619 AK303331 BC042637 JF432428 KU177888 KU177889 L17075 Z22533	NC_000012 NC_018923 NG_009549 NT_029419 NW_004929384 A38805	NP_000011 NP_001070869 XP_005269292 XP_011537310 BAG60701 BAG62312 BAG64396 AAH42637 ADZ15645 ALQ33346 ALQ33347 AAA16160 CAA80255	94	1	0	ACVRL1	ACVRL1	ACVRLK1 ALK-1 ALK1 HHT HHT2 ORW2 SKR3 TSR-I	rna_protein-coding|genomic_protein-coding	12q13.13	activin A receptor like type 1
226950_at	Sense	NM_000020 NM_001077401 XM_005269235 XM_011539008 NG_009549 AK056725	NM_000020 NM_001077401 XM_005269235 XM_011539008 AK056725	NC_000012 NC_018923 NG_009549 NT_029419 NW_004929384	NP_000011 NP_001070869 XP_005269292 XP_011537310	94	1	0	ACVRL1	ACVRL1	ACVRLK1 ALK-1 ALK1 HHT HHT2 ORW2 SKR3 TSR-I	rna_protein-coding|genomic_protein-coding	12q13.13	activin A receptor like type 1
1554974_at	Uncertain	AF359506 AY032593	AF359506 AY032593	---	AAM00248 AAK51135	91703	1	0	ACY3	ACY3	ACY-3 HCBP1	rna_protein-coding	11q13.2	aminoacylase 3
230481_at	Sense	NM_080658 XM_011545349 XM_011545350 XM_011545351 AY040761 AY169233 BC008689	NM_080658 XM_011545349 XM_011545350 XM_011545351 AY040761 AY169233 BC008689	NC_000011 NC_018922 NT_167190 NW_004929380	NP_542389 XP_011543651 XP_011543652 XP_011543653 AAK94770 AAN87896 AAH08689	91703	1	0	ACY3	ACY3	ACY-3 HCBP1	rna_protein-coding	11q13.2	aminoacylase 3
204639_at	Sense	NM_000022 XM_005260236 XM_011528478 XM_011528479 XR_244129 NG_007385 AK123988 AL832305 BC007678 BC040226 HH769781 X02199 X02994	NM_000022 XM_005260236 XM_011528478 XM_011528479 XR_244129 AK123988 AL832305 BC007678 BC040226 X02994	NC_000020 NC_018931 NG_007385 NT_011362 NW_004929418 HH769781 X02199	NP_000013 XP_005260293 XP_011526780 XP_011526781 AAH07678 AAH40226 CAA26734	100	1	0	ADA	ADA	---	rna_protein-coding|genomic_protein-coding	20q13.12	adenosine deaminase
216705_s_at	Sense	NM_000022 NG_007385 AK223397 AL832305 BC007678 BC040226 DQ892681 DQ895924 HH769637 HH769781 KJ534760 KU177892 X02994	NM_000022 AK223397 AL832305 BC007678 BC040226 DQ892681 DQ895924 KJ534760 KU177892 X02994	NC_000020 NC_018931 NG_007385 NT_011362 NW_004929418 HH769637 HH769781	NP_000013 BAD97117 AAH07678 AAH40226 ABM83607 ABM86850 AHW56400 ALQ33350 CAA26734	100	1	0	ADA	ADA	---	rna_protein-coding|genomic_protein-coding	20q13.12	adenosine deaminase
202603_at	Sense	NM_001110 NM_001320570 XM_005254117	NM_001110 NM_001320570 XM_005254117	NC_000015 NC_018926 NG_033876 NT_010194 NW_004929398	NP_001101 NP_001307499 XP_005254174	102	1	0	ADAM10	ADAM10	AD10 AD18 CD156c CDw156 HsT18717 MADM RAK kuz	rna_protein-coding	15q22	ADAM metallopeptidase domain 10
202604_x_at	Sense	NM_001110 NM_001320570 XM_005254117 AF009615 BC055087 BC104659	NM_001110 NM_001320570 XM_005254117 AF009615 BC055087 BC104659	NC_000015 NC_018926 NG_033876 NT_010194 NW_004929398	NP_001101 NP_001307499 XP_005254174 AAC51766	102	1	0	ADAM10	ADAM10	AD10 AD18 CD156c CDw156 HsT18717 MADM RAK kuz	rna_protein-coding	15q22	ADAM metallopeptidase domain 10
214895_s_at	Sense	NM_001110 NM_001320570 XM_005254117 BX372217	NM_001110 NM_001320570 XM_005254117 BX372217	NC_000015 NC_018926 NG_033876 NT_010194 NW_004929398	NP_001101 NP_001307499 XP_005254174	102	1	0	ADAM10	ADAM10	AD10 AD18 CD156c CDw156 HsT18717 MADM RAK kuz	rna_protein-coding	15q22	ADAM metallopeptidase domain 10
207880_at	Sense	NM_002390 NM_001318933 XM_005257373 XM_011524815 XM_011524816 XM_011524817 AB009675 BC144550 BM557705 D17390 D31872	NM_002390 NM_001318933 XM_005257373 XM_011524815 XM_011524816 XM_011524817 AB009675 BC144550 BM557705 D17390	NC_000017 NC_018928 NT_010783 NW_004929407 D31872	NP_002381 NP_001305862 XP_005257430 XP_011523117 XP_011523118 XP_011523119 BAA32352 BAA04213	4185	1	0	ADAM11	ADAM11	MDC	rna_protein-coding|genomic_protein-coding	17q21.3	ADAM metallopeptidase domain 11
239837_at	Sense	NM_002390 NM_001318933 XM_005257373 XM_011524815 XM_011524816 XM_011524817	NM_002390 NM_001318933 XM_005257373 XM_011524815 XM_011524816 XM_011524817	NC_000017 NC_018928 NT_010783 NW_004929407	NP_002381 NP_001305862 XP_005257430 XP_011523117 XP_011523118 XP_011523119	4185	1	0	ADAM11	ADAM11	MDC	rna_protein-coding	17q21.3	ADAM metallopeptidase domain 11
202952_s_at	Sense	NM_003474 NM_001288973 AF023476 HC006764 KF444157	NM_003474 NM_001288973 AF023476 KF444157	NC_000010 NC_018921 NG_029050 NT_030059 NW_004929376 HC006764	NP_003465 NP_001275902 AAC08702 AGX93290	8038	1	0	ADAM12	ADAM12	ADAM12-OT1 CAR10 MCMP MCMPMltna MLTN MLTNA	rna_protein-coding|genomic_protein-coding	10q26	ADAM metallopeptidase domain 12
204943_at	Sense	NM_021641 NM_001288974 NM_001288975 AF023477 AK127856 AY358878 BC060804	NM_021641 NM_001288974 NM_001288975 AF023477 AK127856 AY358878 BC060804	NC_000010 NC_018921 NT_030059 NW_004929376	NP_067673 NP_001275903 NP_001275904 AAC08703 AAQ89237 AAH60804	8038	1	0	ADAM12	ADAM12	ADAM12-OT1 CAR10 MCMP MCMPMltna MLTN MLTNA	rna_protein-coding	10q26	ADAM metallopeptidase domain 12
213790_at	Sense	NM_003474 NM_001288973 KF444157	NM_003474 NM_001288973 KF444157	NC_000010 NC_018921 NG_029050 NT_030059 NW_004929376	NP_003465 NP_001275902 AGX93290	8038	1	0	ADAM12	ADAM12	ADAM12-OT1 CAR10 MCMP MCMPMltna MLTN MLTNA	rna_protein-coding	10q26	ADAM metallopeptidase domain 12
226777_at	Sense	NM_003474 NM_001288973 AK055628 BX098286 HG975387	NM_003474 NM_001288973 AK055628 BX098286 HG975387	NC_000010 NC_018921 NG_029050 NT_030059 NW_004929376	NP_003465 NP_001275902	8038	1	0	ADAM12	ADAM12	ADAM12-OT1 CAR10 MCMP MCMPMltna MLTN MLTNA	rna_protein-coding	10q26	ADAM metallopeptidase domain 12
215613_at	Uncertain	NG_029050	---	NG_029050	---	8038 641312	2	2	ADAM12	ADAM12 SAR1AP2	ADAM12-OT1 CAR10 MCMP MCMPMltna MLTN MLTNA SAR1P2 SARA1P	genomic_protein-coding|genomic_pseudo	10q26!10q26.2	ADAM metallopeptidase domain 12 ||| secretion associated Ras related GTPase 1A pseudogene 2
1555896_a_at	Sense	NM_003815 NM_207194 NM_207195 NM_207196 NM_207197 NM_001261464 NR_048577 NR_048578 NR_048579 AB209157 AK075498 AK296925 AY560594 AY560596 AY560597 AY560598 AY560599 AY560600 AY560601 AY576417 BC014566 BT009764 EU176173 U41767 U46005	NM_003815 NM_207194 NM_207195 NM_207196 NM_207197 NM_001261464 NR_048577 NR_048578 NR_048579 AB209157 AK075498 AK296925 AY560594 AY560596 AY560597 AY560598 AY560599 AY560600 AY560601 AY576417 BC014566 BT009764 EU176173 U41767 U46005	NC_000001 NC_018912 NT_004487 NW_004929293 NG_029667	NP_003806 NP_997077 NP_997078 NP_997079 NP_997080 NP_001248393 BAD92394 BAG52157 BAG59477 AAS72992 AAS72994 AAS72995 AAS72996 AAS72997 AAS72998 AAS72999 AAS73000 AAH14566 AAP88766 ABW03624 AAC50404 AAC51112	8751	1	0	ADAM15	ADAM15	MDC15	rna_protein-coding	1q21.3	ADAM metallopeptidase domain 15
217007_s_at	Sense	NM_207191 NM_003815 NM_207194 NM_207195 NM_207196 NM_207197 NM_001261464 NM_001261465 NR_048577 NR_048578 NR_048579 AB209157 AK000667 AK296925 AY560593 AY560594 AY560595 AY560596 AY560597 AY560598 AY560599 AY560600 AY560601 AY576417 BC014566 U41767 U46005	NM_207191 NM_003815 NM_207194 NM_207195 NM_207196 NM_207197 NM_001261464 NM_001261465 NR_048577 NR_048578 NR_048579 AB209157 AK000667 AK296925 AY560593 AY560594 AY560595 AY560596 AY560597 AY560598 AY560599 AY560600 AY560601 AY576417 BC014566 U41767 U46005	NC_000001 NC_018912 NT_004487 NW_004929293 NG_029667	NP_997074 NP_003806 NP_997077 NP_997078 NP_997079 NP_997080 NP_001248393 NP_001248394 BAD92394 BAG59477 AAS72991 AAS72992 AAS72993 AAS72994 AAS72995 AAS72996 AAS72997 AAS72998 AAS72999 AAS73000 AAH14566 AAC50404 AAC51112	8751	1	0	ADAM15	ADAM15	MDC15	rna_protein-coding	1q21.3	ADAM metallopeptidase domain 15
205745_x_at	Uncertain	U92649	U92649	---	AAC39721	6868	1	0	ADAM17	ADAM17	ADAM18 CD156B CSVP NISBD NISBD1 TACE	rna_protein-coding	2p25	ADAM metallopeptidase domain 17
205746_s_at	Sense	NM_003183 XM_011510375 XM_011510376 XM_011510377 XM_011510378 NG_029873 BC136783 BX339672 GQ402545 U69611 U69612 U86755 U92649	NM_003183 XM_011510375 XM_011510376 XM_011510377 XM_011510378 BC136783 BX339672 GQ402545 U69611 U69612 U86755 U92649	NC_000002 NC_018913 NG_029873 NT_005334 NW_004929298	NP_003174 XP_011508677 XP_011508678 XP_011508679 XP_011508680 AAI36784 ACV30013 AAB51514 AAB53014 AAB51586 AAC39721	6868	1	0	ADAM17	ADAM17	ADAM18 CD156B CSVP NISBD NISBD1 TACE	rna_protein-coding|genomic_protein-coding	2p25	ADAM metallopeptidase domain 17
1568970_at	Sense	NM_001190956 BC034624	NM_001190956 BC034624	NC_000008 NC_018919 NT_167187 NT_187577 NW_004929337	NP_001177885 AAH34624	8749	1	0	ADAM18	ADAM18	ADAM27 tMDCIII	rna_protein-coding	8p11.22	ADAM metallopeptidase domain 18
207597_at	Sense	NM_014237 NM_001320313 NR_135201 AJ133004 AK313961 AY358321 BC121045 BC121046	NM_014237 NM_001320313 NR_135201 AJ133004 AK313961 AY358321 BC121045 BC121046	NC_000008 NC_018919 NT_167187 NT_187577 NW_004929337	NP_055052 NP_001307242 CAB40812 BAG36677 AAQ88687 AAI21046 AAI21047	8749	1	0	ADAM18	ADAM18	ADAM27 tMDCIII	rna_protein-coding	8p11.22	ADAM metallopeptidase domain 18
209765_at	Sense	NM_033274 XM_011534680 XM_011534681 XM_011534682 AK093535 AL049415 Y13786	NM_033274 XM_011534680 XM_011534681 XM_011534682 AK093535 AL049415 Y13786	NC_000005 NC_018916 NT_023133 NW_004929325	NP_150377 XP_011532982 XP_011532983 XP_011532984 CAC20585	8728	1	0	ADAM19	ADAM19	FKSG34 MADDAM MLTNB	rna_protein-coding	5q33.3	ADAM metallopeptidase domain 19
221128_at	Sense	XM_005266003 AF134707 AF326918	XM_005266003 AF134707 AF326918	NC_000005 NT_023133	XP_005266060 AAF22162 AAG50282	8728	1	0	ADAM19	ADAM19	FKSG34 MADDAM MLTNB	rna_protein-coding	5q33.3	ADAM metallopeptidase domain 19
207664_at	Sense	NM_001464 NM_001278113 NM_001278114 XM_005273468 XM_006725119 XM_011544479 XM_011546571 XM_011544480 XM_011546572 BC034957 BC064547 HC044539 U38805 U52370	NM_001464 NM_001278113 NM_001278114 XM_005273468 XM_006725119 XM_011544479 XM_011546571 XM_011544480 XM_011546572 BC034957 BC064547 U38805 U52370	NC_000008 NC_018919 NT_167187 NT_187577 NW_004929337 HC044539	NP_001455 NP_001265042 NP_001265043 XP_005273525 XP_006725182 XP_011542781 XP_011544873 XP_011542782 XP_011544874 AAH34957 AAH64547 AAD04206 AAC51110	2515	1	0	ADAM2	ADAM2	CRYN1 CRYN2 CT15 FTNB PH-30b PH30 PH30-beta	rna_protein-coding|genomic_protein-coding	8p11.2	ADAM metallopeptidase domain 2
207422_at	Sense	XM_011537272 XM_005268151 XM_011537273 XM_011537274 XM_005268152 AF158643 AX704773	XM_011537272 XM_005268151 XM_011537273 XM_011537274 XM_005268152	NC_000014 NT_026437 AF158643 AX704773	XP_011535574 XP_005268208 XP_011535575 XP_011535576 XP_005268209	8748	1	0	ADAM20	ADAM20	---	rna_protein-coding|genomic_protein-coding	14q24.1	ADAM metallopeptidase domain 20
207423_s_at	Sense	NM_003814 XM_011537272 XM_005268151 XM_011537273 XM_011537274 XM_005268152 AF029899 AF158643 AX704773 BC025378 HC006766 HC044543	NM_003814 XM_011537272 XM_005268151 XM_011537273 XM_011537274 XM_005268152 AF029899 BC025378	NC_000014 NC_018925 NT_026437 NW_004929393 AF158643 AX704773 HC006766 HC044543	NP_003805 XP_011535574 XP_005268208 XP_011535575 XP_011535576 XP_005268209 AAC52041 AAH25378	8748	1	0	ADAM20	ADAM20	---	rna_protein-coding|genomic_protein-coding	14q24.1	ADAM metallopeptidase domain 20
1552579_a_at	Sense	NM_003813 AF029900 AF158644	NM_003813 AF029900	NC_000014 NC_018925 NT_026437 NW_004929393 AF158644	NP_003804 AAC52042	8747	1	0	ADAM21	ADAM21	ADAM 21 ADAM31	rna_protein-coding|genomic_protein-coding	14q24.1	ADAM metallopeptidase domain 21
1555024_at	Uncertain	BC036029 BC092465	BC036029 BC092465	---	AAH36029 AAH92465	53616	1	0	ADAM22	ADAM22	ADAM 22 MDC2	rna_protein-coding	7q21	ADAM metallopeptidase domain 22
206615_s_at	Sense	NM_021723 NM_021722 NM_016351 XM_006716028 XM_011516324 XM_011516318 XM_011516319 XM_011516320 XM_011516321 XM_006716029 XM_011516322 XM_005250445 XM_011516323 AF073291 AF158637	NM_021723 NM_021722 NM_016351 XM_006716028 XM_011516324 XM_011516318 XM_011516319 XM_011516320 XM_011516321 XM_006716029 XM_011516322 XM_005250445 XM_011516323 AF073291 AF158637	NC_000007 NC_018918 NT_007933 NW_004929332	NP_068369 NP_068368 NP_057435 XP_006716091 XP_011514626 XP_011514620 XP_011514621 XP_011514622 XP_011514623 XP_006716092 XP_011514624 XP_005250502 XP_011514625 AAF22476 AAD55251	53616	1	0	ADAM22	ADAM22	ADAM 22 MDC2	rna_protein-coding	7q21	ADAM metallopeptidase domain 22
206616_s_at	Sense	NM_021723 NM_004194 XM_006716028 XM_011516324 XM_011516318 XM_011516319 XM_011516320 XM_011516321 XM_006716029 XM_011516322 XM_005250445 AB009671 AF155382 AF158637 AK125432 BC125117	NM_021723 NM_004194 XM_006716028 XM_011516324 XM_011516318 XM_011516319 XM_011516320 XM_011516321 XM_006716029 XM_011516322 XM_005250445 AB009671 AF155382 AF158637 AK125432 BC125117	NC_000007 NC_018918 NT_007933 NW_004929332	NP_068369 NP_004185 XP_006716091 XP_011514626 XP_011514620 XP_011514621 XP_011514622 XP_011514623 XP_006716092 XP_011514624 XP_005250502 BAA32349 BAA32350 AAF73289 AAD55251 BAG54196	53616	1	0	ADAM22	ADAM22	ADAM 22 MDC2	rna_protein-coding	7q21	ADAM metallopeptidase domain 22
208226_x_at	Sense	NM_004194 AB009671	NM_004194 AB009671	NC_000007 NC_018918 NT_007933 NW_004929332	NP_004185 BAA32349 BAA32350	53616	1	0	ADAM22	ADAM22	ADAM 22 MDC2	rna_protein-coding	7q21	ADAM metallopeptidase domain 22
208227_x_at	Sense	NM_004194 NM_021721 AB009671	NM_004194 NM_021721 AB009671	NC_000007 NC_018918 NT_007933 NW_004929332	NP_004185 NP_068367 BAA32349 BAA32350	53616	1	0	ADAM22	ADAM22	ADAM 22 MDC2	rna_protein-coding	7q21	ADAM metallopeptidase domain 22
208237_x_at	Sense	NM_021723 NM_021722 NM_016351 XM_006716028 XM_011516324 XM_011516318 XM_011516319 XM_011516320 XM_011516321 XM_011516322 XM_005250445 XM_011516323 AF073291 AF155381 AF155382 AF158637 AK291010 BC125117 BC125118	NM_021723 NM_021722 NM_016351 XM_006716028 XM_011516324 XM_011516318 XM_011516319 XM_011516320 XM_011516321 XM_011516322 XM_005250445 XM_011516323 AF073291 AF155381 AF155382 AF158637 AK291010 BC125117 BC125118	NC_000007 NC_018918 NT_007933 NW_004929332	NP_068369 NP_068368 NP_057435 XP_006716091 XP_011514626 XP_011514620 XP_011514621 XP_011514622 XP_011514623 XP_011514624 XP_005250502 XP_011514625 AAF22476 AAF73288 AAF73289 AAD55251 BAF83699 AAI25119	53616	1	0	ADAM22	ADAM22	ADAM 22 MDC2	rna_protein-coding	7q21	ADAM metallopeptidase domain 22
213411_at	Sense	NM_021723 NM_021722 NM_016351 XM_006716028 XM_011516324 XM_011516318 XM_011516319 XM_011516320 XM_011516321 XM_006716029 XM_011516322 XM_005250445 XM_011516323 AL133090	NM_021723 NM_021722 NM_016351 XM_006716028 XM_011516324 XM_011516318 XM_011516319 XM_011516320 XM_011516321 XM_006716029 XM_011516322 XM_005250445 XM_011516323 AL133090	NC_000007 NC_018918 NT_007933 NW_004929332	NP_068369 NP_068368 NP_057435 XP_006716091 XP_011514626 XP_011514620 XP_011514621 XP_011514622 XP_011514623 XP_006716092 XP_011514624 XP_005250502 XP_011514625	53616	1	0	ADAM22	ADAM22	ADAM 22 MDC2	rna_protein-coding	7q21	ADAM metallopeptidase domain 22
244194_at	Sense	NM_021723 NM_021722 NM_016351 XM_006716028 XM_011516324 XM_011516318 XM_011516319 XM_011516320 XM_011516321 XM_006716029 XM_011516322 XM_005250445 XM_011516323	NM_021723 NM_021722 NM_016351 XM_006716028 XM_011516324 XM_011516318 XM_011516319 XM_011516320 XM_011516321 XM_006716029 XM_011516322 XM_005250445 XM_011516323	NC_000007 NC_018918 NT_007933 NW_004929332	NP_068369 NP_068368 NP_057435 XP_006716091 XP_011514626 XP_011514620 XP_011514621 XP_011514622 XP_011514623 XP_006716092 XP_011514624 XP_005250502 XP_011514625	53616	1	0	ADAM22	ADAM22	ADAM 22 MDC2	rna_protein-coding	7q21	ADAM metallopeptidase domain 22
1559268_at	Sense	NG_029874 AK091800	AK091800	NG_029874	---	8745	1	0	ADAM23	ADAM23	MDC-3 MDC3	genomic_protein-coding|rna_protein-coding	2q33	ADAM metallopeptidase domain 23
206046_at	Sense	NM_003812 NG_029874 AB009672 AJ005580 AK129906	NM_003812 AB009672 AJ005580 AK129906	NC_000002 NC_018913 NG_029874 NT_005403 NW_004929305	NP_003803 BAA32351 CAC20565	8745	1	0	ADAM23	ADAM23	MDC-3 MDC3	rna_protein-coding|genomic_protein-coding	2q33	ADAM metallopeptidase domain 23
244463_at	Sense	NM_003812 XM_005246932 XM_011512086 NG_029874	NM_003812 XM_005246932 XM_011512086	NC_000002 NC_018913 NG_029874 NT_005403 NW_004929305	NP_003803 XP_005246989 XP_011510388	8745	1	0	ADAM23	ADAM23	MDC-3 MDC3	rna_protein-coding|genomic_protein-coding	2q33	ADAM metallopeptidase domain 23
205997_at	Sense	NM_014265 NR_130710 XM_011544366 XM_011544370 XM_011544371 XM_006716275 XR_247120 XR_949375 AF137334 AJ242015 BC136478	NM_014265 NR_130710 XM_011544366 XM_011544370 XM_011544371 XM_006716275 XR_247120 XR_949375 AF137334 AJ242015 BC136478	NC_000008 NC_018919 NG_029394 NT_167187 NW_004929337	NP_055080 XP_011542668 XP_011542672 XP_011542673 XP_006716338 AAD25099 CAB42085 AAI36479	10863	1	0	ADAM28	ADAM28	ADAM 28 MDC-L MDCL eMDC II eMDCII	rna_protein-coding	8p21.2	ADAM metallopeptidase domain 28
208268_at	Sense	NM_021777 NR_130709 NG_029394 AF137335 AK293382	NM_021777 NR_130709 AF137335 AK293382	NC_000008 NC_018919 NT_167187 NW_004929337 NG_029394	NP_068547 AAD25100 BAG56894	10863	1	0	ADAM28	ADAM28	ADAM 28 MDC-L MDCL eMDC II eMDCII	rna_protein-coding|genomic_protein-coding	8p21.2	ADAM metallopeptidase domain 28
208269_s_at	Sense	NM_014265 NM_021777 NM_001304351 NR_130709 NR_130710 XM_011544366 XM_011544369 XM_005273382 XM_011544370 XM_011544371 XM_006716273 XM_011544367 XM_005273380 XM_006716274 XM_011544368 XM_006716275 XR_247120 XR_949375 NG_029394 AF137334 AF137335 AJ242015 AK225921 AK303437 BC136478 BC144140	NM_014265 NM_021777 NM_001304351 NR_130709 NR_130710 XM_011544366 XM_011544369 XM_005273382 XM_011544370 XM_011544371 XM_006716273 XM_011544367 XM_005273380 XM_006716274 XM_011544368 XM_006716275 XR_247120 XR_949375 AF137334 AF137335 AJ242015 AK225921 AK303437 BC136478 BC144140	NC_000008 NC_018919 NG_029394 NT_167187 NW_004929337	NP_055080 NP_068547 NP_001291280 XP_011542668 XP_011542671 XP_005273439 XP_011542672 XP_011542673 XP_006716336 XP_011542669 XP_005273437 XP_006716337 XP_011542670 XP_006716338 AAD25099 AAD25100 CAB42085 BAG64485 AAI36479	10863	1	0	ADAM28	ADAM28	ADAM 28 MDC-L MDCL eMDC II eMDCII	rna_protein-coding|genomic_protein-coding	8p21.2	ADAM metallopeptidase domain 28
241446_at	Sense	NG_029394	---	NG_029394	---	10863	1	0	ADAM28	ADAM28	ADAM 28 MDC-L MDCL eMDC II eMDCII	genomic_protein-coding	8p21.2	ADAM metallopeptidase domain 28
221337_s_at	Sense	NM_014269 NM_001130703 NM_001130704 NM_001130705 NM_001278125 NM_001278126 NM_001278127 XM_011531556 XM_011531557 XM_011531558 XM_011531559 XM_011531560 XM_011531561 AF134708 AF171929 AF171930 AK292410 BC036070 BC166695 HC006768 HC044545	NM_014269 NM_001130703 NM_001130704 NM_001130705 NM_001278125 NM_001278126 NM_001278127 XM_011531556 XM_011531557 XM_011531558 XM_011531559 XM_011531560 XM_011531561 AF134708 AF171929 AF171930 AK292410 BC036070 BC166695	NC_000004 NC_018915 NT_016354 NW_004929320 HC006768 HC044545	NP_055084 NP_001124175 NP_001124176 NP_001124177 NP_001265054 NP_001265055 NP_001265056 XP_011529858 XP_011529859 XP_011529860 XP_011529861 XP_011529862 XP_011529863 AAF22163 AAF03777 AAF03778 BAF85099 AAI66695	11086	1	0	ADAM29	ADAM29	CT73 svph1	rna_protein-coding|genomic_protein-coding	4q34	ADAM metallopeptidase domain 29
221446_at	Sense	NM_021794 AF171932 AF171933 AK292483 AY358734 BC028372 DQ890950 DQ894112 HC006770 HC044499	NM_021794 AF171932 AF171933 AK292483 AY358734 BC028372 DQ890950 DQ894112	NC_000001 NC_018912 NT_032977 NW_004929290 HC006770 HC044499	NP_068566 AAF03780 AAF03781 BAF85172 AAQ89096 AAH28372 ABM81876 ABM85038	11085	1	0	ADAM30	ADAM30	svph4	rna_protein-coding|genomic_protein-coding	1p12	ADAM metallopeptidase domain 30
243520_x_at	Sense	NM_021794 AK292483 AY358734 HC006770 HC044499	NM_021794 AK292483 AY358734	NC_000001 NC_018912 NT_032977 NW_004929290 HC006770 HC044499	NP_068566 BAF85172 AAQ89096	11085	1	0	ADAM30	ADAM30	svph4	rna_protein-coding|genomic_protein-coding	1p12	ADAM metallopeptidase domain 30
1552266_at	Sense	NM_145004 NM_001313994 XM_011544433 XM_006716298 XM_006725117 XM_011544434 XM_011546570 XM_006716299 XM_006725118 AK122608 AK129810 AK131038 AK300148 AK313864 AY172952 AY358739 BC026085 BC026169 BC028702 BC030014 BC030698 BC034975 DQ890910 DQ894061	NM_145004 NM_001313994 XM_011544433 XM_006716298 XM_006725117 XM_011544434 XM_011546570 XM_006716299 XM_006725118 AK122608 AK129810 AK131038 AK300148 AK313864 AY172952 AY358739 BC026085 BC026169 BC028702 BC030014 BC030698 BC034975 DQ890910 DQ894061	NC_000008 NC_018919 NT_167187 NT_187577 NW_004929337	NP_659441 NP_001300923 XP_011542735 XP_006716361 XP_006725180 XP_011542736 XP_011544872 XP_006716362 XP_006725181 BAC85489 BAC85238 BAG61934 BAG36592 AAO45696 AAQ89099 AAH26085 AAH26169 AAH28702 AAH30014 AAH30698 AAH34975 ABM81836 ABM84987	203102	1	0	ADAM32	ADAM32	---	rna_protein-coding	8p11.22	ADAM metallopeptidase domain 32
232570_s_at	Sense	NM_025220 NM_153202 NM_001282447 XM_005260843 XM_011529373 XM_006723639 XM_011529366 XM_006723640 XM_011529367 XM_011529368 XR_937153 XR_937154 XR_937155 XR_937157 AF466287 AK092627 AK094070 AK095953 AK123015 AK126487 AK126498 AK226148 AL117415 AX082153 AY358314 BX103461 DQ995342	NM_025220 NM_153202 NM_001282447 XM_005260843 XM_011529373 XM_006723639 XM_011529366 XM_006723640 XM_011529367 XM_011529368 XR_937153 XR_937154 XR_937155 XR_937157 AF466287 AK092627 AK094070 AK095953 AK123015 AK126487 AK126498 AK226148 AL117415 AY358314 BX103461	NC_000020 NC_018931 NT_011387 NW_004929416 AX082153 DQ995342	NP_079496 NP_694882 NP_001269376 XP_005260900 XP_011527675 XP_006723702 XP_011527668 XP_006723703 XP_011527669 XP_011527670 AAM80482 BAC04660 AAQ88680	80332	1	0	ADAM33	ADAM33	C20orf153 DJ964F7.1	rna_protein-coding|genomic_protein-coding	20p13	ADAM metallopeptidase domain 33
233868_x_at	Sense	NM_025220 NM_153202 NM_001282447 XM_005260843 XM_011529373 XM_006723639 XM_011529366 XM_006723640 XM_011529367 XM_011529368 XR_937153 XR_937154 XR_937155 XR_937157 AF466287 AK092627 AK094070 AK123015 AK126487 AK126498 AK226148 AL117415 AX082153 AY358314 BX103461 DQ995342	NM_025220 NM_153202 NM_001282447 XM_005260843 XM_011529373 XM_006723639 XM_011529366 XM_006723640 XM_011529367 XM_011529368 XR_937153 XR_937154 XR_937155 XR_937157 AF466287 AK092627 AK094070 AK123015 AK126487 AK126498 AK226148 AL117415 AY358314 BX103461	NC_000020 NC_018931 NT_011387 NW_004929416 AX082153 DQ995342	NP_079496 NP_694882 NP_001269376 XP_005260900 XP_011527675 XP_006723702 XP_011527668 XP_006723703 XP_011527669 XP_011527670 AAM80482 AAQ88680	80332	1	0	ADAM33	ADAM33	C20orf153 DJ964F7.1	rna_protein-coding|genomic_protein-coding	20p13	ADAM metallopeptidase domain 33
211238_at	Sense	NM_003817 XM_005273670 AF090327 AF215824 AK292492 BC141422 BC148735	NM_003817 XM_005273670 AF090327 AF215824 AK292492 BC141422 BC148735	NC_000008 NC_018919 NT_167187 NW_004929337	NP_003808 XP_005273727 AAC36742 AAG43987 BAF85181 AAI41423 AAI48736	8756	1	0	ADAM7	ADAM7	ADAM 7 ADAM-7 EAPI GP-83 GP83	rna_protein-coding	8p21.2	ADAM metallopeptidase domain 7
211239_s_at	Sense	NM_003817 XM_005273668 XM_005273669 XM_005273671 XM_005273672 AF090327 AF215824 AK292492	NM_003817 XM_005273668 XM_005273669 XM_005273671 XM_005273672 AF090327 AF215824 AK292492	NC_000008 NC_018919 NT_167187 NW_004929337	NP_003808 XP_005273725 XP_005273726 XP_005273728 XP_005273729 AAC36742 AAG43987 BAF85181	8756	1	0	ADAM7	ADAM7	ADAM 7 ADAM-7 EAPI GP-83 GP83	rna_protein-coding	8p21.2	ADAM metallopeptidase domain 7
239079_at	Sense	NM_003817 XM_005273668 XM_005273669 XM_005273671 XM_005273672	NM_003817 XM_005273668 XM_005273669 XM_005273671 XM_005273672	NC_000008 NC_018919 NT_167187 NW_004929337	NP_003808 XP_005273725 XP_005273726 XP_005273728 XP_005273729	8756	1	0	ADAM7	ADAM7	ADAM 7 ADAM-7 EAPI GP-83 GP83	rna_protein-coding	8p21.2	ADAM metallopeptidase domain 7
205179_s_at	Sense	NM_001109 NM_001164489 NM_001164490 XM_011539116 XM_011539117 XM_011539118 AK301147 AK312834 BC064500 BC115404 CS174020 D26579	NM_001109 NM_001164489 NM_001164490 XM_011539116 XM_011539117 XM_011539118 AK301147 AK312834 BC064500 BC115404 D26579	NC_000010 NC_018921 NT_030059 NW_004929377 CS174020	NP_001100 NP_001157961 NP_001157962 XP_011537418 XP_011537419 XP_011537420 BAG62738 BAG35688 AAI15405 BAA05626	101	1	0	ADAM8	ADAM8	CD156 CD156a MS2	rna_protein-coding|genomic_protein-coding	10q26.3	ADAM metallopeptidase domain 8
205180_s_at	Sense	NM_001109 NM_001164489 NM_001164490 XM_011539116 XM_011539117 XM_011539118 BC064500 BQ007791 CS174020 D26579	NM_001109 NM_001164489 NM_001164490 XM_011539116 XM_011539117 XM_011539118 BC064500 BQ007791 D26579	NC_000010 NC_018921 NT_030059 NW_004929377 CS174020	NP_001100 NP_001157961 NP_001157962 XP_011537418 XP_011537419 XP_011537420 BAA05626	101	1	0	ADAM8	ADAM8	CD156 CD156a MS2	rna_protein-coding|genomic_protein-coding	10q26.3	ADAM metallopeptidase domain 8
1555326_a_at	Sense	NM_003816 NR_027878 XM_011544682 NG_016335 AF495383 AK293257 BC143923 D14665 U41766	NM_003816 NR_027878 XM_011544682 AF495383 AK293257 BC143923 D14665 U41766	NC_000008 NC_018919 NG_016335 NT_167187 NT_187577 NW_004929337	NP_003807 XP_011542984 AAM49575 BAG56789 AAI43924 BAA03499 AAC50403	8754	1	0	ADAM9	ADAM9	CORD9 MCMP MDC9 Mltng	rna_protein-coding|genomic_protein-coding	8p11.22	ADAM metallopeptidase domain 9
1570042_a_at	Sense	NG_016335 BC027996	BC027996	NG_016335	---	8754	1	0	ADAM9	ADAM9	CORD9 MCMP MDC9 Mltng	genomic_protein-coding|rna_protein-coding	8p11.22	ADAM metallopeptidase domain 9
202381_at	Sense	NM_003816 NR_027878 NR_027638 NR_027639 XM_011544682 NG_016335 BC126406 BC143923 BC143924 D14665 U41766	NM_003816 NR_027878 NR_027638 NR_027639 XM_011544682 BC126406 BC143923 BC143924 D14665 U41766	NC_000008 NC_018919 NG_016335 NT_167187 NT_187577 NW_004929337	NP_003807 XP_011542984 AAI26407 AAI43924 BAA03499 AAC50403	8754	1	0	ADAM9	ADAM9	CORD9 MCMP MDC9 Mltng	rna_protein-coding|genomic_protein-coding	8p11.22	ADAM metallopeptidase domain 9
206134_at	Sense	NM_014479 NM_001145271 NM_001145272 AK301007 Y13323	NM_014479 NM_001145271 NM_001145272 AK301007 Y13323	NC_000008 NC_018919 NT_167187 NW_004929337	NP_055294 NP_001138743 NP_001138744 BAH13391 CAA73764	27299	1	0	ADAMDEC1	ADAMDEC1	M12.219	rna_protein-coding	8p21.2	ADAM-like, decysin 1
222162_s_at	Sense	NM_006988 AB037767 AF170084 AF207664 AK023795 AK129873 AL162080 BC036515 BX647388	NM_006988 AB037767 AF170084 AF207664 AK023795 AK129873 AL162080 BC036515 BX647388	NC_000021 NC_018932 NT_011512 NW_004929426	NP_008919 BAA92584 AAF15317 AAF23772 BAC85245 CAB82413 AAH36515 CAI46043	9510	1	0	ADAMTS1	ADAMTS1	C3-C5 METH1	rna_protein-coding	21q21.2	ADAM metallopeptidase with thrombospondin type 1 motif 1
222486_s_at	Sense	NM_006988 AB037767 AF060152 AF170084 AF207664 AK023795 AK129873 AL162080 BC036515 BX647388	NM_006988 AB037767 AF060152 AF170084 AF207664 AK023795 AK129873 AL162080 BC036515 BX647388	NC_000021 NC_018932 NT_011512 NW_004929426	NP_008919 BAA92584 AAD48080 AAF15317 AAF23772 BAC85245 CAB82413 AAH36515 CAI46043	9510	1	0	ADAMTS1	ADAMTS1	C3-C5 METH1	rna_protein-coding	21q21.2	ADAM metallopeptidase with thrombospondin type 1 motif 1
230341_x_at	Sense	NM_030957 NM_001282352 XM_011528331 XM_011528332 XM_011528333 XM_011528334 XM_006722917 XM_011528335 XM_011528336 NG_011840 AK131414	NM_030957 NM_001282352 XM_011528331 XM_011528332 XM_011528333 XM_011528334 XM_006722917 XM_011528335 XM_011528336 AK131414	NC_000019 NC_018930 NG_011840 NT_011295 NW_004929413	NP_112219 NP_001269281 XP_011526633 XP_011526634 XP_011526635 XP_011526636 XP_006722980 XP_011526637 XP_011526638 BAD18561	81794	1	0	ADAMTS10	ADAMTS10	ADAM-TS10 ADAMTS-10 WMS WMS1	rna_protein-coding|genomic_protein-coding	19p13.2	ADAM metallopeptidase with thrombospondin type 1 motif 10
232133_at	Sense	NM_030957 NM_001282352 XM_011528331 XM_011528332 XM_011528333 XM_006722917 XM_011528335 XM_011528336 AF163762 AK131414	NM_030957 NM_001282352 XM_011528331 XM_011528332 XM_011528333 XM_006722917 XM_011528335 XM_011528336 AF163762 AK131414	NC_000019 NC_018930 NG_011840 NT_011295 NW_004929413	NP_112219 NP_001269281 XP_011526633 XP_011526634 XP_011526635 XP_006722980 XP_011526637 XP_011526638 AAG35563 BAD18561	81794	1	0	ADAMTS10	ADAMTS10	ADAM-TS10 ADAMTS-10 WMS WMS1	rna_protein-coding	19p13.2	ADAM metallopeptidase with thrombospondin type 1 motif 10
221421_s_at	Sense	NM_030955 XM_011514145 XM_011514147 AJ250725 BC131733	NM_030955 XM_011514145 XM_011514147 AJ250725 BC131733	NC_000005 NC_018916 NT_006576 NT_187551 NW_004929321	NP_112217 XP_011512447 XP_011512449 CAC20419 AAI31734	81792	1	0	ADAMTS12	ADAMTS12	PRO4389	rna_protein-coding	5q35	ADAM metallopeptidase with thrombospondin type 1 motif 12
220208_at	Sense	NM_139025 NM_139027 NM_139026 NR_024514 XM_011518174 XM_011548750 XM_011518175 XM_011548751 XM_011518176 XM_011548752 XM_011518177 XM_011548753 XM_011518178 XM_011548754 XM_011518179 XM_011548755 XM_011518180 XM_011548756 AB069698 AF414401 AJ011374 AJ305314 AJ420810 AY055376 AY358118 BC034404 BC172369	NM_139025 NM_139027 NM_139026 NR_024514 XM_011518174 XM_011548750 XM_011518175 XM_011548751 XM_011518176 XM_011548752 XM_011518177 XM_011548753 XM_011518178 XM_011548754 XM_011518179 XM_011548755 XM_011518180 XM_011548756 AB069698 AF414401 AJ011374 AJ305314 AJ420810 AY055376 AY358118 BC034404 BC172369	NC_000009 NC_018920 NG_011934 NT_008470 NW_004929367 NW_009646201	NP_620594 NP_620596 NP_620595 XP_011516476 XP_011547052 XP_011516477 XP_011547053 XP_011516478 XP_011547054 XP_011516479 XP_011547055 XP_011516480 XP_011547056 XP_011516481 XP_011547057 XP_011516482 XP_011547058 BAB69487 AAL11095 CAB66157 CAC83682 CAD12729 AAL17652 AAQ88485 AAI72369	11093	1	0	ADAMTS13	ADAMTS13	ADAM-TS13 ADAMTS-13 C9orf8 VWFCP vWF-CP	rna_protein-coding	9q34	ADAM metallopeptidase with thrombospondin type 1 motif 13
223844_at	Sense	NM_139025 NM_139027 NM_139026 XM_011518174 XM_011548750 XM_011518176 XM_011548752 XM_011518177 XM_011548753 XM_011518178 XM_011548754 XM_011518179 XM_011548755 XM_011518180 XM_011548756 NG_011934 AB069698 AF414401 AL136809 AY055376 AY358118 BC039251	NM_139025 NM_139027 NM_139026 XM_011518174 XM_011548750 XM_011518176 XM_011548752 XM_011518177 XM_011548753 XM_011518178 XM_011548754 XM_011518179 XM_011548755 XM_011518180 XM_011548756 AB069698 AF414401 AL136809 AY055376 AY358118 BC039251	NC_000009 NC_018920 NG_011934 NT_008470 NW_004929367 NW_009646201	NP_620594 NP_620596 NP_620595 XP_011516476 XP_011547052 XP_011516478 XP_011547054 XP_011516479 XP_011547055 XP_011516480 XP_011547056 XP_011516481 XP_011547057 XP_011516482 XP_011547058 BAB69487 AAL11095 CAB66743 AAL17652 AAQ88485	11093	1	0	ADAMTS13	ADAMTS13	ADAM-TS13 ADAMTS-13 C9orf8 VWFCP vWF-CP	rna_protein-coding|genomic_protein-coding	9q34	ADAM metallopeptidase with thrombospondin type 1 motif 13
230167_at	Sense	NM_139155 NM_080722 XM_011539300 XM_011539309 XM_011539301 XM_011539302 NG_042147	NM_139155 NM_080722 XM_011539300 XM_011539309 XM_011539301 XM_011539302	NC_000010 NC_018921 NG_042147 NT_030059 NW_004929376	NP_631894 NP_542453 XP_011537602 XP_011537611 XP_011537603 XP_011537604	140766	1	0	ADAMTS14	ADAMTS14	---	rna_protein-coding|genomic_protein-coding	10q21	ADAM metallopeptidase with thrombospondin type 1 motif 14
1553427_at	Sense	NM_139055 XM_005271419 AJ315733 BC109114	NM_139055 XM_005271419 AJ315733 BC109114	NC_000011 NC_018922 NT_033899 NW_004929381	NP_620686 XP_005271476 CAC86014 AAI09115	170689	1	0	ADAMTS15	ADAMTS15	---	rna_protein-coding	11q25	ADAM metallopeptidase with thrombospondin type 1 motif 15
229004_at	Sense	NM_139055 XM_005271419 AK130067	NM_139055 XM_005271419 AK130067	NC_000011 NC_018922 NT_033899 NW_004929381	NP_620686 XP_005271476	170689	1	0	ADAMTS15	ADAMTS15	---	rna_protein-coding	11q25	ADAM metallopeptidase with thrombospondin type 1 motif 15
238125_at	Sense	NM_139056 AB095949	NM_139056 AB095949	NC_000005 NC_018916 NT_006576 NW_004929321	NP_620687 BAC23125	170690	1	0	ADAMTS16	ADAMTS16	ADAMTS16s	rna_protein-coding	5p15	ADAM metallopeptidase with thrombospondin type 1 motif 16
1552725_s_at	Sense	NM_139057 XM_011521312 XM_005254872 NG_016287 AJ315735	NM_139057 XM_011521312 XM_005254872 AJ315735	NC_000015 NC_018926 NG_016287 NT_010194 NW_004929399	NP_620688 XP_011519614 XP_005254929 CAC86016	170691	1	0	ADAMTS17	ADAMTS17	---	rna_protein-coding|genomic_protein-coding	15q24	ADAM metallopeptidase with thrombospondin type 1 motif 17
1552726_at	Sense	NM_139057 NG_016287 AK057529	NM_139057 AK057529	NC_000015 NC_018926 NG_016287 NT_010194 NW_004929399	NP_620688	170691	1	0	ADAMTS17	ADAMTS17	---	rna_protein-coding|genomic_protein-coding	15q24	ADAM metallopeptidase with thrombospondin type 1 motif 17
1552727_s_at	Sense	NM_139057 NG_016287 AK057529	NM_139057 AK057529	NC_000015 NC_018926 NG_016287 NT_010194 NW_004929399	NP_620688	170691	1	0	ADAMTS17	ADAMTS17	---	rna_protein-coding|genomic_protein-coding	15q24	ADAM metallopeptidase with thrombospondin type 1 motif 17
1553234_at	Uncertain	AJ311903	AJ311903	---	CAC83612	170692	1	0	ADAMTS18	ADAMTS18	ADAMTS21 KNO2 MMCAT	rna_protein-coding	16q23	ADAM metallopeptidase with thrombospondin type 1 motif 18
230040_at	Sense	NM_199355 XM_011522923 XM_011522924 XM_006721158 NG_031879	NM_199355 XM_011522923 XM_011522924 XM_006721158	NC_000016 NC_018927 NG_031879 NT_010498 NW_004929402	NP_955387 XP_011521225 XP_011521226 XP_006721221	170692	1	0	ADAMTS18	ADAMTS18	ADAMTS21 KNO2 MMCAT	rna_protein-coding|genomic_protein-coding	16q23	ADAM metallopeptidase with thrombospondin type 1 motif 18
1553179_at	Sense	NM_133638 XM_011543246 XM_011543247 XM_011543248 XM_011543249 AJ311904 AK122622 AK128729	NM_133638 XM_011543246 XM_011543247 XM_011543248 XM_011543249 AJ311904 AK122622 AK128729	NC_000005 NC_018916 NT_034772 NW_004929323	NP_598377 XP_011541548 XP_011541549 XP_011541550 XP_011541551 CAC84565 BAG53626	171019	1	0	ADAMTS19	ADAMTS19	---	rna_protein-coding	5q23.3	ADAM metallopeptidase with thrombospondin type 1 motif 19
1553180_at	Sense	NM_133638 XM_011543246 XM_011543247 XM_011543248 XM_011543249 AK122622 AK128729	NM_133638 XM_011543246 XM_011543247 XM_011543248 XM_011543249 AK122622 AK128729	NC_000005 NC_018916 NT_034772 NW_004929323	NP_598377 XP_011541548 XP_011541549 XP_011541550 XP_011541551 BAG53626	171019	1	0	ADAMTS19	ADAMTS19	---	rna_protein-coding	5q23.3	ADAM metallopeptidase with thrombospondin type 1 motif 19
214454_at	Sense	NM_014244 NG_023212 AI417257 AJ003125 BC111459 BX479109	NM_014244 AI417257 AJ003125 BC111459 BX479109	NC_000005 NC_018916 NG_023212 NT_023133 NW_004929325	NP_055059 CAA05880 AAI11460	9509	1	0	ADAMTS2	ADAMTS2	ADAM-TS2 ADAMTS-2 ADAMTS-3 NPI PC I-NP PCI-NP PCINP PCPNI PNPI	rna_protein-coding|genomic_protein-coding	5qter	ADAM metallopeptidase with thrombospondin type 1 motif 2
214535_s_at	Sense	NM_021599 NM_014244 NG_023212 AJ003125 AK308213 BC111459 BU629258	NM_021599 NM_014244 AJ003125 AK308213 BC111459 BU629258	NC_000005 NC_018916 NT_023133 NW_004929325 NG_023212	NP_067610 NP_055059 CAA05880 AAI11460	9509	1	0	ADAMTS2	ADAMTS2	ADAM-TS2 ADAMTS-2 ADAMTS-3 NPI PC I-NP PCI-NP PCINP PCPNI PNPI	rna_protein-coding|genomic_protein-coding	5qter	ADAM metallopeptidase with thrombospondin type 1 motif 2
226311_at	Sense	NM_014244 NG_023212 BC098581 BX537606 CA445758	NM_014244 BC098581 BX537606 CA445758	NC_000005 NC_018916 NG_023212 NT_023133 NW_004929325	NP_055059	9509	1	0	ADAMTS2	ADAMTS2	ADAM-TS2 ADAMTS-2 ADAMTS-3 NPI PC I-NP PCI-NP PCINP PCPNI PNPI	rna_protein-coding|genomic_protein-coding	5qter	ADAM metallopeptidase with thrombospondin type 1 motif 2
236901_at	Sense	NG_023212	---	NG_023212	---	9509	1	0	ADAMTS2	ADAMTS2	ADAM-TS2 ADAMTS-2 ADAMTS-3 NPI PC I-NP PCI-NP PCINP PCPNI PNPI	genomic_protein-coding	5qter	ADAM metallopeptidase with thrombospondin type 1 motif 2
1553409_at	Sense	NM_025003 XM_011538754 XM_011538755 AF488804 AJ515153	NM_025003 XM_011538754 XM_011538755 AF488804 AJ515153	NC_000012 NC_018923 NG_028228 NT_029419 NW_004929384	NP_079279 XP_011537056 XP_011537057 AAO15766 CAD56159	80070	1	0	ADAMTS20	ADAMTS20	ADAM-TS20 ADAMTS-20 GON-1	rna_protein-coding	12q12	ADAM metallopeptidase with thrombospondin type 1 motif 20
220717_at	Sense	NG_028228 AK023228	AK023228	NG_028228	BAB14479	80070	1	0	ADAMTS20	ADAMTS20	ADAM-TS20 ADAMTS-20 GON-1	genomic_protein-coding|rna_protein-coding	12q12	ADAM metallopeptidase with thrombospondin type 1 motif 20
214913_at	Sense	NM_014243 XM_011532421 XM_011532422 XM_011532423 XM_011532424 AB002364 BC016451	NM_014243 XM_011532421 XM_011532422 XM_011532423 XM_011532424 AB002364 BC016451	NC_000004 NC_018915 NT_016354 NW_004929320	NP_055058 XP_011530723 XP_011530724 XP_011530725 XP_011530726 BAA20821 AAH16451	9508	1	0	ADAMTS3	ADAMTS3	ADAMTS-4	rna_protein-coding	4q13.3	ADAM metallopeptidase with thrombospondin type 1 motif 3
1558636_s_at	Sense	NM_007038 XM_011529448 AF142099	NM_007038 XM_011529448 AF142099	NC_000021 NC_018932 NT_011512 NW_004929426	NP_008969 XP_011527750 AAD49577	11096	1	0	ADAMTS5	ADAMTS5	ADAM-TS 11 5 ADAM-TS5 ADAMTS-11 ADAMTS-5 ADAMTS11 ADMP-2	rna_protein-coding	21q21.3	ADAM metallopeptidase with thrombospondin type 1 motif 5
219935_at	Sense	NM_007038 XM_011529448 AF142099	NM_007038 XM_011529448 AF142099	NC_000021 NC_018932 NT_011512 NW_004929426	NP_008969 XP_011527750 AAD49577	11096	1	0	ADAMTS5	ADAMTS5	ADAM-TS 11 5 ADAM-TS5 ADAMTS-11 ADAMTS-5 ADAMTS11 ADMP-2	rna_protein-coding	21q21.3	ADAM metallopeptidase with thrombospondin type 1 motif 5
229357_at	Sense	NM_007038 XM_011529448 AK095905 CA313018	NM_007038 XM_011529448 AK095905 CA313018	NC_000021 NC_018932 NT_011512 NW_004929426	NP_008969 XP_011527750	11096	1	0	ADAMTS5	ADAMTS5	ADAM-TS 11 5 ADAM-TS5 ADAMTS-11 ADAMTS-5 ADAMTS11 ADMP-2	rna_protein-coding	21q21.3	ADAM metallopeptidase with thrombospondin type 1 motif 5
235368_at	Sense	NM_007038 XM_011529448 AK095905	NM_007038 XM_011529448 AK095905	NC_000021 NC_018932 NT_011512 NW_004929426	NP_008969 XP_011527750	11096	1	0	ADAMTS5	ADAMTS5	ADAM-TS 11 5 ADAM-TS5 ADAMTS-11 ADAMTS-5 ADAMTS11 ADMP-2	rna_protein-coding	21q21.3	ADAM metallopeptidase with thrombospondin type 1 motif 5
1570351_at	Uncertain	BC020916	BC020916	---	---	11174	1	0	ADAMTS6	ADAMTS6	ADAM-TS 6 ADAM-TS6 ADAMTS-6	rna_protein-coding	5q12	ADAM metallopeptidase with thrombospondin type 1 motif 6
220866_at	Uncertain	AF140674	AF140674	---	AAD56357	11174	1	0	ADAMTS6	ADAMTS6	ADAM-TS 6 ADAM-TS6 ADAMTS-6	rna_protein-coding	5q12	ADAM metallopeptidase with thrombospondin type 1 motif 6
237411_at	Sense	NM_197941 NR_135689 XM_011543113 XM_011543121 XM_011543123 XM_011543124 XM_011543125 XM_011543114 XM_011543115 XM_011543116 XM_011543117 XR_948232 AB209685 AY692423 AY692424 BC010563 BC071654 CR749356	NM_197941 NR_135689 XM_011543113 XM_011543121 XM_011543123 XM_011543124 XM_011543125 XM_011543114 XM_011543115 XM_011543116 XM_011543117 XR_948232 AB209685 AY692423 AY692424 BC010563 BC071654 CR749356	NC_000005 NC_018916 NT_034772 NW_004929322	NP_922932 XP_011541415 XP_011541423 XP_011541425 XP_011541426 XP_011541427 XP_011541416 XP_011541417 XP_011541418 XP_011541419 BAD92922 AAW47396 AAW47397 CAH18209	11174	1	0	ADAMTS6	ADAMTS6	ADAM-TS 6 ADAM-TS6 ADAMTS-6	rna_protein-coding	5q12	ADAM metallopeptidase with thrombospondin type 1 motif 6
220705_s_at	Sense	NM_014272 XM_005254137 XM_011521166 NG_011492 AB209497 AF140675 AL110226 AY327122 BC061631	NM_014272 XM_005254137 XM_011521166 AB209497 AF140675 AL110226 AY327122 BC061631	NC_000015 NC_018926 NG_011492 NT_010194 NW_004929398	NP_055087 XP_005254194 XP_011519468 BAD92734 AAD56358 CAB53684 AAQ94616 AAH61631	11173	1	0	ADAMTS7	ADAMTS7	ADAM-TS 7 ADAM-TS7 ADAMTS-7	rna_protein-coding|genomic_protein-coding	15q24.2	ADAM metallopeptidase with thrombospondin type 1 motif 7
220706_at	Sense	NG_011492 AB209497 AF140675	AB209497 AF140675	NG_011492	BAD92734 AAD56358	11173	1	0	ADAMTS7	ADAMTS7	ADAM-TS 7 ADAM-TS7 ADAMTS-7	genomic_protein-coding|rna_protein-coding	15q24.2	ADAM metallopeptidase with thrombospondin type 1 motif 7
228911_at	Sense	NM_014272 NG_011492 AL110226 AL359934 AY327122 BC061631	NM_014272 AL110226 AL359934 AY327122 BC061631	NC_000015 NC_018926 NG_011492 NT_010194 NW_004929398	NP_055087 CAB53684 CAB95770 AAQ94616 AAH61631	11173	1	0	ADAMTS7	ADAMTS7	ADAM-TS 7 ADAM-TS7 ADAMTS-7	rna_protein-coding|genomic_protein-coding	15q24.2	ADAM metallopeptidase with thrombospondin type 1 motif 7
220676_at	Uncertain	AF060153	AF060153	---	AAD48081	11095	1	0	ADAMTS8	ADAMTS8	ADAM-TS8 METH2	rna_protein-coding	11q25	ADAM metallopeptidase with thrombospondin type 1 motif 8
220677_s_at	Sense	NM_007037 AB209717 AF060153 AK123706 BC089435 BC113874	NM_007037 AB209717 AF060153 AK123706 BC089435 BC113874	NC_000011 NC_018922 NT_033899 NW_004929381	NP_008968 BAD92954 AAD48081 BAG53941 AAH89435 AAI13875	11095	1	0	ADAMTS8	ADAMTS8	ADAM-TS8 METH2	rna_protein-coding	11q25	ADAM metallopeptidase with thrombospondin type 1 motif 8
235649_at	Sense	NM_007037 AB209717 AK123706 BC089435 BM988619	NM_007037 AB209717 AK123706 BC089435 BM988619	NC_000011 NC_018922 NT_033899 NW_004929381	NP_008968 BAD92954 BAG53941 AAH89435	11095	1	0	ADAMTS8	ADAMTS8	ADAM-TS8 METH2	rna_protein-coding	11q25	ADAM metallopeptidase with thrombospondin type 1 motif 8
1554697_at	Sense	NM_001318781 NM_182920 XM_005265329 AF488803 AK300357 BC130578 BC171764	NM_001318781 NM_182920 XM_005265329 AF488803 AK300357 BC130578 BC171764	NC_000003 NC_018914 NT_022517 NW_004929309	NP_001305710 NP_891550 XP_005265386 AAO15765 BAG62098 AAI30579 AAI71764	56999	1	0	ADAMTS9	ADAMTS9	---	rna_protein-coding	3p14.1	ADAM metallopeptidase with thrombospondin type 1 motif 9
220287_at	Uncertain	AF261918	AF261918	---	AAF89106	56999	1	0	ADAMTS9	ADAMTS9	---	rna_protein-coding	3p14.1	ADAM metallopeptidase with thrombospondin type 1 motif 9
226814_at	Sense	NM_001318781 NM_182920 XM_005265329 XR_245151 AK124945 BC026271	NM_001318781 NM_182920 XM_005265329 XR_245151 AK124945 BC026271	NC_000003 NC_018914 NT_022517 NW_004929309	NP_001305710 NP_891550 XP_005265386	56999	1	0	ADAMTS9	ADAMTS9	---	rna_protein-coding	3p14.1	ADAM metallopeptidase with thrombospondin type 1 motif 9
233785_at	Uncertain	AB037733	AB037733	---	BAA92550	56999	1	0	ADAMTS9	ADAMTS9	---	rna_protein-coding	3p14.1	ADAM metallopeptidase with thrombospondin type 1 motif 9
1552457_a_at	Sense	NM_052866 AF176313 AK290667 AK291956 AY358327	NM_052866 AF176313 AK290667 AK291956 AY358327	NC_000009 NC_018920 NT_008413 NW_004929342	NP_443098 AAK84170 BAF83356 BAF84645 AAQ88693	92949	1	0	ADAMTSL1	ADAMTSL1	ADAMTSL-1 ADAMTSR1 C9orf94 PUNCTIN	rna_protein-coding	9p21.3	ADAMTS like 1
1552808_at	Uncertain	BC030262	BC030262	---	AAH30262	92949	1	0	ADAMTSL1	ADAMTSL1	ADAMTSL-1 ADAMTSR1 C9orf94 PUNCTIN	rna_protein-coding	9p21.3	ADAMTS like 1
224371_at	Uncertain	AF251058	AF251058	---	AAK34948	92949	1	0	ADAMTSL1	ADAMTSL1	ADAMTSL-1 ADAMTSR1 C9orf94 PUNCTIN	rna_protein-coding	9p21.3	ADAMTS like 1
229585_at	Sense	NM_001040272 XM_011518063 XM_011518064 XM_011518065 XM_011518066 XM_011518067 XM_011518068 XM_011518069 XM_011518070 AK128724 BU626040 BX640951	NM_001040272 XM_011518063 XM_011518064 XM_011518065 XM_011518066 XM_011518067 XM_011518068 XM_011518069 XM_011518070 AK128724 BU626040 BX640951	NC_000009 NC_018920 NT_008413 NW_004929342	NP_001035362 XP_011516365 XP_011516366 XP_011516367 XP_011516368 XP_011516369 XP_011516370 XP_011516371 XP_011516372 CAE45975	92949	1	0	ADAMTSL1	ADAMTSL1	ADAMTSL-1 ADAMTSR1 C9orf94 PUNCTIN	rna_protein-coding	9p21.3	ADAMTS like 1
237217_at	Sense	NM_052866 NM_001040272 XM_011518063 XM_011518064 XM_011518065 XM_011518066 AF176313 AK290667 AK291956 AY358327 BC030262 CD636819 CX758410 JF432178	NM_052866 NM_001040272 XM_011518063 XM_011518064 XM_011518065 XM_011518066 AF176313 AK290667 AK291956 AY358327 BC030262 CD636819 CX758410 JF432178	NC_000009 NC_018920 NT_008413 NW_004929342	NP_443098 NP_001035362 XP_011516365 XP_011516366 XP_011516367 XP_011516368 AAK84170 BAF83356 BAF84645 AAQ88693 AAH30262 ADZ15395	92949	1	0	ADAMTSL1	ADAMTSL1	ADAMTSL-1 ADAMTSR1 C9orf94 PUNCTIN	rna_protein-coding	9p21.3	ADAMTS like 1
239909_at	Sense	NM_001040272 XM_011518063 XM_011518064 XM_011518065 XM_011518066 XM_011518067 XM_011518068 XM_011518069 XM_011518070 AK092602 AK123028 AK128724 BX640951	NM_001040272 XM_011518063 XM_011518064 XM_011518065 XM_011518066 XM_011518067 XM_011518068 XM_011518069 XM_011518070 AK092602 AK123028 AK128724 BX640951	NC_000009 NC_018920 NT_008413 NW_004929342	NP_001035362 XP_011516365 XP_011516366 XP_011516367 XP_011516368 XP_011516369 XP_011516370 XP_011516371 XP_011516372 BAC03925 CAE45975	92949	1	0	ADAMTSL1	ADAMTSL1	ADAMTSL-1 ADAMTSR1 C9orf94 PUNCTIN	rna_protein-coding	9p21.3	ADAMTS like 1
206629_at	Sense	NM_014694 NM_001145320 XM_005272237 XM_011519241 XM_011519242 XM_005272238 XM_006717337 XM_005272239 NG_009931 AB011177 AK127107 BC050544	NM_014694 NM_001145320 XM_005272237 XM_011519241 XM_011519242 XM_005272238 XM_006717337 XM_005272239 AB011177 AK127107 BC050544	NC_000009 NC_018920 NT_008470 NW_004929367 NG_009931	NP_055509 NP_001138792 XP_005272294 XP_011517543 XP_011517544 XP_005272295 XP_006717400 XP_005272296 BAA25531 BAG54437 AAH50544	9719	1	0	ADAMTSL2	ADAMTSL2	GPHYSD1	rna_protein-coding|genomic_protein-coding	9q34.2	ADAMTS like 2
1559748_at	Sense	NM_207517 NM_001301110 XM_011521821 XM_011521822 XM_011521823 XM_011521824 XM_011521825 XR_931873 AF237652 AK308845 BC128389 BC128390	NM_207517 NM_001301110 XM_011521821 XM_011521822 XM_011521823 XM_011521824 XM_011521825 XR_931873 AF237652 AK308845 BC128389 BC128390	NC_000015 NC_018926 NT_010194 NW_004929398	NP_997400 NP_001288039 XP_011520123 XP_011520124 XP_011520125 XP_011520126 XP_011520127 AAK15041 AAI28390 AAI28391	57188	1	0	ADAMTSL3	ADAMTSL3	ADAMTSL-3	rna_protein-coding	15q25.2	ADAMTS like 3
213974_at	Sense	NM_207517 NM_001301110 XM_011521821 XM_011521822 XM_011521824 AB033059 AL109723 AL109724	NM_207517 NM_001301110 XM_011521821 XM_011521822 XM_011521824 AB033059 AL109723 AL109724	NC_000015 NC_018926 NT_010194 NW_004929398	NP_997400 NP_001288039 XP_011520123 XP_011520124 XP_011520126 BAA86547	57188	1	0	ADAMTSL3	ADAMTSL3	ADAMTSL-3	rna_protein-coding	15q25.2	ADAMTS like 3
220578_at	Sense	NG_012172 AF289612 AK023606 AX883021	AF289612 AK023606	NG_012172 AX883021	---	54507	1	0	ADAMTSL4	ADAMTSL4	ADAMTSL-4 ECTOL2 TSRC1	genomic_protein-coding|rna_protein-coding	1q21.3	ADAMTS like 4
226071_at	Sense	NM_019032 NM_001288607 NM_001288608 XM_011509644 XM_011509652 XM_011509645 XM_011509646 XM_011509647 XM_011509648 XM_011509651 XR_921844 NG_012172 AF217974 AF370411 AK092509 AL122085 BC027478 BC071852 BC094811 BX647294	NM_019032 NM_001288607 NM_001288608 XM_011509644 XM_011509652 XM_011509645 XM_011509646 XM_011509647 XM_011509648 XM_011509651 XR_921844 AF217974 AF370411 AK092509 AL122085 BC027478 BC071852 BC094811 BX647294	NC_000001 NC_018912 NG_012172 NT_004487 NW_004929293	NP_061905 NP_001275536 NP_001275537 XP_011507946 XP_011507954 XP_011507947 XP_011507948 XP_011507949 XP_011507950 XP_011507953 AAG17217 AAQ15247 CAB59258 AAH27478 AAH71852 AAH94811	54507	1	0	ADAMTSL4	ADAMTSL4	ADAMTSL-4 ECTOL2 TSRC1	rna_protein-coding|genomic_protein-coding	1q21.3	ADAMTS like 4
242200_at	Sense	NM_213604 XM_011527961 XM_005259549 XM_011527962 XM_011527963 AK131571 AK302020 BC040620 BC119796 BC139833	NM_213604 XM_011527961 XM_005259549 XM_011527962 XM_011527963 AK131571 AK302020 BC040620 BC119796 BC139833	NC_000019 NC_018930 NT_011295 NW_004929412	NP_998769 XP_011526263 XP_005259606 XP_011526264 XP_011526265 BAD18703 BAG63419 AAH40620 AAI19797 AAI39834	339366	1	0	ADAMTSL5	ADAMTSL5	THSD6	rna_protein-coding	19p13.3	ADAMTS like 5
219150_s_at	Sense	NM_006869 NM_001284308 NM_001284309 NM_001284310 NM_001284311 AB097049 AF082324 AK092471 AK124979 BC033747	NM_006869 NM_001284308 NM_001284309 NM_001284310 NM_001284311 AB097049 AF082324 AK092471 AK124979 BC033747	NC_000007 NC_018918 NT_007819 NW_004929329	NP_006860 NP_001271237 NP_001271238 NP_001271239 NP_001271240 BAC77402 AAD11414 BAG52556 BAG54118 AAH33747	11033	1	0	ADAP1	ADAP1	CENTA1 GCS1L p42IP4	rna_protein-coding	7p22.3	ArfGAP with dual PH domains 1
90265_at	Sense	NM_006869 NM_001284308 NM_001284309 NM_001284310 NM_001284311 AB097049 AF082324 AK092471 AK124979 BC033747	NM_006869 NM_001284308 NM_001284309 NM_001284310 NM_001284311 AB097049 AF082324 AK092471 AK124979 BC033747	NC_000007 NC_018918 NT_007819 NW_004929329	NP_006860 NP_001271237 NP_001271238 NP_001271239 NP_001271240 BAC77402 AAD11414 BAG52556 BAG54118 AAH33747	11033	1	0	ADAP1	ADAP1	CENTA1 GCS1L p42IP4	rna_protein-coding	7p22.3	ArfGAP with dual PH domains 1
219358_s_at	Sense	NM_018404 XM_005258008 XM_011524993 XM_011524994 XM_005258011 XM_006721973 AJ272195	NM_018404 XM_005258008 XM_011524993 XM_011524994 XM_005258011 XM_006721973 AJ272195	NC_000017 NC_018928 NT_010783 NW_004929407	NP_060874 XP_005258065 XP_011523295 XP_011523296 XP_005258068 XP_006722036 CAB77266	55803	1	0	ADAP2	ADAP2	CENTA2 HSA272195 cent-b	rna_protein-coding	17q11.2	ArfGAP with dual PH domains 2
222876_s_at	Sense	NM_018404 XM_005258008 XM_011524993 XM_011524994 XM_005258011 XM_006721973 AJ238994 AJ242782 AJ272195 AK074196 AK074204 AK222526 BC033758 DQ288859	NM_018404 XM_005258008 XM_011524993 XM_011524994 XM_005258011 XM_006721973 AJ238994 AJ242782 AJ272195 AK074196 AK074204 AK222526 BC033758 DQ288859	NC_000017 NC_018928 NT_010783 NW_004929407	NP_060874 XP_005258065 XP_011523295 XP_011523296 XP_005258068 XP_006722036 CAB88383 CAC40651 CAB77266 BAD96246 AAH33758 ABB90599	55803	1	0	ADAP2	ADAP2	CENTA2 HSA272195 cent-b	rna_protein-coding	17q11.2	ArfGAP with dual PH domains 2
227482_at	Sense	NM_020421 NM_001142545 XM_005267885 XM_005267886 XM_011536984 XM_011536985 XM_011536986 AK096919 AK126928 BC017459 BC058906	NM_020421 NM_001142545 XM_005267885 XM_005267886 XM_011536984 XM_011536985 XM_011536986 AK096919 AK126928 BC017459 BC058906	NC_000014 NC_018925 NT_026437 NW_004929393	NP_065154 NP_001136017 XP_005267942 XP_005267943 XP_011535286 XP_011535287 XP_011535288 BAG53397 AAH58906	57143	1	0	ADCK1	ADCK1	---	rna_protein-coding	14q24.3	aarF domain containing kinase 1
221893_s_at	Sense	NM_052853 XM_011516675 XM_006716170 AF131745 AY302592	NM_052853 XM_011516675 XM_006716170 AF131745 AY302592	NC_000007 NC_018918 NT_007933 NW_004929333	NP_443085 XP_011514977 XP_006716233 AAP60021	90956	1	0	ADCK2	ADCK2	AARF	rna_protein-coding	7q34	aarF domain containing kinase 2
221894_at	Sense	NM_052853 XM_011516675 XM_006716170 AY302592	NM_052853 XM_011516675 XM_006716170 AY302592	NC_000007 NC_018918 NT_007933 NW_004929333	NP_443085 XP_011514977 XP_006716233 AAP60021	90956	1	0	ADCK2	ADCK2	AARF	rna_protein-coding	7q34	aarF domain containing kinase 2
44120_at	Sense	NM_052853 XM_011516675 XM_006716170 AY302592	NM_052853 XM_011516675 XM_006716170 AY302592	NC_000007 NC_018918 NT_007933 NW_004929333	NP_443085 XP_011514977 XP_006716233 AAP60021	90956	1	0	ADCK2	ADCK2	AARF	rna_protein-coding	7q34	aarF domain containing kinase 2
220434_at	Sense	NG_027800 AK022291	AK022291	NG_027800	BAB14004	79934	1	0	ADCK4	ADCK4	NPHS9	genomic_protein-coding|rna_protein-coding	19q13.2	aarF domain containing kinase 4
227324_at	Sense	NM_024876 NM_001142555 XM_011527334 XM_011527338 XM_006723393 XM_005259270 XM_011527335 XM_005259273 XM_011527336 XM_011527337 XM_005259272 XM_006723392 XM_005259271 NG_027800 AF052122 BC013114 BC013884 BC027473	NM_024876 NM_001142555 XM_011527334 XM_011527338 XM_006723393 XM_005259270 XM_011527335 XM_005259273 XM_011527336 XM_011527337 XM_005259272 XM_006723392 XM_005259271 AF052122 BC013114 BC013884 BC027473	NC_000019 NC_018930 NG_027800 NT_011109 NW_004929415	NP_079152 NP_001136027 XP_011525636 XP_011525640 XP_006723456 XP_005259327 XP_011525637 XP_005259330 XP_011525638 XP_011525639 XP_005259329 XP_006723455 XP_005259328 AAH13114 AAH27473	79934	1	0	ADCK4	ADCK4	NPHS9	rna_protein-coding|genomic_protein-coding	19q13.2	aarF domain containing kinase 4
242609_x_at	Sense	NG_027800	---	NG_027800	---	79934	1	0	ADCK4	ADCK4	NPHS9	genomic_protein-coding	19q13.2	aarF domain containing kinase 4
228524_at	Sense	NM_174922 XM_011516907 XM_011516908 XM_011516909 XM_006716527 XM_011516910 XR_928305 AK092773 BC031570 BC032402 BC064345 BC085013	NM_174922 XM_011516907 XM_011516908 XM_011516909 XM_006716527 XM_011516910 XR_928305 AK092773 BC031570 BC032402 BC064345 BC085013	NC_000008 NC_018919 NT_008046 NW_004929341	NP_777582 XP_011515209 XP_011515210 XP_011515211 XP_006716590 XP_011515212 BAG52608 AAH31570 AAH64345 AAH85013	203054	1	0	ADCK5	ADCK5	---	rna_protein-coding	8q24.3	aarF domain containing kinase 5
213245_at	Sense	NM_021116 NG_034198 AK055343 AK095665	NM_021116 AK055343 AK095665	NC_000007 NC_018918 NG_034198 NT_007819 NW_004929329	NP_066939	107	1	0	ADCY1	ADCY1	AC1 DFNB44	rna_protein-coding|genomic_protein-coding	7p12.3	adenylate cyclase 1 (brain)
215348_at	Sense	NM_021116 NG_034198 AB209496 L05500	NM_021116 AB209496 L05500	NC_000007 NC_018918 NG_034198 NT_007819 NW_004929329	NP_066939 BAD92733 AAA02907	107	1	0	ADCY1	ADCY1	AC1 DFNB44	rna_protein-coding|genomic_protein-coding	7p12.3	adenylate cyclase 1 (brain)
232062_at	Sense	NM_021116 NG_034198 BC036858	NM_021116 BC036858	NC_000007 NC_018918 NG_034198 NT_007819 NW_004929329	NP_066939	107	1	0	ADCY1	ADCY1	AC1 DFNB44	rna_protein-coding|genomic_protein-coding	7p12.3	adenylate cyclase 1 (brain)
235049_at	Sense	NM_021116 NG_034198 AK095518	NM_021116 AK095518	NC_000007 NC_018918 NG_034198 NT_007819 NW_004929329	NP_066939	107	1	0	ADCY1	ADCY1	AC1 DFNB44	rna_protein-coding|genomic_protein-coding	7p12.3	adenylate cyclase 1 (brain)
214547_at	Sense	NM_018417 NM_001167749 XM_011509760 XM_011509761 XM_011509765 AK302884	NM_018417 NM_001167749 XM_011509760 XM_011509761 XM_011509765 AK302884	NC_000001 NC_018912 NG_016139 NT_004487 NW_004929293	NP_060887 NP_001161221 XP_011508062 XP_011508063 XP_011508067 BAG64062	55811	1	0	ADCY10	ADCY10	HCA2 HEL-S-7a SAC SACI Sacy hsAC	rna_protein-coding	1q24	adenylate cyclase 10 (soluble)
217305_s_at	Sense	NM_018417 NM_001167749 NM_001297772 XM_011509760 XM_011509761 XM_011509762 XM_011509763 XM_011509764 XM_011509765 NG_016139 AF176813 AF271058 AF299350 AF331033 AK302884 AL035122 BC117366 BC117372 GQ472219	NM_018417 NM_001167749 NM_001297772 XM_011509760 XM_011509761 XM_011509762 XM_011509763 XM_011509764 XM_011509765 AF176813 AF271058 AF299350 AF331033 AK302884 AL035122 BC117366 BC117372 GQ472219	NC_000001 NC_018912 NG_016139 NT_004487 NW_004929293	NP_060887 NP_001161221 NP_001284701 XP_011508062 XP_011508063 XP_011508064 XP_011508065 XP_011508066 XP_011508067 AAF65931 AAF74296 AAK96045 AAL57036 BAG64062 CAA22684 AAI17367 AAI17373 ACV87194	55811	1	0	ADCY10	ADCY10	HCA2 HEL-S-7a SAC SACI Sacy hsAC	rna_protein-coding|genomic_protein-coding	1q24	adenylate cyclase 10 (soluble)
213217_at	Sense	NM_020546 XM_011513942 XR_427657 AB028983 AF070583 AF410885 AK123013 AK127036 AK299775 BC111743 CR749634 CS072119 L21993 X74210	NM_020546 XM_011513942 XR_427657 AB028983 AF070583 AF410885 AK123013 AK127036 AK299775 BC111743 CR749634 L21993 X74210	NC_000005 NC_018916 NT_006576 NW_004929321 CS072119	NP_065433 XP_011512244 BAA83012 AAC28647 AAP97285 BAG53849 BAG61658 AAI11744 CAH18428 AAA64923 CAA52282	108	1	0	ADCY2	ADCY2	AC2 HBAC2	rna_protein-coding|genomic_protein-coding	5p15.3	adenylate cyclase 2 (brain)
213219_at	Sense	NM_020546 AB028983	NM_020546 AB028983	NC_000005 NC_018916 NT_006576 NW_004929321	NP_065433 BAA83012	108	1	0	ADCY2	ADCY2	AC2 HBAC2	rna_protein-coding	5p15.3	adenylate cyclase 2 (brain)
217687_at	Sense	NM_020546 XM_011513942 XR_427657 AF410885 AK127036 BC111743 BE677757 CS072119 DB481853	NM_020546 XM_011513942 XR_427657 AF410885 AK127036 BC111743 BE677757 DB481853	NC_000005 NC_018916 NT_006576 NW_004929321 CS072119	NP_065433 XP_011512244 AAP97285 AAI11744	108	1	0	ADCY2	ADCY2	AC2 HBAC2	rna_protein-coding|genomic_protein-coding	5p15.3	adenylate cyclase 2 (brain)
209320_at	Sense	NM_001320613 NM_004036 XM_011532489 XM_011532495 XM_011532496 XM_011532490 XM_006711925 XM_011532491 XM_005264104 XM_005264105 XM_011532493 XM_011532494 AB011083 AF033861 AK027857 AK075424 AK095173 AK122926 BC020148	NM_001320613 NM_004036 XM_011532489 XM_011532495 XM_011532496 XM_011532490 XM_006711925 XM_011532491 XM_005264104 XM_005264105 XM_011532493 XM_011532494 AB011083 AF033861 AK027857 AK075424 AK095173 AK122926 BC020148	NC_000002 NC_018913 NT_022184 NW_004929300	NP_001307542 NP_004027 XP_011530791 XP_011530797 XP_011530798 XP_011530792 XP_006711988 XP_011530793 XP_005264161 XP_005264162 XP_011530795 XP_011530796 BAA25437 AAD13403 BAG51385 BAC11613 BAG52998 BAG53802	109	1	0	ADCY3	ADCY3	AC-III AC3	rna_protein-coding	2p23.3	adenylate cyclase 3
209321_s_at	Sense	NM_001320613 NM_004036 XM_011532489 XM_011532495 XM_011532496 XM_011532490 XM_006711925 XM_011532491 XM_005264104 XM_005264105 XM_011532493 XM_011532494 AB011083 AF033861 AK027857 AK075424 AK095173 AK122926 BC020148 BC126235 BC144119	NM_001320613 NM_004036 XM_011532489 XM_011532495 XM_011532496 XM_011532490 XM_006711925 XM_011532491 XM_005264104 XM_005264105 XM_011532493 XM_011532494 AB011083 AF033861 AK027857 AK075424 AK095173 AK122926 BC020148 BC126235 BC144119	NC_000002 NC_018913 NT_022184 NW_004929300	NP_001307542 NP_004027 XP_011530791 XP_011530797 XP_011530798 XP_011530792 XP_006711988 XP_011530793 XP_005264161 XP_005264162 XP_011530795 XP_011530796 BAA25437 AAD13403 BAG51385 BAC11613 BAG52998 BAG53802 AAI26236 AAI44120	109	1	0	ADCY3	ADCY3	AC-III AC3	rna_protein-coding	2p23.3	adenylate cyclase 3
230800_at	Sense	NM_001198592 NM_139247 NM_001198568 AK056745 AK122714 AK126468 AK131333 BX537489	NM_001198592 NM_139247 NM_001198568 AK056745 AK122714 AK126468 AK131333 BX537489	NC_000014 NC_018925 NT_026437 NW_004929393	NP_001185521 NP_640340 NP_001185497 BAB71270 BAG53686 BAC86560 BAD18492	196883	1	0	ADCY4	ADCY4	AC4	rna_protein-coding	14q12	adenylate cyclase 4
228182_at	Sense	NM_183357 NM_001199642 XM_005247077 XM_011512359 XM_005247078 XM_011512360 XM_006713483 XM_011512361 XM_006713484 NG_033882 AK098381	NM_183357 NM_001199642 XM_005247077 XM_011512359 XM_005247078 XM_011512360 XM_006713483 XM_011512361 XM_006713484 AK098381	NC_000003 NC_018914 NG_033882 NT_005612 NW_004929311	NP_899200 NP_001186571 XP_005247134 XP_011510661 XP_005247135 XP_011510662 XP_006713546 XP_011510663 XP_006713547	111	1	0	ADCY5	ADCY5	AC5 FDFM	rna_protein-coding|genomic_protein-coding	3q21.1	adenylate cyclase 5
209195_s_at	Sense	NM_015270 NM_020983 XM_006719210 XM_011537810 XM_011537811 XM_005268605 AB007882 AF250226 BC064923 BX537664	NM_015270 NM_020983 XM_006719210 XM_011537810 XM_011537811 XM_005268605 AB007882 AF250226 BC064923 BX537664	NC_000012 NC_018923 NG_042166 NT_029419 NW_004929384	NP_056085 NP_066193 XP_006719273 XP_011536112 XP_011536113 XP_005268662 BAA24852 AAF82478	112	1	0	ADCY6	ADCY6	AC6 LCCS8	rna_protein-coding	12q13.12	adenylate cyclase 6
1554827_a_at	Sense	NM_001114 NM_001286057 XM_011522835 XM_011522843 XM_005255786 XM_011522844 XM_011522836 XM_011522837 XM_011522838 XM_011522839 XM_011522840 XM_011522841 XM_011522842 XM_005255779 AK093706 BC039891 BC098566 BC126271 BC144120 D25538	NM_001114 NM_001286057 XM_011522835 XM_011522843 XM_005255786 XM_011522844 XM_011522836 XM_011522837 XM_011522838 XM_011522839 XM_011522840 XM_011522841 XM_011522842 XM_005255779 AK093706 BC039891 BC098566 BC126271 BC144120 D25538	NC_000016 NC_018927 NT_010498 NW_004929402	NP_001105 NP_001272986 XP_011521137 XP_011521145 XP_005255843 XP_011521146 XP_011521138 XP_011521139 XP_011521140 XP_011521141 XP_011521142 XP_011521143 XP_011521144 XP_005255836 BAG52752 AAH39891 AAI26272 BAA05021	113	1	0	ADCY7	ADCY7	AC7	rna_protein-coding	16q12.1	adenylate cyclase 7
203741_s_at	Sense	NM_001114 XM_011522835 XM_011522843 XM_011522836 XM_011522837 XM_011522838 XM_011522839 XM_011522840 XM_011522841 XM_011522842 XM_005255779 BU631614 D25538	NM_001114 XM_011522835 XM_011522843 XM_011522836 XM_011522837 XM_011522838 XM_011522839 XM_011522840 XM_011522841 XM_011522842 XM_005255779 BU631614 D25538	NC_000016 NC_018927 NT_010498 NW_004929402	NP_001105 XP_011521137 XP_011521145 XP_011521138 XP_011521139 XP_011521140 XP_011521141 XP_011521142 XP_011521143 XP_011521144 XP_005255836 BAA05021	113	1	0	ADCY7	ADCY7	AC7	rna_protein-coding	16q12.1	adenylate cyclase 7
206811_at	Sense	NM_001115 XM_005250769 XM_006716501 BC111456 DQ104739 GQ472223 M83533 Z35309	NM_001115 XM_005250769 XM_006716501 BC111456 DQ104739 GQ472223 M83533 Z35309	NC_000008 NC_018919 NT_008046 NW_004929340	NP_001106 XP_005250826 XP_006716564 AAI11457 AAZ13596 ACV87198 AAA35523 CAA84552	114	1	0	ADCY8	ADCY8	AC8 ADCY3 HBAC1	rna_protein-coding	8q24	adenylate cyclase 8 (brain)
204497_at	Sense	NM_001116 XM_005255079 NG_011434 AB011092 AY028959 BC068612 BC151229 BQ614080	NM_001116 XM_005255079 AB011092 BC068612 BC151229 BQ614080	NC_000016 NC_018927 NG_011434 NT_010393 NW_004929400 AY028959	NP_001107 XP_005255136 BAA25446 AAI51230	115	1	0	ADCY9	ADCY9	AC9 ACIX	rna_protein-coding|genomic_protein-coding	16p13.3	adenylate cyclase 9
204498_s_at	Sense	NM_001116 XM_005255079 NG_011434 AB011092 AF036927 AJ133123 AY028959 BC136657 BC136658 BC151207 BC151229	NM_001116 XM_005255079 AB011092 AF036927 AJ133123 BC136657 BC136658 BC151207 BC151229	NC_000016 NC_018927 NG_011434 NT_010393 NW_004929400 AY028959	NP_001107 XP_005255136 BAA25446 AAC24201 CAB65084 AAI36658 AAI36659 AAI51208 AAI51230	115	1	0	ADCY9	ADCY9	AC9 ACIX	rna_protein-coding|genomic_protein-coding	16p13.3	adenylate cyclase 9
215400_x_at	Sense	NG_011434 AK022108	AK022108	NG_011434	---	115	1	0	ADCY9	ADCY9	AC9 ACIX	genomic_protein-coding|rna_protein-coding	16p13.3	adenylate cyclase 9
206281_at	Sense	NM_001099733 NM_001117 XM_005258081 S83513 X60435	NM_001099733 NM_001117 XM_005258081 S83513	NC_000018 NC_018929 NT_010859 NW_004929409 X60435	NP_001093203 NP_001108 XP_005258138 AAB21470	116	1	0	ADCYAP1	ADCYAP1	PACAP	rna_protein-coding|genomic_protein-coding	18p11	adenylate cyclase activating polypeptide 1 (pituitary)
230237_at	Sense	NM_001099733 NM_001117 XM_005258081 X60435	NM_001099733 NM_001117 XM_005258081	NC_000018 NC_018929 NT_010859 NW_004929409 X60435	NP_001093203 NP_001108 XP_005258138	116	1	0	ADCYAP1	ADCYAP1	PACAP	rna_protein-coding|genomic_protein-coding	18p11	adenylate cyclase activating polypeptide 1 (pituitary)
207151_at	Sense	NM_001118 NM_001199637 XM_005249618 AK226138 AK290046 AY366498	NM_001118 NM_001199637 XM_005249618 AK226138 AK290046 AY366498	NC_000007 NC_018918 NT_007819 NW_004929329	NP_001109 NP_001186566 XP_005249675 BAF82735 AAQ72806	117	1	0	ADCYAP1R1	ADCYAP1R1	PAC1 PAC1R PACAPR PACAPRI	rna_protein-coding	7p14	ADCYAP receptor type I
226690_at	Sense	NM_001199635 NM_001199636 NM_001118 NM_001199637 XM_011515117 XM_011515118 XM_011515119 XM_006715645 XM_011515120 XM_005249618 NG_029869 AK096545 AK124304 BX538156	NM_001199635 NM_001199636 NM_001118 NM_001199637 XM_011515117 XM_011515118 XM_011515119 XM_006715645 XM_011515120 XM_005249618 AK096545 AK124304 BX538156	NC_000007 NC_018918 NG_029869 NT_007819 NW_004929329	NP_001186564 NP_001186565 NP_001109 NP_001186566 XP_011513419 XP_011513420 XP_011513421 XP_006715708 XP_011513422 XP_005249675	117	1	0	ADCYAP1R1	ADCYAP1R1	PAC1 PAC1R PACAPR PACAPRI	rna_protein-coding|genomic_protein-coding	7p14	ADCYAP receptor type I
208030_s_at	Sense	NM_001119 NM_014189 NM_014190 NM_176801 NM_001286645 XM_005247933 XM_005247934 XM_005247935 XM_005247936 NG_012037 BC013393 BC042998	NM_001119 NM_014189 NM_014190 NM_176801 NM_001286645 XM_005247933 XM_005247934 XM_005247935 XM_005247936 BC013393 BC042998	NC_000004 NC_018915 NT_006051 NW_004929314 NG_012037	NP_001110 NP_054908 NP_054909 NP_789771 NP_001273574 XP_005247990 XP_005247991 XP_005247992 XP_005247993 AAH13393 AAH42998	118	1	0	ADD1	ADD1	ADDA	rna_protein-coding|genomic_protein-coding	4p16.3	adducin 1
214726_x_at	Sense	NM_001119 NM_014189 XM_005247933 XM_005247934 XM_005247935 BC013393	NM_001119 NM_014189 XM_005247933 XM_005247934 XM_005247935 BC013393	NC_000004 NC_018915 NT_006051 NW_004929314	NP_001110 NP_054908 XP_005247990 XP_005247991 XP_005247992 AAH13393	118	1	0	ADD1	ADD1	ADDA	rna_protein-coding	4p16.3	adducin 1
214736_s_at	Sense	NM_001119 NM_014189 NM_014190 NM_176801 NM_001286645 XM_005247933 XM_005247934 XM_005247935 XM_005247936 NG_012037 BC013393 BC042998 L29296	NM_001119 NM_014189 NM_014190 NM_176801 NM_001286645 XM_005247933 XM_005247934 XM_005247935 XM_005247936 BC013393 BC042998	NC_000004 NC_018915 NT_006051 NW_004929314 NG_012037 L29296	NP_001110 NP_054908 NP_054909 NP_789771 NP_001273574 XP_005247990 XP_005247991 XP_005247992 XP_005247993 AAH13393 AAH42998	118	1	0	ADD1	ADD1	ADDA	rna_protein-coding|genomic_protein-coding	4p16.3	adducin 1
238939_at	Sense	NG_012037 CR936693	CR936693	NG_012037	---	118	1	0	ADD1	ADD1	ADDA	genomic_protein-coding|rna_protein-coding	4p16.3	adducin 1
205268_s_at	Sense	NM_001617 NM_017488 NM_001185054 XM_011532502 XM_011532503 NG_029481 BC008709 BC065525 S81083	NM_001617 NM_017488 NM_001185054 XM_011532502 XM_011532503 BC008709 BC065525	NC_000002 NC_018913 NG_029481 NT_022184 NW_004929300 S81083	NP_001608 NP_059522 NP_001171983 XP_011530804 XP_011530805 AAH08709 AAH65525	119	1	0	ADD2	ADD2	ADDB	rna_protein-coding|genomic_protein-coding	2p13.3	adducin 2
206807_s_at	Uncertain	S81079	---	S81079	---	119	1	0	ADD2	ADD2	ADDB	genomic_protein-coding	2p13.3	adducin 2
237336_at	Sense	NM_017482 NM_001185055 NG_029481 AB209227 AB593080 BC027876 BX119247	NM_017482 NM_001185055 AB209227 AB593080 BC027876 BX119247	NC_000002 NC_018913 NT_022184 NW_004929300 NG_029481	NP_059516 NP_001171984 BAD92464 BAJ84020	119	1	0	ADD2	ADD2	ADDB	rna_protein-coding|genomic_protein-coding	2p13.3	adducin 2
201034_at	Sense	NM_016824 NM_019903 NM_001121 NM_001320591 NM_001320592 NM_001320593 NM_001320594 XM_005269529 XM_006717628 XM_005269535 XM_006717629 XM_011539289 XM_011539290 XM_005269530 XM_005269531 XM_006717626 XM_011539287 XM_005269533 XM_011539288 XM_005269534 XM_006717627 BC021694 BC043143 BC057285 BX647403	NM_016824 NM_019903 NM_001121 NM_001320591 NM_001320592 NM_001320593 NM_001320594 XM_005269529 XM_006717628 XM_005269535 XM_006717629 XM_011539289 XM_011539290 XM_005269530 XM_005269531 XM_006717626 XM_011539287 XM_005269533 XM_011539288 XM_005269534 XM_006717627 BC021694 BC043143 BC057285 BX647403	NC_000010 NC_018921 NT_030059 NW_004929376	NP_058432 NP_063968 NP_001112 NP_001307520 NP_001307521 NP_001307522 NP_001307523 XP_005269586 XP_006717691 XP_005269592 XP_006717692 XP_011537591 XP_011537592 XP_005269587 XP_005269588 XP_006717689 XP_011537589 XP_005269590 XP_011537590 XP_005269591 XP_006717690 CAI46048	120	1	0	ADD3	ADD3	ADDL	rna_protein-coding	10q25.2	adducin 3
201752_s_at	Sense	NM_016824 NM_019903 NM_001121 NM_001320591 NM_001320592 NM_001320593 NM_001320594 XM_005269529 XM_006717628 XM_005269535 XM_006717629 XM_011539289 XM_011539290 XM_005269530 XM_005269531 XM_006717626 XM_011539287 XM_005269533 XM_011539288 XM_005269534 XM_006717627 AB209810 AK223270 AK291488 BC043143 BC057285 BC062559 BX647403 BX647442 BX648016 D67031 EF553523 U37122	NM_016824 NM_019903 NM_001121 NM_001320591 NM_001320592 NM_001320593 NM_001320594 XM_005269529 XM_006717628 XM_005269535 XM_006717629 XM_011539289 XM_011539290 XM_005269530 XM_005269531 XM_006717626 XM_011539287 XM_005269533 XM_011539288 XM_005269534 XM_006717627 AB209810 AK223270 AK291488 BC043143 BC057285 BC062559 BX647403 BX647442 BX648016 D67031 EF553523 U37122	NC_000010 NC_018921 NT_030059 NW_004929376	NP_058432 NP_063968 NP_001112 NP_001307520 NP_001307521 NP_001307522 NP_001307523 XP_005269586 XP_006717691 XP_005269592 XP_006717692 XP_011537591 XP_011537592 XP_005269587 XP_005269588 XP_006717689 XP_011537589 XP_005269590 XP_011537590 XP_005269591 XP_006717690 BAD93047 BAD96990 BAF84177 AAH62559 CAI46048 BAA23783 AAB17126	120	1	0	ADD3	ADD3	ADDL	rna_protein-coding	10q25.2	adducin 3
201753_s_at	Sense	NM_016824 NM_019903 NM_001121 NM_001320591 NM_001320592 NM_001320593 NM_001320594 XM_005269529 XM_006717628 XM_005269535 XM_006717629 XM_011539289 XM_011539290 XM_005269530 XM_005269531 XM_006717626 XM_011539287 XM_005269533 XM_011539288 XM_005269534 XM_006717627 AK223270 BC043143 BC057285 BC062559 BX647403 BX648016 D67031	NM_016824 NM_019903 NM_001121 NM_001320591 NM_001320592 NM_001320593 NM_001320594 XM_005269529 XM_006717628 XM_005269535 XM_006717629 XM_011539289 XM_011539290 XM_005269530 XM_005269531 XM_006717626 XM_011539287 XM_005269533 XM_011539288 XM_005269534 XM_006717627 AK223270 BC043143 BC057285 BC062559 BX647403 BX648016 D67031	NC_000010 NC_018921 NT_030059 NW_004929376	NP_058432 NP_063968 NP_001112 NP_001307520 NP_001307521 NP_001307522 NP_001307523 XP_005269586 XP_006717691 XP_005269592 XP_006717692 XP_011537591 XP_011537592 XP_005269587 XP_005269588 XP_006717689 XP_011537589 XP_005269590 XP_011537590 XP_005269591 XP_006717690 BAD96990 AAH62559 CAI46048 BAA23783	120	1	0	ADD3	ADD3	ADDL	rna_protein-coding	10q25.2	adducin 3
205882_x_at	Sense	NM_016824 NM_001320591 NM_001320592 NM_001320593 NM_001320594 XM_005269529 XM_006717628 XM_005269535 XM_006717629 XM_011539289 XM_011539290 XM_005269530 XM_005269531 XM_006717626 XM_011539287 XM_005269533 XM_011539288 XM_005269534 XM_006717627 AB209810 AK223270 AK291488 BC043143 BC062559 BX647442 EF553523	NM_016824 NM_001320591 NM_001320592 NM_001320593 NM_001320594 XM_005269529 XM_006717628 XM_005269535 XM_006717629 XM_011539289 XM_011539290 XM_005269530 XM_005269531 XM_006717626 XM_011539287 XM_005269533 XM_011539288 XM_005269534 XM_006717627 AB209810 AK223270 AK291488 BC043143 BC062559 BX647442 EF553523	NC_000010 NC_018921 NT_030059 NW_004929376	NP_058432 NP_001307520 NP_001307521 NP_001307522 NP_001307523 XP_005269586 XP_006717691 XP_005269592 XP_006717692 XP_011537591 XP_011537592 XP_005269587 XP_005269588 XP_006717689 XP_011537589 XP_005269590 XP_011537590 XP_005269591 XP_006717690 BAD93047 BAD96990 BAF84177 AAH62559	120	1	0	ADD3	ADD3	ADDL	rna_protein-coding	10q25.2	adducin 3
217761_at	Sense	NM_018269 NM_001306077 XM_005264696 AB073609 AB158319 AK001775 FB342953 FB711076	NM_018269 NM_001306077 XM_005264696 AB073609 AB158319 AK001775	NC_000002 NC_018913 NT_005334 NT_187522 NW_004929296 FB342953 FB711076	NP_060739 NP_001293006 XP_005264753 BAD38646 BAD10866 BAA91901	55256	1	0	ADI1	ADI1	APL1 ARD Fe-ARD HMFT1638 MTCBP1 Ni-ARD SIPL mtnD	rna_protein-coding|genomic_protein-coding	2p25.3	acireductone dioxygenase 1
222400_s_at	Sense	NM_018269 NM_001306077 XM_005264696 AB073609 AB158319 AF087863 AK001775 AK127473 AK225278 BC001467 FB342953 FB711076	NM_018269 NM_001306077 XM_005264696 AB073609 AB158319 AF087863 AK001775 AK127473 AK225278 BC001467	NC_000002 NC_018913 NT_005334 NT_187522 NW_004929296 FB342953 FB711076	NP_060739 NP_001293006 XP_005264753 BAD38646 BAD10866 AAP97173 BAA91901 BAC86996 AAH01467	55256	1	0	ADI1	ADI1	APL1 ARD Fe-ARD HMFT1638 MTCBP1 Ni-ARD SIPL mtnD	rna_protein-coding|genomic_protein-coding	2p25.3	acireductone dioxygenase 1
207175_at	Sense	NM_001177800 NM_004797 NG_021140 AB012165 AL832470 AX134174 AX767959 AX951629 AX960544 D45371 GM710009	NM_001177800 NM_004797 AL832470 AX767959 D45371	NC_000003 NC_018914 NG_021140 NT_005612 NW_004929311 AB012165 AX134174 AX951629 AX960544 GM710009	NP_001171271 NP_004788 CAE01099 BAA08227	9370	1	0	ADIPOQ	ADIPOQ	ACDC ACRP30 ADIPQTL1 ADPN APM-1 APM1 GBP28	rna_protein-coding|genomic_protein-coding	3q27	adiponectin, C1Q and collagen domain containing
217748_at	Sense	NM_015999 NM_001290557 NM_001290553 NM_001290629 AF151803 AK001484 AK124455 AK222503 BC001594 BC010743	NM_015999 NM_001290557 NM_001290553 NM_001290629 AF151803 AK001484 AK124455 AK222503 BC001594 BC010743	NC_000001 NC_018912 NT_004487 NW_004929293	NP_057083 NP_001277486 NP_001277482 NP_001277558 AAD34040 BAG50922 BAD96223 AAH01594 AAH10743	51094	1	0	ADIPOR1	ADIPOR1	ACDCR1 CGI-45 CGI45 PAQR1 TESBP1A	rna_protein-coding	1q32.1	adiponectin receptor 1
201346_at	Sense	NM_024551 XM_005253789 XM_011521024 XM_006719018 XM_011521025 AK025085 AK127196 AK128511 AY424280 BC004906 BM973815	NM_024551 XM_005253789 XM_011521024 XM_006719018 XM_011521025 AK025085 AK127196 AK128511 AY424280 BC004906 BM973815	NC_000012 NC_018923 NT_009759 NW_004929382	NP_078827 XP_005253846 XP_011519326 XP_006719081 XP_011519327 BAB15062 BAC86881 BAC87473 AAR08368	79602	1	0	ADIPOR2	ADIPOR2	ACDCR2 PAQR2	rna_protein-coding	12p13.31	adiponectin receptor 2
202912_at	Sense	NM_001124 BC015961 D14874 D43639 DQ143945 HI574294 S73906	NM_001124 BC015961 D14874	NC_000011 NC_018922 NT_009237 NW_004929378 D43639 DQ143945 HI574294 S73906	NP_001115 AAH15961 BAA03589	133	1	0	ADM	ADM	AM PAMP	rna_protein-coding|genomic_protein-coding	11p15.4	adrenomedullin
220538_at	Sense	NM_024866 NM_001253845 AK024788 AK090635 AK225097	NM_024866 NM_001253845 AK024788 AK090635 AK225097	NC_000022 NC_018933 NT_011526 NW_004929431	NP_079142 NP_001240774 BAB15004	79924	1	0	ADM2	ADM2	AM2 dJ579N16.4	rna_protein-coding	22q13.33	adrenomedullin 2
232154_at	Sense	NM_001101340 AL359598 BC022233 BC032764 BC112359	NM_001101340 AL359598 BC022233 BC032764 BC112359	NC_000019 NC_018930 NT_011109 NW_004929415	NP_001094810	199800	1	0	ADM5	ADM5	AM5 C19orf76	rna_protein-coding	19q13.33	adrenomedullin 5 (putative)
201773_at	Sense	NM_015339 NM_181442 NM_001282531 NM_001282532 XM_011528747 XM_011528748 AB018327 AF250860 AK074926 AL080163 AX081465 BC015554 BC075794 BC090933	NM_015339 NM_181442 NM_001282531 NM_001282532 XM_011528747 XM_011528748 AB018327 AF250860 AK074926 AL080163 BC015554 BC075794 BC090933	NC_000020 NC_018931 NT_011362 NW_004929418 NG_034200 AX081465	NP_056154 NP_852107 NP_001269460 NP_001269461 XP_011527049 XP_011527050 BAA34504 AAG47651 CAB45752 AAH75794 AAH90933	23394	1	0	ADNP	ADNP	ADNP1 HVDAS MRD28	rna_protein-coding|genomic_protein-coding	20q13.13	activity-dependent neuroprotector homeobox
205481_at	Sense	NM_000674 NM_001048230 XM_005244901 XM_005244902 XM_011509203 XM_011509204 AK095060 AK127752 BC026340 BU740906 GM047589 L22214	NM_000674 NM_001048230 XM_005244901 XM_005244902 XM_011509203 XM_011509204 AK095060 AK127752 BC026340 BU740906 L22214	NC_000001 NC_018912 NT_004487 NW_004929293 GM047589	NP_000665 NP_001041695 XP_005244958 XP_005244959 XP_011507505 XP_011507506 BAG54566 AAH26340 AAA17544	134	1	0	ADORA1	ADORA1	RDC7	rna_protein-coding|genomic_protein-coding	1q32.1	adenosine A1 receptor
216220_s_at	Sense	NM_000674 NM_001048230 XM_005244901 XM_005244902 XM_011509203 XM_011509204 AK095060 BC026340 GM047589 L22214 X68485	NM_000674 NM_001048230 XM_005244901 XM_005244902 XM_011509203 XM_011509204 AK095060 BC026340 L22214 X68485	NC_000001 NC_018912 NT_004487 NW_004929293 GM047589	NP_000665 NP_001041695 XP_005244958 XP_005244959 XP_011507505 XP_011507506 AAH26340 AAA17544 CAA48503	134	1	0	ADORA1	ADORA1	RDC7	rna_protein-coding|genomic_protein-coding	1q32.1	adenosine A1 receptor
205013_s_at	Sense	NM_001278497 NM_001278498 NM_000675 NM_001278499 NM_001278500 NR_103543 NR_103544 NR_103546 AK123058 BC013780 CA307692 HI574256 M97370 U40771 AB209022	NM_001278497 NM_001278498 NM_000675 NM_001278499 NM_001278500 NR_103543 NR_103544 NR_103546 AK123058 BC013780 CA307692 M97370 AB209022	NC_000022 NC_018933 NT_011520 NW_004929430 HI574256 U40771	NP_001265426 NP_001265427 NP_000666 NP_001265428 NP_001265429 BAG53866 AAH13780 AAA58356 BAD92259	135 101730217	1	0	ADORA2A	ADORA2A SPECC1L-ADORA2A	A2aR ADORA2 RDC8	rna_protein-coding|rna_ncRNA|genomic_protein-coding	22q11.23	adenosine A2a receptor ||| SPECC1L-ADORA2A readthrough (NMD candidate)
205891_at	Sense	NM_000676 XM_011523659 XM_011523660 AK172851 BC025722 X68487	NM_000676 XM_011523659 XM_011523660 AK172851 BC025722 X68487	NC_000017 NC_018928 NT_010718 NW_004929405	NP_000667 XP_011521961 XP_011521962 AAH25722 CAA48505	136	1	0	ADORA2B	ADORA2B	ADORA2	rna_protein-coding	17p12	adenosine A2b receptor
206171_at	Sense	NM_000677 NM_001302678 NM_001302679 GM047590 L20463 L22607 L77730 X76981	NM_000677 NM_001302678 NM_001302679 L20463 L22607 X76981	NC_000001 NC_018912 NG_032119 NT_032977 NW_004929290 GM047590 L77730	NP_000668 NP_001289607 NP_001289608 AAA16365 AAA35949 CAA54288	140	1	0	ADORA3	ADORA3	A3AR	rna_protein-coding|genomic_protein-coding	1p13.2	adenosine A3 receptor
220980_s_at	Sense	NM_031284 NR_023318 NR_023319 XM_006720712 XM_006720713 XM_011522102 XM_011522103 AK055526 AK075560 AL136873 AL832254 BC044589 CS051413	NM_031284 NR_023318 NR_023319 XM_006720712 XM_006720713 XM_011522102 XM_011522103 AK055526 AK075560 AL136873 AL832254 BC044589	NC_000015 NC_018926 NT_010194 NW_004929398 CS051413	NP_112574 XP_006720775 XP_006720776 XP_011520404 XP_011520405 BAB70941 BAC11699 CAB66807 CAH10598	83440	1	0	ADPGK	ADPGK	2610017G09Rik ADP-GK	rna_protein-coding|genomic_protein-coding	15q24.1	ADP-dependent glucokinase
224455_s_at	Sense	NM_031284 NR_023318 NR_023319 XM_006720712 XM_006720713 XM_011522102 XM_011522103 AF204270 AK055526 AK057651 AK075560 AK293282 AK294391 AL136873 AL832254 BC006112 BC044589 CR533447 CS051413 EU831454 EU831541	NM_031284 NR_023318 NR_023319 XM_006720712 XM_006720713 XM_011522102 XM_011522103 AF204270 AK055526 AK057651 AK075560 AK293282 AK294391 AL136873 AL832254 BC006112 BC044589 CR533447 EU831454 EU831541	NC_000015 NC_018926 NT_010194 NW_004929398 CS051413	NP_112574 XP_006720775 XP_006720776 XP_011520404 XP_011520405 AAL31473 BAB70941 BAC11699 BAG56809 BAG57646 CAB66807 CAH10598 AAH06112 CAG38478 ACE87141 ACE86460	83440	1	0	ADPGK	ADPGK	2610017G09Rik ADP-GK	rna_protein-coding|genomic_protein-coding	15q24.1	ADP-dependent glucokinase
211489_at	Sense	NM_033302 XM_005273414 XM_006716293 AY491777 AY491778 D32201	NM_033302 XM_005273414 XM_006716293 AY491777 AY491778 D32201	NC_000008 NC_018919 NT_167187 NW_004929337	NP_150645 XP_005273471 XP_006716356 AAR84646 AAR84647 BAA06900	148	1	0	ADRA1A	ADRA1A	ADRA1C ADRA1L1 ALPHA1AAR	rna_protein-coding	8p21.2	adrenoceptor alpha 1A
211490_at	Uncertain	AF013261	AF013261	---	AAC06138	148	1	0	ADRA1A	ADRA1A	ADRA1C ADRA1L1 ALPHA1AAR	rna_protein-coding	8p21.2	adrenoceptor alpha 1A
211491_at	Sense	NM_033303 XM_006716292 AY491775 AY491776 D32202	NM_033303 XM_006716292 AY491775 AY491776 D32202	NC_000008 NC_018919 NG_029395 NT_167187 NW_004929337	NP_150646 XP_006716355 AAR84644 AAR84645 BAA06901	148	1	0	ADRA1A	ADRA1A	ADRA1C ADRA1L1 ALPHA1AAR	rna_protein-coding	8p21.2	adrenoceptor alpha 1A
211492_s_at	Sense	NM_000680 NM_033303 NM_033302 NM_033304 XM_006716292 XM_005273414 XM_006716293 AF013261 AK289548 AX136026 AX137523 AY389505 BC095512 D25235 D32201 D32202 L31774 U02569 U03866 U08994	NM_000680 NM_033303 NM_033302 NM_033304 XM_006716292 XM_005273414 XM_006716293 AF013261 AK289548 BC095512 D25235 D32201 D32202 L31774 U02569	NC_000008 NC_018919 NT_167187 NW_004929337 NG_029395 AX136026 AX137523 AY389505 U03866 U08994	NP_000671 NP_150646 NP_150645 NP_150647 XP_006716355 XP_005273471 XP_006716356 AAC06138 BAF82237 AAH95512 BAA04960 BAA06900 BAA06901 AAB59486 AAA93114	148	1	0	ADRA1A	ADRA1A	ADRA1C ADRA1L1 ALPHA1AAR	rna_protein-coding|genomic_protein-coding	8p21.2	adrenoceptor alpha 1A
207589_at	Sense	NM_000679 XM_011534435 BC136568 BC136569 L31773 M99590 U03865	NM_000679 XM_011534435 BC136568 BC136569 L31773 U03865	NC_000005 NC_018916 NT_023133 NW_004929325 M99590	NP_000670 XP_011532737 AAI36569 AAI36570 AAB59485 AAB60352	147	1	0	ADRA1B	ADRA1B	ADRA1 ALPHA1BAR	rna_protein-coding|genomic_protein-coding	5q33.3	adrenoceptor alpha 1B
210960_at	Sense	NM_000678 D29952	NM_000678	NC_000020 NC_018931 NT_011387 NW_004929416 D29952	NP_000669	146	1	0	ADRA1D	ADRA1D	ADRA1 ADRA1A ADRA1R ALPHA1 DAR dJ779E11.2	rna_protein-coding|genomic_protein-coding	20p13	adrenoceptor alpha 1D
210961_s_at	Sense	NM_000678 D29952 L31772 U03864	NM_000678 L31772 U03864	NC_000020 NC_018931 NT_011387 NW_004929416 D29952	NP_000669 AAB59487 AAB60351	146	1	0	ADRA1D	ADRA1D	ADRA1 ADRA1A ADRA1R ALPHA1 DAR dJ779E11.2	rna_protein-coding|genomic_protein-coding	20p13	adrenoceptor alpha 1D
209869_at	Sense	NM_000681 NG_012020 AF284095 BC050414 DQ149926 DQ285607 EU332846	NM_000681 AF284095 BC050414	NC_000010 NC_018921 NG_012020 NT_030059 NW_004929376 DQ149926 DQ285607 EU332846	NP_000672 AAK26743 AAH50414	150	1	0	ADRA2A	ADRA2A	ADRA2 ADRA2R ADRAR ALPHA2AAR ZNF32	rna_protein-coding|genomic_protein-coding	10q25.2	adrenoceptor alpha 2A
208544_at	Sense	NM_000682 NG_032950 AF005900 AF316895 AY548167 BC133021 BC136537 DQ057076 EU332847 M34041	NM_000682 BC133021 BC136537	NC_000002 NC_018913 NG_032950 NT_005403 NW_004929303 AF005900 AF316895 AY548167 DQ057076 EU332847 M34041	NP_000673 AAI33022 AAI36538	151	1	0	ADRA2B	ADRA2B	ADRA2L1 ADRA2RL1 ADRARL1 ALPHA2BAR FAME2 alpha-2BAR	rna_protein-coding|genomic_protein-coding	2q11.1	adrenoceptor alpha 2B
206128_at	Sense	NM_000683 NG_012640 AY605898 BC142625 CS566010 EU332833 HI639509 U72648	NM_000683 BC142625	NC_000004 NC_018915 NG_012640 NT_006051 NW_004929314 AY605898 CS566010 EU332833 HI639509 U72648	NP_000674 AAI42626	152	1	0	ADRA2C	ADRA2C	ADRA2L2 ADRA2RL2 ADRARL2 ALPHA2CAR	rna_protein-coding|genomic_protein-coding	4p16	adrenoceptor alpha 2C
208214_at	Sense	NM_000684 NG_012187 AY567837 CS566006 EU332832 HI639505 J03019	NM_000684 J03019	NC_000010 NC_018921 NG_012187 NT_030059 NW_004929376 AY567837 CS566006 EU332832 HI639505	NP_000675 AAA51667	153	1	0	ADRB1	ADRB1	ADRB1R B1AR BETA1AR RHR	rna_protein-coding|genomic_protein-coding	10q25.3	adrenoceptor beta 1
229277_at	Uncertain	AY567837	---	AY567837	---	153	1	0	ADRB1	ADRB1	ADRB1R B1AR BETA1AR RHR	genomic_protein-coding	10q25.3	adrenoceptor beta 1
229309_at	Sense	NM_000684 NG_012187 AF272890 AY567837 EU332832	NM_000684 AF272890	NC_000010 NC_018921 NG_012187 NT_030059 NW_004929376 AY567837 EU332832	NP_000675	153	1	0	ADRB1	ADRB1	ADRB1R B1AR BETA1AR RHR	rna_protein-coding|genomic_protein-coding	10q25.3	adrenoceptor beta 1
206170_at	Uncertain	M15169	M15169	---	AAA88014 AAA88015	154	1	0	ADRB2	ADRB2	ADRB2R ADRBR B2AR BAR BETA2AR	rna_protein-coding	5q31-q32	adrenoceptor beta 2
206812_at	Sense	NM_000025 NG_011936 DQ104441 X70811	NM_000025 X70811	NC_000008 NC_018919 NG_011936 NT_167187 NW_004929337 DQ104441	NP_000016 CAA50141	155	1	0	ADRB3	ADRB3	BETA3AR	rna_protein-coding|genomic_protein-coding	8p11.23	adrenoceptor beta 3
217303_s_at	Sense	NM_000025 NG_011936 AK293033 DQ104441 X70811 X70812 X72861	NM_000025 AK293033 X70811	NC_000008 NC_018919 NG_011936 NT_167187 NW_004929337 DQ104441 X70812 X72861	NP_000016 BAF85722 CAA50141	155	1	0	ADRB3	ADRB3	BETA3AR	rna_protein-coding|genomic_protein-coding	8p11.23	adrenoceptor beta 3
201401_s_at	Sense	NM_001619 XM_011544773 AB209588 BC037963 BC090863 DQ891148 DQ894328 KU177896 M80776 X61157	NM_001619 XM_011544773 AB209588 BC037963 BC090863 DQ891148 DQ894328 KU177896 M80776 X61157	NC_000011 NC_018922 NT_167190 NW_004929380	NP_001610 XP_011543075 BAD92825 AAH37963 AAH90863 ABM82074 ABM85254 ALQ33354 AAA58391 CAA43470	156	1	0	ADRBK1	ADRBK1	BARK1 BETA-ARK1 GRK2	rna_protein-coding	11q13.1	adrenergic, beta, receptor kinase 1
201281_at	Sense	NM_007002 NM_175573 NM_001281437 NM_001281438 XM_005260257 XM_011528502 XM_011528503 AK054985 AK307459 BC003059 BC010733 BC017245 BC093021 D64154	NM_007002 NM_175573 NM_001281437 NM_001281438 XM_005260257 XM_011528502 XM_011528503 AK054985 AK307459 BC003059 BC010733 BC017245 BC093021 D64154	NC_000020 NC_018931 NT_011362 NW_004929418	NP_008933 NP_783163 NP_001268366 NP_001268367 XP_005260314 XP_011526804 XP_011526805 AAH10733 AAH17245 BAA11023	11047	1	0	ADRM1	ADRM1	ARM-1 ARM1 GP110	rna_protein-coding	20q13.33	adhesion regulating molecule 1
221761_at	Sense	NM_001126 XM_011544108 XM_011544109 AK025514 BC012356	NM_001126 XM_011544108 XM_011544109 AK025514 BC012356	NC_000001 NC_018912 NT_167186 NW_004929294	NP_001117 XP_011542410 XP_011542411 AAH12356	159	1	0	ADSS	ADSS	ADEH ADSS 2	rna_protein-coding	1q44	adenylosuccinate synthase
201792_at	Sense	NM_001129 XM_011515162 AB209744 AF053944 AK090931 AK127541 AK296001 BC038588 D86479	NM_001129 XM_011515162 AB209744 AF053944 AK090931 AK127541 AK296001 BC038588 D86479	NC_000007 NC_018918 NT_007819 NW_004929329	NP_001120 XP_011513464 BAD92981 AAC25585 BAG52248 BAC87026 BAG58775 AAH38588 BAA13094	165	1	0	AEBP1	AEBP1	ACLP	rna_protein-coding	7p13	AE binding protein 1
203563_at	Sense	NM_198595 NM_001134647 XM_006713908 XM_011513544 XM_011513545 XM_006713909 AF188700 CA448961 D25248	NM_198595 NM_001134647 XM_006713908 XM_011513544 XM_011513545 XM_006713909 AF188700 CA448961 D25248	NC_000004 NC_018915 NT_006051 NW_004929314	NP_940997 NP_001128119 XP_006713971 XP_011511846 XP_011511847 XP_006713972 AAG17055	60312	1	0	AFAP1	AFAP1	AFAP AFAP-110 AFAP110	rna_protein-coding	4p16	actin filament associated protein 1
206840_at	Sense	NM_001133 AC110752 AK290556 BC109020 BC109021	NM_001133 AK290556 BC109020 BC109021	NC_000004 NC_018915 NT_016354 NW_004929320 AC110752	NP_001124 BAF83245 AAI09021 AAI09022	173	1	0	AFM	AFM	ALB2 ALBA ALF	rna_protein-coding|genomic_protein-coding	4q13.3	afamin
204694_at	Sense	NM_001134 XM_011531704 AK297669 AK297674 BC027881 V01514	NM_001134 XM_011531704 AK297669 AK297674 BC027881 V01514	NC_000004 NC_018915 NG_023028 NT_016354 NW_004929320	NP_001125 XP_011530006 BAG60031 BAG60036 AAH27881 CAA24758	174	1	0	AFP	AFP	AFPD FETA HPAFP	rna_protein-coding	4q13.3	alpha fetoprotein
210081_at	Sense	NM_001136 NM_001206929 NM_001206932 NM_001206934 NM_001206940 NM_001206966 NR_038190 AB036432 AB061668 AB061669 AF536236 AF536237 AF537303 AK298100 AK313178 AY755619 AY755620 AY755621 AY755622 AY755624 AY755625 AY755626 AY755628 BC020669 BM971899 CS300822 DQ104252 DQ104254 DQ893575 DQ896821 EU428812 GU139371 GU139372 GU139373 GU139374 GU139375 GU139376 GU139377 GU139378 HQ148133 HQ148134 HQ148135…	NM_001136 NM_001206929 NM_001206932 NM_001206934 NM_001206940 NM_001206966 NR_038190 AB036432 AB061668 AB061669 AF536236 AF536237 AF537303 AK298100 AK313178 AY755619 AY755620 AY755621 AY755622 AY755624 AY755625 AY755626 AY755628 BC020669 BM971899 DQ104252 DQ104254 DQ893575 DQ896821 EU428812 GU139371 GU139372 GU139373 GU139374 GU139375 GU139376 GU139377 GU139378 HQ148133 HQ148134 HQ148135 KC692917…	NC_000006 NC_018917 NG_029868 NT_007592 NT_113891 NT_167244 NT_167246 NT_167247 NT_167248 NT_167249 NW_004929326 CS300822	NP_001127 NP_001193858 NP_001193861 NP_001193863 NP_001193869 NP_001193895 BAA89369 BAC65465 BAC65466 AAQ10685 AAQ10686 AAQ10782 BAG60385 BAG35995 AAX07272 AAX07273 AAX07274 AAX07275 AAX07277 AAX07278 AAX07279 AAX07281 AAH20669 AAZ32413 AAZ32415 ABM84501 ABM87820 ACE78168 ADQ42256 ADQ42257 ADQ42258 ADQ42259 ADQ42260 ADQ42261 ADQ42262 ADV92535 ADV92536 ADV92537 AHB30241 AAA03574	177	1	0	AGER	AGER	RAGE	rna_protein-coding|genomic_protein-coding	6p21.3	advanced glycosylation end product-specific receptor
217046_s_at	Sense	NM_001136 NM_001206929 NM_001206932 NM_172197 NR_038190 NG_029868 AB036432 AB061669 AJ133822 AK298100 AY755619 AY755621 AY755624 AY755626 BC020669 CS300822 DQ104251 DQ104252 DQ104253 DQ104254 GU139376 HQ148134 HQ148135 KC692917 M91211	NM_001136 NM_001206929 NM_001206932 NM_172197 NR_038190 AB036432 AB061669 AJ133822 AK298100 AY755619 AY755621 AY755624 AY755626 BC020669 DQ104251 DQ104252 DQ104253 DQ104254 GU139376 HQ148134 HQ148135 KC692917 M91211	NC_000006 NC_018917 NG_029868 NT_007592 NT_113891 NT_167244 NT_167246 NT_167247 NT_167248 NT_167249 NW_004929326 CS300822	NP_001127 NP_001193858 NP_001193861 NP_751947 BAA89369 BAC65466 CAB43108 BAG60385 AAX07272 AAX07274 AAX07277 AAX07279 AAH20669 AAZ32412 AAZ32413 AAZ32414 AAZ32415 ADQ42260 ADV92536 ADV92537 AHB30241 AAA03574	177	1	0	AGER	AGER	RAGE	rna_protein-coding|genomic_protein-coding	6p21.3	advanced glycosylation end product-specific receptor
208042_at	Uncertain	U84971	U84971	---	AAB60856	55109	1	0	AGGF1	AGGF1	GPATC7 GPATCH7 HSU84971 HUS84971 VG5Q	rna_protein-coding	5q13.3	angiogenic factor with G-patch and FHA domains 1
210710_at	Sense	NG_027822 BC002828	BC002828	NG_027822	AAH02828	55109	1	0	AGGF1	AGGF1	GPATC7 GPATCH7 HSU84971 HUS84971 VG5Q	genomic_protein-coding|rna_protein-coding	5q13.3	angiogenic factor with G-patch and FHA domains 1
218534_s_at	Sense	NM_018046 NG_027822 AK001145 AK097255 AY500994 BC032844 BM998072 BX648120	NM_018046 AK001145 AK097255 AY500994 BC032844 BM998072 BX648120	NC_000005 NC_018916 NG_027822 NT_034772 NW_004929322	NP_060516 BAA91519 AAR97615 AAH32844	55109	1	0	AGGF1	AGGF1	GPATC7 GPATCH7 HSU84971 HUS84971 VG5Q	rna_protein-coding|genomic_protein-coding	5q13.3	angiogenic factor with G-patch and FHA domains 1
222661_at	Sense	NM_018046 NG_027822 BX648120	NM_018046 BX648120	NC_000005 NC_018916 NG_027822 NT_034772 NW_004929322	NP_060516	55109	1	0	AGGF1	AGGF1	GPATC7 GPATCH7 HSU84971 HUS84971 VG5Q	rna_protein-coding|genomic_protein-coding	5q13.3	angiogenic factor with G-patch and FHA domains 1
215535_s_at	Sense	NM_006411 NM_032741 XM_005248805 XM_005272761 XM_005274829 XM_005275073 XM_005275203 XM_005275337 XM_005275504 XM_005248806 XM_005272762 XM_005274830 XM_005275074 XM_005275204 XM_005275338 XM_005275505 XM_011514234 XM_011546281 XM_011547171 XM_011547825 XM_011548005 XM_011548182 XM_011548377 AF007145 AK056346 AK058025 AK129818 BC002402 BC003007 BC004310 BC006818 BC090849 U56417 Y09565	NM_006411 NM_032741 XM_005248805 XM_005272761 XM_005274829 XM_005275073 XM_005275203 XM_005275337 XM_005275504 XM_005248806 XM_005272762 XM_005274830 XM_005275074 XM_005275204 XM_005275338 XM_005275505 XM_011514234 XM_011546281 XM_011547171 XM_011547825 XM_011548005 XM_011548182 XM_011548377 AF007145 AK056346 AK058025 AK129818 BC002402 BC003007 BC004310 BC006818 BC090849 U56417 Y09565	NC_000006 NC_018917 NT_007592 NT_113891 NT_167244 NT_167246 NT_167247 NT_167248 NT_167249 NW_004929326	NP_006402 NP_116130 XP_005248862 XP_005272818 XP_005274886 XP_005275130 XP_005275260 XP_005275394 XP_005275561 XP_005248863 XP_005272819 XP_005274887 XP_005275131 XP_005275261 XP_005275395 XP_005275562 XP_011512536 XP_011544583 XP_011545473 XP_011546127 XP_011546307 XP_011546484 XP_011546679 AAC19153 BAG51685 AAH02402 AAH03007 AAH04310 AAH90849 AAB58775 CAA70758	10554	1	0	AGPAT1	AGPAT1	1-AGPAT1 G15 LPAAT-alpha LPAATA	rna_protein-coding	6p21.3	1-acylglycerol-3-phosphate O-acyltransferase 1
32836_at	Sense	NM_006411 NM_032741 XM_005248805 XM_005272761 XM_005274829 XM_005275073 XM_005275203 XM_005275337 XM_005275504 XM_005248806 XM_005272762 XM_005274830 XM_005275074 XM_005275204 XM_005275338 XM_005275505 XM_011514234 XM_011546281 XM_011547171 XM_011547825 XM_011548005 XM_011548182 XM_011548377 AF218034 AK056346 AK058025 AK129818 BC002402 BC003007 BC004310 BC006818 BC090849 BM763275 U56417 U75971 Y0…	NM_006411 NM_032741 XM_005248805 XM_005272761 XM_005274829 XM_005275073 XM_005275203 XM_005275337 XM_005275504 XM_005248806 XM_005272762 XM_005274830 XM_005275074 XM_005275204 XM_005275338 XM_005275505 XM_011514234 XM_011546281 XM_011547171 XM_011547825 XM_011548005 XM_011548182 XM_011548377 AF218034 AK056346 AK058025 AK129818 BC002402 BC003007 BC004310 BC006818 BC090849 BM763275 U56417 U75971 Y0…	NC_000006 NC_018917 NT_007592 NT_113891 NT_167244 NT_167246 NT_167247 NT_167248 NT_167249 NW_004929326	NP_006402 NP_116130 XP_005248862 XP_005272818 XP_005274886 XP_005275130 XP_005275260 XP_005275394 XP_005275561 XP_005248863 XP_005272819 XP_005274887 XP_005275131 XP_005275261 XP_005275395 XP_005275562 XP_011512536 XP_011544583 XP_011545473 XP_011546127 XP_011546307 XP_011546484 XP_011546679 AAG17276 BAG51685 AAH02402 AAH03007 AAH04310 AAH90849 AAB58775 AAB96378 CAA70758	10554	1	0	AGPAT1	AGPAT1	1-AGPAT1 G15 LPAAT-alpha LPAATA	rna_protein-coding	6p21.3	1-acylglycerol-3-phosphate O-acyltransferase 1
219723_x_at	Sense	NM_020132 NM_001037553 XM_011529666 XM_006724031 XM_011529660 XM_011529661 XM_011529662 XM_011529663 XM_011529664 XM_005261160 XM_011529665 AF156774 AF156775 AL832919 BC040603 BC063552	NM_020132 NM_001037553 XM_011529666 XM_006724031 XM_011529660 XM_011529661 XM_011529662 XM_011529663 XM_011529664 XM_005261160 XM_011529665 AF156774 AF156775 AL832919 BC040603 BC063552	NC_000021 NC_018932 NT_011512 NW_004929427	NP_064517 NP_001032642 XP_011527968 XP_006724094 XP_011527962 XP_011527963 XP_011527964 XP_011527965 XP_011527966 XP_005261217 XP_011527967 AAF80336 AAF80337 CAD38635 AAH40603 AAH63552	56894	1	0	AGPAT3	AGPAT3	LPAAT-GAMMA1 LPAAT3	rna_protein-coding	21q22.3	1-acylglycerol-3-phosphate O-acyltransferase 3
223182_s_at	Sense	NM_020132 NM_001037553 XM_006724029 XM_011529666 XM_006724031 XM_011529660 XM_011529661 XM_011529662 XM_011529663 XM_011529664 XM_005261160 XM_011529665 XM_006724030 AK074300 AL355720 AL832919 BC004219 BC013167	NM_020132 NM_001037553 XM_006724029 XM_011529666 XM_006724031 XM_011529660 XM_011529661 XM_011529662 XM_011529663 XM_011529664 XM_005261160 XM_011529665 XM_006724030 AK074300 AL355720 AL832919 BC004219 BC013167	NC_000021 NC_018932 NT_011512 NW_004929427	NP_064517 NP_001032642 XP_006724092 XP_011527968 XP_006724094 XP_011527962 XP_011527963 XP_011527964 XP_011527965 XP_011527966 XP_005261217 XP_011527967 XP_006724093 BAB85042 CAD38635	56894	1	0	AGPAT3	AGPAT3	LPAAT-GAMMA1 LPAAT3	rna_protein-coding	21q22.3	1-acylglycerol-3-phosphate O-acyltransferase 3
223183_at	Sense	NM_020132 NM_001037553 XM_006724029 XM_011529666 XM_006724031 XM_011529660 XM_011529661 XM_011529662 XM_011529663 XM_011529664 XM_005261160 XM_011529665 XM_006724030 AK074300	NM_020132 NM_001037553 XM_006724029 XM_011529666 XM_006724031 XM_011529660 XM_011529661 XM_011529662 XM_011529663 XM_011529664 XM_005261160 XM_011529665 XM_006724030 AK074300	NC_000021 NC_018932 NT_011512 NW_004929427	NP_064517 NP_001032642 XP_006724092 XP_011527968 XP_006724094 XP_011527962 XP_011527963 XP_011527964 XP_011527965 XP_011527966 XP_005261217 XP_011527967 XP_006724093 BAB85042	56894	1	0	AGPAT3	AGPAT3	LPAAT-GAMMA1 LPAAT3	rna_protein-coding	21q22.3	1-acylglycerol-3-phosphate O-acyltransferase 3
223184_s_at	Sense	NM_020132 NM_001037553 XM_006724029 XM_011529666 XM_006724031 XM_011529660 XM_011529661 XM_011529662 XM_011529663 XM_011529664 XM_005261160 XM_011529665 XM_006724030 AK074300 AL355720 AL832919 BC004219	NM_020132 NM_001037553 XM_006724029 XM_011529666 XM_006724031 XM_011529660 XM_011529661 XM_011529662 XM_011529663 XM_011529664 XM_005261160 XM_011529665 XM_006724030 AK074300 AL355720 AL832919 BC004219	NC_000021 NC_018932 NT_011512 NW_004929427	NP_064517 NP_001032642 XP_006724092 XP_011527968 XP_006724094 XP_011527962 XP_011527963 XP_011527964 XP_011527965 XP_011527966 XP_005261217 XP_011527967 XP_006724093 BAB85042 CAD38635	56894	1	0	AGPAT3	AGPAT3	LPAAT-GAMMA1 LPAAT3	rna_protein-coding	21q22.3	1-acylglycerol-3-phosphate O-acyltransferase 3
224282_s_at	Sense	NM_020132 NM_001037553 XM_006724029 XM_011529666 XM_006724031 XM_011529660 XM_011529661 XM_011529662 XM_011529663 XM_011529664 XM_005261160 XM_011529665 XM_006724030 AB040138 AF156774 AF156775 AK125804 AL832919 BC011971 BC040603 BC063552 HQ447507	NM_020132 NM_001037553 XM_006724029 XM_011529666 XM_006724031 XM_011529660 XM_011529661 XM_011529662 XM_011529663 XM_011529664 XM_005261160 XM_011529665 XM_006724030 AB040138 AF156774 AF156775 AK125804 AL832919 BC011971 BC040603 BC063552 HQ447507	NC_000021 NC_018932 NT_011512 NW_004929427	NP_064517 NP_001032642 XP_006724092 XP_011527968 XP_006724094 XP_011527962 XP_011527963 XP_011527964 XP_011527965 XP_011527966 XP_005261217 XP_011527967 XP_006724093 BAB18943 AAF80336 AAF80337 BAC86299 CAD38635 AAH11971 AAH40603 AAH63552 ADQ31993	56894	1	0	AGPAT3	AGPAT3	LPAAT-GAMMA1 LPAAT3	rna_protein-coding	21q22.3	1-acylglycerol-3-phosphate O-acyltransferase 3
225440_at	Sense	NM_020132 NM_001037553 XM_006724029 XM_011529666 XM_006724031 XM_011529660 XM_011529661 XM_011529662 XM_011529663 XM_011529664 XM_005261160 XM_011529665 XM_006724030 AK026135 AL109795 AL832919 BC004413 BC013167 BC026047	NM_020132 NM_001037553 XM_006724029 XM_011529666 XM_006724031 XM_011529660 XM_011529661 XM_011529662 XM_011529663 XM_011529664 XM_005261160 XM_011529665 XM_006724030 AK026135 AL109795 AL832919 BC004413 BC013167 BC026047	NC_000021 NC_018932 NT_011512 NW_004929427	NP_064517 NP_001032642 XP_006724092 XP_011527968 XP_006724094 XP_011527962 XP_011527963 XP_011527964 XP_011527965 XP_011527966 XP_005261217 XP_011527967 XP_006724093 CAD38635	56894	1	0	AGPAT3	AGPAT3	LPAAT-GAMMA1 LPAAT3	rna_protein-coding	21q22.3	1-acylglycerol-3-phosphate O-acyltransferase 3
219693_at	Sense	NM_020133 XM_006715512 XM_006715514 XM_005267053 XM_005267054 AF156776 AJ420473 AK074208 AL832128 AY358506 BC013410 BC020209	NM_020133 XM_006715512 XM_006715514 XM_005267053 XM_005267054 AF156776 AJ420473 AK074208 AL832128 AY358506 BC013410 BC020209	NC_000006 NC_018917 NT_025741 NW_004929328	NP_064518 XP_006715575 XP_006715577 XP_005267110 XP_005267111 AAF80338 AAQ88870 AAH13410 AAH20209	56895	1	0	AGPAT4	AGPAT4	1-AGPAT4 LPAAT-delta dJ473J16.2	rna_protein-coding	6q26	1-acylglycerol-3-phosphate O-acyltransferase 4
228667_at	Sense	NM_020133 XM_006715512 XM_006715514 XM_005267053 XM_005267054 AL122123 CR627395	NM_020133 XM_006715512 XM_006715514 XM_005267053 XM_005267054 AL122123 CR627395	NC_000006 NC_018917 NT_025741 NW_004929328	NP_064518 XP_006715575 XP_006715577 XP_005267110 XP_005267111 CAH10489	56895	1	0	AGPAT4	AGPAT4	1-AGPAT4 LPAAT-delta dJ473J16.2	rna_protein-coding	6q26	1-acylglycerol-3-phosphate O-acyltransferase 4
205401_at	Sense	NM_003659 XM_011512041 XM_011512042 XM_011512043 AK296239 AK314259 AY544121 BC141820 Y09443	NM_003659 XM_011512041 XM_011512042 XM_011512043 AK296239 AK314259 AY544121 BC141820 Y09443	NC_000002 NC_018913 NG_008968 NT_005403 NW_004929305	NP_003650 XP_011510343 XP_011510344 XP_011510345 BAH12290 BAG36924 AAT11152 AAI41821 CAA70591	8540	1	0	AGPS	AGPS	ADAP-S ADAS ADHAPS ADPS ALDHPSY RCDP3	rna_protein-coding	2q31.2	alkylglycerone phosphate synthase
225108_at	Sense	NM_003659 XM_011512041 XM_011512042 XM_011512043 NG_008968	NM_003659 XM_011512041 XM_011512042 XM_011512043	NC_000002 NC_018913 NG_008968 NT_005403 NW_004929305	NP_003650 XP_011510343 XP_011510344 XP_011510345	8540	1	0	AGPS	AGPS	ADAP-S ADAS ADHAPS ADPS ALDHPSY RCDP3	rna_protein-coding|genomic_protein-coding	2q31.2	alkylglycerone phosphate synthase
225113_at	Uncertain	AL359559 CR749699	AL359559 CR749699	---	---	8540	1	0	AGPS	AGPS	ADAP-S ADAS ADHAPS ADPS ALDHPSY RCDP3	rna_protein-coding	2q31.2	alkylglycerone phosphate synthase
225114_at	Sense	NM_003659 XM_011512041 XM_011512042 XM_011512043 NG_008968 BQ007087	NM_003659 XM_011512041 XM_011512042 XM_011512043 BQ007087	NC_000002 NC_018913 NG_008968 NT_005403 NW_004929305	NP_003650 XP_011510343 XP_011510344 XP_011510345	8540	1	0	AGPS	AGPS	ADAP-S ADAS ADHAPS ADPS ALDHPSY RCDP3	rna_protein-coding|genomic_protein-coding	2q31.2	alkylglycerone phosphate synthase
209173_at	Sense	NM_006408 XM_005249581 AF007791 AF038451 AF087879 AF088867 AF115926 AK223067 AY359009 BC015503 CS488906 FJ224307 KJ767789	NM_006408 XM_005249581 AF007791 AF038451 AF087879 AF088867 AF115926 AK223067 AY359009 BC015503 FJ224307 KJ767789	NC_000007 NC_018918 NT_007819 NW_004929329 CS488906	NP_006399 XP_005249638 AAC77358 AAC82614 AAP97179 AAF22484 AAL54870 BAD96787 AAQ89368 AAH15503 ACI45999 AJO53280	10551	1	0	AGR2	AGR2	AG2 GOB-4 HAG-2 HEL-S-116 PDIA17 XAG-2	rna_protein-coding|genomic_protein-coding	7p21.3	anterior gradient 2, protein disulphide isomerase family member
228969_at	Sense	XM_005249581 AF038452 AF115926 CS488906	XM_005249581 AF038452 AF115926	NC_000007 NT_007819 CS488906	XP_005249638 AAL54870	10551	1	0	AGR2	AGR2	AG2 GOB-4 HAG-2 HEL-S-116 PDIA17 XAG-2	rna_protein-coding|genomic_protein-coding	7p21.3	anterior gradient 2, protein disulphide isomerase family member
228241_at	Sense	NM_176813 XM_005249627 AX231609 AY069977 AY359065 BC058284 BM984550 BU682778	NM_176813 XM_005249627 AY069977 AY359065 BC058284 BM984550 BU682778	NC_000007 NC_018918 NT_007819 NW_004929329 AX231609	NP_789783 XP_005249684 AAL55402 AAQ89424 AAH58284	155465	1	0	AGR3	AGR3	AG-3 AG3 BCMP11 HAG3 PDIA18 hAG-3	rna_protein-coding|genomic_protein-coding	7p21.1	anterior gradient 3, protein disulphide isomerase family member
212283_at	Sense	NM_198576 NM_001305275 XM_005244749 XM_011541429 XM_006710635 XM_011541430 XM_011541431 XR_946650 NG_016346 AB191264 AF016903 BC084578 BF740118	NM_198576 NM_001305275 XM_005244749 XM_011541429 XM_006710635 XM_011541430 XM_011541431 XR_946650 AB191264 AF016903 BC084578 BF740118	NC_000001 NC_018912 NG_016346 NT_032977 NW_004929288	NP_940978 NP_001292204 XP_005244806 XP_011539731 XP_006710698 XP_011539732 XP_011539733 BAD52440 AAC39776 AAH84578	375790	1	0	AGRN	AGRN	CMS8 CMSPPD	rna_protein-coding|genomic_protein-coding	1p36.33	agrin
212285_s_at	Sense	NM_198576 NM_001305275 XM_005244749 XM_011541429 XM_011541430 XM_011541431 XR_946650 NG_016346 AB191264 AK021586 AK128761 BC004220 BC007649 BC034009 BC063620	NM_198576 NM_001305275 XM_005244749 XM_011541429 XM_011541430 XM_011541431 XR_946650 AB191264 AK021586 AK128761 BC004220 BC007649 BC034009 BC063620	NC_000001 NC_018912 NG_016346 NT_032977 NW_004929288	NP_940978 NP_001292204 XP_005244806 XP_011539731 XP_011539732 XP_011539733 BAD52440 BAG51039 AAH04220 AAH07649 AAH34009 AAH63620	375790	1	0	AGRN	AGRN	CMS8 CMSPPD	rna_protein-coding|genomic_protein-coding	1p36.33	agrin
217419_x_at	Sense	NM_198576 NM_001305275 XM_005244749 XM_011541429 XM_011541430 XM_011541431 XR_946650 AB191264 AK021586	NM_198576 NM_001305275 XM_005244749 XM_011541429 XM_011541430 XM_011541431 XR_946650 AB191264 AK021586	NC_000001 NC_018912 NG_016346 NT_032977 NW_004929288	NP_940978 NP_001292204 XP_005244806 XP_011539731 XP_011539732 XP_011539733 BAD52440 BAG51039	375790	1	0	AGRN	AGRN	CMS8 CMSPPD	rna_protein-coding	1p36.33	agrin
207193_at	Sense	NM_001138 XM_011522927 U88063	NM_001138 XM_011522927 U88063	NC_000016 NC_018927 NG_011482 NG_011501 NT_010498 NW_004929402	NP_001129 XP_011521229 AAB52240	181	1	0	AGRP	AGRP	AGRT ART ASIP2	rna_protein-coding	16q22	agouti related neuropeptide
202834_at	Sense	NM_000029 NG_008836 AK222798 AK222815 AK293507 AY436323 EU326304 EU332836 K02215 M24689	NM_000029 AK222798 AK222815 AK293507 K02215	NC_000001 NC_018912 NG_008836 NT_167186 NW_004929294 AY436323 EU326304 EU332836 M24689	NP_000020 BAD96518 BAD96535 BAG56991 AAA51731	183	1	0	AGT	AGT	ANHU SERPINA8	rna_protein-coding|genomic_protein-coding	1q42.2	angiotensinogen
205357_s_at	Sense	NM_000685 NM_009585 NM_004835 NM_031850 NM_032049 BC022447 BC068494 M87290 S77410 X65699 Z11162	NM_000685 NM_009585 NM_004835 NM_031850 NM_032049 BC022447 BC068494 M87290 S77410 X65699	NC_000003 NC_018914 NT_005612 NW_004929311 NG_008468 Z11162	NP_000676 NP_033611 NP_004826 NP_114038 NP_114438 AAH22447 AAH68494 AAA35535 AAB34644 CAA46621	185	1	0	AGTR1	AGTR1	AG2S AGTR1B AT1 AT1AR AT1B AT1BR AT1R AT2R1 HAT1R	rna_protein-coding|genomic_protein-coding	3q24	angiotensin II receptor type 1
208016_s_at	Sense	NM_000685 NM_009585 NM_004835 NM_031850 NM_032049 AK291541 BC022447 BC068494 D13814 M87290 M93394 S77410 X65699 Z11162	NM_000685 NM_009585 NM_004835 NM_031850 NM_032049 AK291541 BC022447 BC068494 D13814 M87290 M93394 S77410 X65699	NC_000003 NC_018914 NT_005612 NW_004929311 NG_008468 Z11162	NP_000676 NP_033611 NP_004826 NP_114038 NP_114438 BAF84230 AAH22447 AAH68494 BAA02968 AAA35535 AAA58370 AAB34644 CAA46621	185	1	0	AGTR1	AGTR1	AG2S AGTR1B AT1 AT1AR AT1B AT1BR AT1R AT2R1 HAT1R	rna_protein-coding|genomic_protein-coding	3q24	angiotensin II receptor type 1
207293_s_at	Uncertain	U16957	U16957	---	AAA67753	186	1	0	AGTR2	AGTR2	AT2 ATGR2 MRX88	rna_protein-coding	Xq22-q23	angiotensin II receptor type 2
207294_at	Sense	NM_000686 XM_011537533 NG_016326 AY324607 AY536522 U10273 U20860	NM_000686 XM_011537533	NC_000023 NC_018934 NG_016326 NT_028405 NW_004929445 AY324607 AY536522 U10273 U20860	NP_000677 XP_011535835	186	1	0	AGTR2	AGTR2	AT2 ATGR2 MRX88	rna_protein-coding|genomic_protein-coding	Xq22-q23	angiotensin II receptor type 2
222321_at	Sense	NM_000686 XM_011537533 NG_016326 AI911273 AY324607	NM_000686 XM_011537533 AI911273	NC_000023 NC_018934 NG_016326 NT_028405 NW_004929445 AY324607	NP_000677 XP_011535835	186	1	0	AGTR2	AGTR2	AT2 ATGR2 MRX88	rna_protein-coding|genomic_protein-coding	Xq22-q23	angiotensin II receptor type 2
1555736_a_at	Sense	NM_020350 NM_001040197 XM_011541800 AF165187 AF312374 AK290042 BI117521 CD674964	NM_020350 NM_001040197 XM_011541800 AF165187 AF312374 AK290042 BI117521 CD674964	NC_000001 NC_018912 NT_032977 NW_004929289	NP_065083 NP_001035287 XP_011540102 AAF89547 AAL26806 BAF82731	57085	1	0	AGTRAP	AGTRAP	ATRAP	rna_protein-coding	1p36.22	angiotensin II receptor associated protein
225059_at	Sense	NM_020350 NM_001040194 NM_001040195 NM_001040196 NM_001040197 XM_011541799 XM_011541800 XM_011541802 AF312374 AK290042 AY488088 BC011946 BC017328 BQ672962	NM_020350 NM_001040194 NM_001040195 NM_001040196 NM_001040197 XM_011541799 XM_011541800 XM_011541802 AF312374 AK290042 BC011946 BC017328 BQ672962	NC_000001 NC_018912 NT_032977 NW_004929289 AY488088	NP_065083 NP_001035284 NP_001035285 NP_001035286 NP_001035287 XP_011540101 XP_011540102 XP_011540104 AAL26806 BAF82731 AAH17328	57085	1	0	AGTRAP	AGTRAP	ATRAP	rna_protein-coding|genomic_protein-coding	1p36.22	angiotensin II receptor associated protein
220841_s_at	Sense	NM_001134831 NM_017651 NM_001134830 NM_001134832 XM_011535910 XM_011535915 XM_011535916 XM_011535911 XM_011535912 XM_011535913 XM_011535914 XR_942493 XR_942494 XR_942495 XR_942488 XR_942489 XR_942490 XR_942491 AJ459824 AJ459825 AJ606362 AK000076 AK024085 AK092262 AK225210 AL136797 AM393493 BC015019 BC050607 BC094800 DQ090887	NM_001134831 NM_017651 NM_001134830 NM_001134832 XM_011535910 XM_011535915 XM_011535916 XM_011535911 XM_011535912 XM_011535913 XM_011535914 XR_942493 XR_942494 XR_942495 XR_942488 XR_942489 XR_942490 XR_942491 AJ459824 AJ459825 AJ606362 AK000076 AK024085 AK092262 AK225210 AL136797 AM393493 BC015019 BC050607 BC094800 DQ090887	NC_000006 NC_018917 NG_008643 NT_025741 NW_004929328	NP_001128303 NP_060121 NP_001128302 NP_001128304 XP_011534212 XP_011534217 XP_011534218 XP_011534213 XP_011534214 XP_011534215 XP_011534216 CAD30871 CAD30872 CAE54481 BAA90929 BAB14820 BAC03840 CAB66731 CAL38370 AAH94800 AAY99645	54806	1	0	AHI1	AHI1	AHI-1 JBTS3 ORF1 dJ71N10.1	rna_protein-coding	6q23.3	Abelson helper integration site 1
220842_at	Sense	NM_001134832 AJ459825 AK000076 AK225210	NM_001134832 AJ459825 AK000076 AK225210	NC_000006 NC_018917 NT_025741 NW_004929328	NP_001128304 CAD30872 BAA90929	54806	1	0	AHI1	AHI1	AHI-1 JBTS3 ORF1 dJ71N10.1	rna_protein-coding	6q23.3	Abelson helper integration site 1
221569_at	Sense	NM_001134831 NM_017651 NM_001134830 XM_011535910 XM_011535915 XM_011535911 XR_942493 XR_942494 XR_942488 NG_008643 AJ459824 AJ606362 AL136797 BC039559	NM_001134831 NM_017651 NM_001134830 XM_011535910 XM_011535915 XM_011535911 XR_942493 XR_942494 XR_942488 AJ459824 AJ606362 AL136797 BC039559	NC_000006 NC_018917 NG_008643 NT_025741 NW_004929328	NP_001128303 NP_060121 NP_001128302 XP_011534212 XP_011534217 XP_011534213 CAD30871 CAE54481 CAB66731	54806	1	0	AHI1	AHI1	AHI-1 JBTS3 ORF1 dJ71N10.1	rna_protein-coding|genomic_protein-coding	6q23.3	Abelson helper integration site 1
204551_s_at	Sense	NM_001622 NG_011436 AB038689 AK292751 AK303754 BC048198 BC052590 D67012 D67013 M16961	NM_001622 AK292751 AK303754 BC048198 BC052590 D67012 M16961	NC_000003 NC_018914 NG_011436 NT_005612 NW_004929311 AB038689 D67013	NP_001613 BAF85440 BAH14038 AAH48198 AAH52590 BAA22651 AAA51683	197	1	0	AHSG	AHSG	A2HS AHS FETUA HSGA	rna_protein-coding|genomic_protein-coding	3q27	alpha-2-HS-glycoprotein
210929_s_at	Sense	NM_001622 NG_011436 AB038689 BC048198 BC052590 D67013 M16961	NM_001622 BC048198 BC052590 M16961	NC_000003 NC_018914 NG_011436 NT_005612 NW_004929311 AB038689 D67013	NP_001613 AAH48198 AAH52590 AAA51683	197	1	0	AHSG	AHSG	A2HS AHS FETUA HSGA	rna_protein-coding|genomic_protein-coding	3q27	alpha-2-HS-glycoprotein
207823_s_at	Sense	NM_004847 U95213	NM_004847 U95213	NC_000006 NC_018917 NT_007592 NT_113891 NT_167245 NT_167247 NT_167248 NT_167249 NW_004929326	NP_004838 AAC24422	199	1	0	AIF1	AIF1	AIF-1 IBA1 IRT-1 IRT1	rna_protein-coding	6p21.3	allograft inflammatory factor 1
209901_x_at	Sense	NM_001623 AF088038 AK290771 JQ782414 U19713	NM_001623 AF088038 AK290771 JQ782414 U19713	NC_000006 NC_018917 NT_007592 NT_113891 NT_167245 NT_167247 NT_167248 NT_167249 NW_004929326	NP_001614 BAF83460 AFL46387 AAB05003	199	1	0	AIF1	AIF1	AIF-1 IBA1 IRT-1 IRT1	rna_protein-coding	6p21.3	allograft inflammatory factor 1
213095_x_at	Sense	NM_001623 AF088038 BC009474 JQ782414	NM_001623 AF088038 BC009474 JQ782414	NC_000006 NC_018917 NT_007592 NT_113891 NT_167245 NT_167247 NT_167248 NT_167249 NW_004929326	NP_001614 AAH09474 AFL46387	199	1	0	AIF1	AIF1	AIF-1 IBA1 IRT-1 IRT1	rna_protein-coding	6p21.3	allograft inflammatory factor 1
215051_x_at	Sense	NM_032955 NM_004847 CD249922	NM_032955 NM_004847 CD249922	NC_000006 NC_018917 NT_007592 NT_113891 NT_167245 NT_167247 NT_167248 NT_167249 NW_004929326	NP_116573 NP_004838	199	1	0	AIF1	AIF1	AIF-1 IBA1 IRT-1 IRT1	rna_protein-coding	6p21.3	allograft inflammatory factor 1
223074_s_at	Sense	NM_031426 NM_001185095 NM_001185096 NR_033701 AK022845 AK057789 AK128526 AL136566 AL833896 AY359067 BC009826	NM_031426 NM_001185095 NM_001185096 NR_033701 AK022845 AK057789 AK128526 AL136566 AL833896 AY359067 BC009826	NC_000009 NC_018920 NT_008470 NW_004929367	NP_113614 NP_001172024 NP_001172025 BAB14269 BAC87480 CAB66501 CAD38752 AAQ89426	83543	1	0	AIF1L	AIF1L	C9orf58 IBA2	rna_protein-coding	9q34.13-q34.3	allograft inflammatory factor 1 like
223075_s_at	Sense	NM_031426 NM_001185095 NM_001185096 NR_033701 AK022845 AK027181 AK091912 AK128526 AL136566 AL833896 BC021253 BM975905	NM_031426 NM_001185095 NM_001185096 NR_033701 AK022845 AK027181 AK091912 AK128526 AL136566 AL833896 BC021253 BM975905	NC_000009 NC_018920 NT_008470 NW_004929367	NP_113614 NP_001172024 NP_001172025 BAB14269 BAC03770 BAC87480 CAB66501 CAD38752 AAH21253	83543	1	0	AIF1L	AIF1L	C9orf58 IBA2	rna_protein-coding	9q34.13-q34.3	allograft inflammatory factor 1 like
244084_at	Sense	NM_001018060 NM_001146288 NR_027464 AK094844 AK126917 AK316042 BC032485	NM_001018060 NM_001146288 NR_027464 AK094844 AK126917 AK316042 BC032485	NC_000022 NC_018933 NT_011520 NW_004929430	NP_001018070 NP_001139760 BAC04434 BAH14413 AAH32485	150209	1	0	AIFM3	AIFM3	AIFL	rna_protein-coding	22q11.21	apoptosis inducing factor, mitochondria associated 3
223136_at	Sense	NM_016108 NM_001286587 XM_005267010 XM_011535883 XM_011535885 XR_942466 XR_942467 AF151861 AF153605 AJ420480 BC009559 BC025278 BX538067	NM_016108 NM_001286587 XM_005267010 XM_011535883 XM_011535885 XR_942466 XR_942467 AF151861 AF153605 AJ420480 BC009559 BC025278 BX538067	NC_000006 NC_018917 NT_025741 NW_004929328	NP_057192 NP_001273516 XP_005267067 XP_011534185 XP_011534187 AAD34098 AAD41087 AAH25278 CAD97997	51390	1	0	AIG1	AIG1	AIG-1 dJ95L4.1	rna_protein-coding	6q24.2	androgen-induced 1
230520_at	Sense	NM_001286588 NM_001286589 BX640703 CA431282	NM_001286588 NM_001286589 BX640703 CA431282	NC_000006 NC_018917 NT_025741 NW_004929328	NP_001273517 NP_001273518 CAE45823	51390	1	0	AIG1	AIG1	AIG-1 dJ95L4.1	rna_protein-coding	6q24.2	androgen-induced 1
232810_at	Uncertain	AK001347	AK001347	---	BAA91640	51390	1	0	AIG1	AIG1	AIG-1 dJ95L4.1	rna_protein-coding	6q24.2	androgen-induced 1
202541_at	Sense	NM_004757 NM_001142415 NM_001142416 NG_028166 AK095951 BC014051	NM_004757 NM_001142415 NM_001142416 AK095951 BC014051	NC_000004 NC_018915 NT_016354 NW_004929320 NG_028166	NP_004748 NP_001135887 NP_001135888 BAG53174 AAH14051	9255	1	0	AIMP1	AIMP1	EMAP2 EMAPII HLD3 SCYE1 p43	rna_protein-coding|genomic_protein-coding	4q24	aminoacyl tRNA synthetase complex-interacting multifunctional protein 1
202542_s_at	Sense	NM_004757 NM_001142415 NM_001142416 AK095951 AK303965 BC014051 U10117	NM_004757 NM_001142415 NM_001142416 AK095951 AK303965 BC014051 U10117	NC_000004 NC_018915 NT_016354 NW_004929320 NG_028166	NP_004748 NP_001135887 NP_001135888 BAG53174 BAG64889 AAH14051 AAA62202	9255	1	0	AIMP1	AIMP1	EMAP2 EMAPII HLD3 SCYE1 p43	rna_protein-coding	4q24	aminoacyl tRNA synthetase complex-interacting multifunctional protein 1
227605_at	Sense	NM_004757 NM_001142415 NM_001142416 NG_028166 BQ447202	NM_004757 NM_001142415 NM_001142416 BQ447202	NC_000004 NC_018915 NT_016354 NW_004929320 NG_028166	NP_004748 NP_001135887 NP_001135888	9255	1	0	AIMP1	AIMP1	EMAP2 EMAPII HLD3 SCYE1 p43	rna_protein-coding|genomic_protein-coding	4q24	aminoacyl tRNA synthetase complex-interacting multifunctional protein 1
206460_at	Sense	NM_018836 XM_011541786 XM_011541787 XM_011541788 AF052143 AF175409 AL049672 AY282806	NM_018836 XM_011541786 XM_011541787 XM_011541788 AF052143 AF175409 AL049672 AY282806	NC_000001 NC_018912 NT_032977 NW_004929289	NP_061324 XP_011540088 XP_011540089 XP_011540090 AAD53278 CAB41245 AAP35025	55966	1	0	AJAP1	AJAP1	MOT8 SHREW-1 SHREW1	rna_protein-coding	1p36.32	adherens junctions associated protein 1
215789_s_at	Sense	NM_018836 NM_001042478 XM_011541786 XM_011541787 XM_011541788 AF052143 AF175409 AL049672 AL049673 AY282806	NM_018836 NM_001042478 XM_011541786 XM_011541787 XM_011541788 AF052143 AF175409 AL049672 AL049673 AY282806	NC_000001 NC_018912 NT_032977 NW_004929289	NP_061324 NP_001035943 XP_011540088 XP_011540089 XP_011540090 AAD53278 CAB41245 CAB41246 AAP35025	55966	1	0	AJAP1	AJAP1	MOT8 SHREW-1 SHREW1	rna_protein-coding	1p36.32	adherens junctions associated protein 1
215790_at	Sense	NM_001042478 AL049673	NM_001042478 AL049673	NC_000001 NC_018912 NT_032977 NW_004929289	NP_001035943 CAB41246	55966	1	0	AJAP1	AJAP1	MOT8 SHREW-1 SHREW1	rna_protein-coding	1p36.32	adherens junctions associated protein 1
1553764_a_at	Sense	NM_032876 NM_198086 AK025567 AK096128 AY169959 BC007580 BC016733 BC034968	NM_032876 NM_198086 AK025567 AK096128 AY169959 BC007580 BC016733 BC034968	NC_000014 NC_018925 NT_026437 NW_004929393	NP_116265 NP_932352 BAG53217 AAO37641 AAH07580 AAH34968	84962	1	0	AJUBA	AJUBA	JUB	rna_protein-coding	14q11.2	ajuba LIM protein
225806_at	Sense	NM_032876 NM_198086 AK025567 AK096128 BC016733 BC034968 CB105505	NM_032876 NM_198086 AK025567 AK096128 BC016733 BC034968 CB105505	NC_000014 NC_018925 NT_026437 NW_004929393	NP_116265 NP_932352 BAG53217 AAH34968	84962	1	0	AJUBA	AJUBA	JUB	rna_protein-coding	14q11.2	ajuba LIM protein
225807_at	Sense	NM_032876 NM_198086 AK025567 BC016733	NM_032876 NM_198086 AK025567 BC016733	NC_000014 NC_018925 NT_026437 NW_004929393	NP_116265 NP_932352	84962	1	0	AJUBA	AJUBA	JUB	rna_protein-coding	14q11.2	ajuba LIM protein
201674_s_at	Sense	NM_003488 NM_001242902 NM_001242903 XM_005257707 XM_005257709 NG_029985 AK292416 AK308397 BC000729 X97335	NM_003488 NM_001242902 NM_001242903 XM_005257707 XM_005257709 AK292416 AK308397 BC000729 X97335	NC_000017 NC_018928 NG_029985 NT_010783 NW_004929407	NP_003479 NP_001229831 NP_001229832 XP_005257764 XP_005257766 BAF85105 AAH00729 CAA66000	8165	1	0	AKAP1	AKAP1	AKAP AKAP121 AKAP149 AKAP84 D-AKAP1 PPP1R43 PRKA1 SAKAP84 TDRD17	rna_protein-coding|genomic_protein-coding	17q22	A-kinase anchoring protein 1
201675_at	Sense	NM_003488 NM_001242902 NM_001242903 XM_005257707 XM_005257709 NG_029985 X97335	NM_003488 NM_001242902 NM_001242903 XM_005257707 XM_005257709 X97335	NC_000017 NC_018928 NG_029985 NT_010783 NW_004929407	NP_003479 NP_001229831 NP_001229832 XP_005257764 XP_005257766 CAA66000	8165	1	0	AKAP1	AKAP1	AKAP AKAP121 AKAP149 AKAP84 D-AKAP1 PPP1R43 PRKA1 SAKAP84 TDRD17	rna_protein-coding|genomic_protein-coding	17q22	A-kinase anchoring protein 1
210625_s_at	Sense	NM_003488 NM_001242902 NM_001242903 XM_005257707 XM_005257709 AK292416 AK297810 AK308397 BC000729 DQ893602 EU176646 U34074 X97335	NM_003488 NM_001242902 NM_001242903 XM_005257707 XM_005257709 AK292416 AK297810 AK308397 BC000729 DQ893602 EU176646 U34074 X97335	NC_000017 NC_018928 NG_029985 NT_010783 NW_004929407	NP_003479 NP_001229831 NP_001229832 XP_005257764 XP_005257766 BAF85105 BAG60148 AAH00729 ABM84528 ABW03447 AAC50279 CAA66000	8165	1	0	AKAP1	AKAP1	AKAP AKAP121 AKAP149 AKAP84 D-AKAP1 PPP1R43 PRKA1 SAKAP84 TDRD17	rna_protein-coding	17q22	A-kinase anchoring protein 1
210626_at	Sense	XM_011525318 U34074	XM_011525318 U34074	NC_000017 NT_010783	XP_011523620 AAC50279	8165	1	0	AKAP1	AKAP1	AKAP AKAP121 AKAP149 AKAP84 D-AKAP1 PPP1R43 PRKA1 SAKAP84 TDRD17	rna_protein-coding	17q22	A-kinase anchoring protein 1
205045_at	Uncertain	AF037439	AF037439	---	AAB92260	11216	1	0	AKAP10	AKAP10	AKAP-10 D-AKAP-2 D-AKAP2 PRKA10	rna_protein-coding	17p11.1	A-kinase anchoring protein 10
236006_s_at	Sense	NM_007202 XM_006721431 XM_006721432 XR_933969 XR_933970 XR_243536 NG_011493 AF037439 AK308297 AK312438 BC017055 DQ270159 DQ891477 DQ894666 KU178546 KU178547 KU178548	NM_007202 XM_006721431 XM_006721432 XR_933969 XR_933970 XR_243536 AF037439 AK308297 AK312438 BC017055 DQ270159 DQ891477 DQ894666 KU178546 KU178547 KU178548	NC_000017 NC_018928 NG_011493 NT_010718 NW_004929405	NP_009133 XP_006721494 XP_006721495 AAB92260 BAG35347 AAH17055 ABB76684 ABM82403 ABM85592 ALQ34004 ALQ34005 ALQ34006	11216	1	0	AKAP10	AKAP10	AKAP-10 D-AKAP-2 D-AKAP2 PRKA10	rna_protein-coding|genomic_protein-coding	17p11.1	A-kinase anchoring protein 10
1555395_at	Uncertain	BC046095	BC046095	---	---	9590	1	0	AKAP12	AKAP12	AKAP250 SSeCKS	rna_protein-coding	6q24-q25	A-kinase anchoring protein 12
210517_s_at	Sense	NM_005100 NM_144497 XM_005267233 XM_005267235 AB003476 AB210003 AF001504 AF086250 CR749527 CR936604 M96322 U81607	NM_005100 NM_144497 XM_005267233 XM_005267235 AB003476 AB210003 AF001504 AF086250 CR749527 CR936604 M96322 U81607	NC_000006 NC_018917 NG_029875 NT_025741 NW_004929328	NP_005091 NP_653080 XP_005267290 XP_005267292 BAA19927 BAE06085 AAB58938 CAH18338 CAI56750 AAA35931 AAC51366	9590	1	0	AKAP12	AKAP12	AKAP250 SSeCKS	rna_protein-coding	6q24-q25	A-kinase anchoring protein 12
227529_s_at	Sense	NM_005100 NM_144497 XM_005267233 XM_005267235 AK024598 BC033829 CN480611	NM_005100 NM_144497 XM_005267233 XM_005267235 AK024598 BC033829 CN480611	NC_000006 NC_018917 NG_029875 NT_025741 NW_004929328	NP_005091 NP_653080 XP_005267290 XP_005267292	9590	1	0	AKAP12	AKAP12	AKAP250 SSeCKS	rna_protein-coding	6q24-q25	A-kinase anchoring protein 12
227530_at	Sense	NM_005100 NM_144497 XM_005267233 XM_005267235 AK024598 BC033829 CN480611	NM_005100 NM_144497 XM_005267233 XM_005267235 AK024598 BC033829 CN480611	NC_000006 NC_018917 NG_029875 NT_025741 NW_004929328	NP_005091 NP_653080 XP_005267290 XP_005267292	9590	1	0	AKAP12	AKAP12	AKAP250 SSeCKS	rna_protein-coding	6q24-q25	A-kinase anchoring protein 12
207800_at	Sense	NM_004857 NG_033983 BC131516 M90359	NM_004857 BC131516 M90359	NC_000014 NC_018925 NG_033983 NT_026437 NW_004929393	NP_004848 AAI31517 AAA58363	9495	1	0	AKAP5	AKAP5	AKAP75 AKAP79 H21	rna_protein-coding|genomic_protein-coding	14q23.3	A-kinase anchoring protein 5
230846_at	Sense	NM_004857 NG_033983 AK124004	NM_004857 AK124004	NC_000014 NC_018925 NG_033983 NT_026437 NW_004929393	NP_004848	9495	1	0	AKAP5	AKAP5	AKAP75 AKAP79 H21	rna_protein-coding|genomic_protein-coding	14q23.3	A-kinase anchoring protein 5
205771_s_at	Sense	NM_004842 NM_138633 NM_016377 XM_005267228 XM_005267229 XR_427979 AF152929 BC016927 BC063499 BC094732 BC110897	NM_004842 NM_138633 NM_016377 XM_005267228 XM_005267229 XR_427979 AF152929 BC016927 BC063499 BC094732 BC110897	NC_000006 NC_018917 NT_025741 NW_004929328 NG_029123	NP_004833 NP_619539 NP_057461 XP_005267285 XP_005267286 AAF28106 AAH16927 AAH63499 AAH94732 AAI10898	9465	1	0	AKAP7	AKAP7	AKAP15 AKAP18	rna_protein-coding	6q23	A-kinase anchoring protein 7
211172_x_at	Sense	NM_138633 AF161075 AK290271	NM_138633 AF161075 AK290271	NC_000006 NC_018917 NT_025741 NW_004929328	NP_619539 AAF26676 BAF82960	9465	1	0	AKAP7	AKAP7	AKAP15 AKAP18	rna_protein-coding	6q23	A-kinase anchoring protein 7
201900_s_at	Sense	NM_006066 NM_153326 NM_001202414 NM_001202413 XM_011540491 XM_011540492 AF112485 AK293083 BC000670 BC005394 BU631634 EU668319 EU794588 J04794	NM_006066 NM_153326 NM_001202414 NM_001202413 XM_011540491 XM_011540492 AK293083 BC000670 BC005394 BU631634 EU668319 EU794588 J04794	NC_000001 NC_018912 NT_032977 NW_004929290 AF112485	NP_006057 NP_697021 NP_001189343 NP_001189342 XP_011538793 XP_011538794 BAF85772 AAH00670 AAH05394 ACF94472 ACJ13642 AAA51711	10327	1	0	AKR1A1	AKR1A1	ALDR1 ALR ARM DD3 HEL-S-6	rna_protein-coding|genomic_protein-coding	1p33-p32	aldo-keto reductase family 1, member A1 (aldehyde reductase)
201272_at	Sense	NM_001628 XM_005250234 AF328729 BC000260 BC005387 BC010391 HH961838 J04795 J05474 M34720 X15414	NM_001628 XM_005250234 AF328729 BC000260 BC005387 BC010391 J04795 J05474 M34720 X15414	NC_000007 NC_018918 NT_007933 NW_004929332 HH961838	NP_001619 XP_005250291 AAN09721 AAH00260 AAH05387 AAH10391 AAA51713 AAA51715 AAA35560 CAA33460	231	1	0	AKR1B1	AKR1B1	ADR ALDR1 ALR2 AR	rna_protein-coding|genomic_protein-coding	7q35	aldo-keto reductase family 1, member B1 (aldose reductase)
207163_s_at	Sense	NM_005163 NM_001014432 NM_001014431 XM_011536543 XM_005267401 NG_012188 A62733 A63232 AK094287 AK122894 AK131465 BC000479 BC001737 BC084538 BX648205 JC006886 M63167	NM_005163 NM_001014432 NM_001014431 XM_011536543 XM_005267401 AK094287 AK122894 AK131465 BC000479 BC001737 BC084538 BX648205 M63167	NC_000014 NC_018925 NG_012188 NT_026437 NW_004929393 A62733 A63232 JC006886	NP_005154 NP_001014432 NP_001014431 XP_011534845 XP_005267458 BAG53786 AAH00479 AAH01737 AAH84538 AAA36539	207	1	0	AKT1	AKT1	AKT CWS6 PKB PKB-ALPHA PRKBA RAC RAC-ALPHA	rna_protein-coding|genomic_protein-coding	14q32.32	v-akt murine thymoma viral oncogene homolog 1
203809_s_at	Sense	NM_001626 NM_001243027 NM_001243028 XM_011526614 XM_011526615 XM_011526616 XM_011526617 XM_011526618 XM_011526619 XM_011526620 XM_011526621 XM_011526622 AK055779 AK294453 AK308006 AK308906 AK314619 BC032709 BC040028 BC120994 KU159425 M77198 M95936	NM_001626 NM_001243027 NM_001243028 XM_011526614 XM_011526615 XM_011526616 XM_011526617 XM_011526618 XM_011526619 XM_011526620 XM_011526621 XM_011526622 AK055779 AK294453 AK308006 AK308906 AK314619 BC032709 BC040028 BC120994 KU159425 M77198 M95936	NC_000019 NC_018930 NG_012038 NT_011109 NW_004929415	NP_001617 NP_001229956 NP_001229957 XP_011524916 XP_011524917 XP_011524918 XP_011524919 XP_011524920 XP_011524921 XP_011524922 XP_011524923 XP_011524924 BAG51573 BAG57690 BAG37185 AAH32709 AAI20995 ALX00017 AAA36585 AAA58364	208	1	0	AKT2	AKT2	HIHGHH PKBB PKBBETA PRKBB RAC-BETA	rna_protein-coding	19q13.1-q13.2	v-akt murine thymoma viral oncogene homolog 2
211453_s_at	Sense	NM_001626 NM_001243027 NM_001243028 XM_011526614 XM_011526615 XM_011526616 XM_011526617 XM_011526618 XM_011526619 XM_011526620 XM_011526621 AK054771 AK055779 AK122839 AK294453 AK308006 AK314619 BC120994 BC120995 KU159425 M77198 M95936	NM_001626 NM_001243027 NM_001243028 XM_011526614 XM_011526615 XM_011526616 XM_011526617 XM_011526618 XM_011526619 XM_011526620 XM_011526621 AK054771 AK055779 AK122839 AK294453 AK308006 AK314619 BC120994 BC120995 KU159425 M77198 M95936	NC_000019 NC_018930 NG_012038 NT_011109 NW_004929415	NP_001617 NP_001229956 NP_001229957 XP_011524916 XP_011524917 XP_011524918 XP_011524919 XP_011524920 XP_011524921 XP_011524922 XP_011524923 BAG51573 BAG57690 BAG37185 AAI20995 AAI20996 ALX00017 AAA36585 AAA58364	208	1	0	AKT2	AKT2	HIHGHH PKBB PKBBETA PRKBB RAC-BETA	rna_protein-coding	19q13.1-q13.2	v-akt murine thymoma viral oncogene homolog 2
225471_s_at	Sense	NM_001626 NM_001243027 NM_001243028 XM_011526614 XM_011526615 XM_011526616 XM_011526617 XM_011526618 XM_011526619 XM_011526620 XM_011526621 NG_012038 AK054771 AK055779 AK122839 BC022779 BC063421 KU159425	NM_001626 NM_001243027 NM_001243028 XM_011526614 XM_011526615 XM_011526616 XM_011526617 XM_011526618 XM_011526619 XM_011526620 XM_011526621 AK054771 AK055779 AK122839 BC022779 BC063421 KU159425	NC_000019 NC_018930 NG_012038 NT_011109 NW_004929415	NP_001617 NP_001229956 NP_001229957 XP_011524916 XP_011524917 XP_011524918 XP_011524919 XP_011524920 XP_011524921 XP_011524922 XP_011524923 BAG51573 AAH22779 AAH63421 ALX00017	208	1	0	AKT2	AKT2	HIHGHH PKBB PKBBETA PRKBB RAC-BETA	rna_protein-coding|genomic_protein-coding	19q13.1-q13.2	v-akt murine thymoma viral oncogene homolog 2
226156_at	Sense	NM_001626 NM_001243027 NM_001243028 XM_011526614 XM_011526615 XM_011526616 XM_011526617 XM_011526618 XM_011526619 XM_011526620 XM_011526621 NG_012038 KU159425	NM_001626 NM_001243027 NM_001243028 XM_011526614 XM_011526615 XM_011526616 XM_011526617 XM_011526618 XM_011526619 XM_011526620 XM_011526621 KU159425	NC_000019 NC_018930 NG_012038 NT_011109 NW_004929415	NP_001617 NP_001229956 NP_001229957 XP_011524916 XP_011524917 XP_011524918 XP_011524919 XP_011524920 XP_011524921 XP_011524922 XP_011524923 ALX00017	208	1	0	AKT2	AKT2	HIHGHH PKBB PKBBETA PRKBB RAC-BETA	rna_protein-coding|genomic_protein-coding	19q13.1-q13.2	v-akt murine thymoma viral oncogene homolog 2
236664_at	Sense	NM_001626 NM_001243027 NM_001243028 NG_012038 BM675176	NM_001626 NM_001243027 NM_001243028 BM675176	NC_000019 NC_018930 NG_012038 NT_011109 NW_004929415	NP_001617 NP_001229956 NP_001229957	208	1	0	AKT2	AKT2	HIHGHH PKBB PKBBETA PRKBB RAC-BETA	rna_protein-coding|genomic_protein-coding	19q13.1-q13.2	v-akt murine thymoma viral oncogene homolog 2
219393_s_at	Sense	NM_005465 XM_005272994 XM_006724959 XM_005272995 XM_006724960 XM_011544011 XM_011546424 XM_005272997 XM_006724962 XM_011544014 XM_011546427 AF124141 AF135794	NM_005465 XM_005272994 XM_006724959 XM_005272995 XM_006724960 XM_011544011 XM_011546424 XM_005272997 XM_006724962 XM_011544014 XM_011546427 AF124141 AF135794	NC_000001 NC_018912 NT_167186 NT_187519 NW_004929294	NP_005456 XP_005273051 XP_006725022 XP_005273052 XP_006725023 XP_011542313 XP_011544726 XP_005273054 XP_006725025 XP_011542316 XP_011544729 AAD29089 AAD24196	10000	1	0	AKT3	AKT3	MPPH MPPH2 PKB-GAMMA PKBG PRKBG RAC-PK-gamma RAC-gamma STK-2	rna_protein-coding	1q44	v-akt murine thymoma viral oncogene homolog 3
222880_at	Sense	NM_005465 XM_005272994 XM_006724959 XM_005272995 XM_006724960 XM_011544011 XM_011546424 XM_005272997 XM_006724962 XM_011544014 XM_011546427 AF135794	NM_005465 XM_005272994 XM_006724959 XM_005272995 XM_006724960 XM_011544011 XM_011546424 XM_005272997 XM_006724962 XM_011544014 XM_011546427 AF135794	NC_000001 NC_018912 NT_167186 NT_187519 NW_004929294	NP_005456 XP_005273051 XP_006725022 XP_005273052 XP_006725023 XP_011542313 XP_011544726 XP_005273054 XP_006725025 XP_011542316 XP_011544729 AAD24196	10000	1	0	AKT3	AKT3	MPPH MPPH2 PKB-GAMMA PKBG PRKBG RAC-PK-gamma RAC-gamma STK-2	rna_protein-coding	1q44	v-akt murine thymoma viral oncogene homolog 3
224229_s_at	Sense	NM_005465 NM_181690 NM_001206729 XM_005272994 XM_006724959 XM_005272995 XM_006724960 XM_011544011 XM_011546424 XM_005272997 XM_006724962 XM_011544014 XM_011546427 AF085234 AF124141 AF135794 AJ245709 AK308052 AL117525 AM392791 AM392849 AX056819 AX251592 AY005799 BC020479 BC121154	NM_005465 NM_181690 NM_001206729 XM_005272994 XM_006724959 XM_005272995 XM_006724960 XM_011544011 XM_011546424 XM_005272997 XM_006724962 XM_011544014 XM_011546427 AF085234 AF124141 AF135794 AJ245709 AK308052 AL117525 AM392791 AM392849 AY005799 BC020479 BC121154	NC_000001 NC_018912 NT_167186 NT_187519 NW_004929294 NG_029764 AX056819 AX251592	NP_005456 NP_859029 NP_001193658 XP_005273051 XP_006725022 XP_005273052 XP_006725023 XP_011542313 XP_011544726 XP_005273054 XP_006725025 XP_011542316 XP_011544729 AAL40392 AAD29089 AAD24196 CAB53537 CAB55977 CAL37669 CAL37727 AAF91073 AAH20479 AAI21155	10000	1	0	AKT3	AKT3	MPPH MPPH2 PKB-GAMMA PKBG PRKBG RAC-PK-gamma RAC-gamma STK-2	rna_protein-coding|genomic_protein-coding	1q44	v-akt murine thymoma viral oncogene homolog 3
218373_at	Sense	NM_001012398 NM_022476 NM_001308325 XM_005256094 XM_005256095 XM_005256096 XM_005256097 XM_005256098 AK023320 AK098222 AK222743 AL133106 BC095401	NM_001012398 NM_022476 NM_001308325 XM_005256094 XM_005256095 XM_005256096 XM_005256097 XM_005256098 AK023320 AK098222 AK222743 AL133106 BC095401	NC_000016 NC_018927 NT_010498 NW_004929402	NP_001012398 NP_071921 NP_001295254 XP_005256151 XP_005256152 XP_005256153 XP_005256154 XP_005256155 BAB14524 BAD96463 CAH56392 AAH95401	64400	1	0	AKTIP	AKTIP	FT1 FTS	rna_protein-coding	16q12.2	AKT interacting protein
223894_s_at	Sense	NM_001012398 NM_022476 NM_001308325 XM_005256094 XM_005256095 XM_005256096 XM_005256097 XM_005256098 AK023320 AK222743 AX259368 BC001134 BC095401	NM_001012398 NM_022476 NM_001308325 XM_005256094 XM_005256095 XM_005256096 XM_005256097 XM_005256098 AK023320 AK222743 BC001134 BC095401	NC_000016 NC_018927 NT_010498 NW_004929402 AX259368	NP_001012398 NP_071921 NP_001295254 XP_005256151 XP_005256152 XP_005256153 XP_005256154 XP_005256155 BAB14524 BAD96463 AAH01134 AAH95401	64400	1	0	AKTIP	AKTIP	FT1 FTS	rna_protein-coding|genomic_protein-coding	16q12.2	AKT interacting protein
1565228_s_at	Sense	NM_000477 NG_009291 A06977 AF190168 AF542069 AK292755 AK298437 AK308044 AK314794 AY358313 AY550967 AY728024 AY960291 BC034023 BC034026 BC035969 BC036003 BC039235 BJ993972 CR749331 CS339763 DA536463 DA642320 DQ891414 DQ894588 DQ986150 GM662929 GN367252 HC484161 HQ537426 M12523 V00494 V00495	NM_000477 A06977 AF190168 AF542069 AK292755 AK298437 AK308044 AK314794 AY358313 AY550967 AY728024 AY960291 BC034023 BC034026 BC035969 BC036003 BC039235 BJ993972 CR749331 DA536463 DA642320 DQ891414 DQ894588 DQ986150 HQ537426 V00494 V00495	NC_000004 NC_018915 NG_009291 NT_016354 NW_004929320 CS339763 GM662929 GN367252 HC484161 M12523	NP_000468 CAA00606 AAF01333 AAN17825 BAF85444 BAG60658 BAG37325 AAQ89947 AAT52213 AAU21642 AAX63425 AAH34023 AAH35969 AAH36003 CAH18185 ABM82340 ABM85514 ABJ16448 AEE60908 CAA23753 CAA23754	213	1	0	ALB	ALB	ANALBA FDAH PRO0883 PRO0903 PRO1341	rna_protein-coding|genomic_protein-coding	4q13.3	albumin
211298_s_at	Sense	NM_000477 A06977 AF190168 AF542069 AK292755 AK298437 AK298461 AK308044 AK314794 AY544124 AY550967 AY728024 BC014308 BC034023 BC034026 BC035969 BC039235 BC041789 CR749331 CS339763 DQ891414 DQ894588 DQ986150 GM662929 GN367252 HC484161 HQ537426 V00494 V00495	NM_000477 A06977 AF190168 AF542069 AK292755 AK298437 AK298461 AK308044 AK314794 AY544124 AY550967 AY728024 BC014308 BC034023 BC034026 BC035969 BC039235 BC041789 CR749331 DQ891414 DQ894588 DQ986150 HQ537426 V00494 V00495	NC_000004 NC_018915 NG_009291 NT_016354 NW_004929320 CS339763 GM662929 GN367252 HC484161	NP_000468 CAA00606 AAF01333 AAN17825 BAF85444 BAG60658 BAG60674 BAG37325 AAT11155 AAT52213 AAU21642 AAH14308 AAH34023 AAH35969 AAH41789 CAH18185 ABM82340 ABM85514 ABJ16448 AEE60908 CAA23753 CAA23754	213	1	0	ALB	ALB	ANALBA FDAH PRO0883 PRO0903 PRO1341	rna_protein-coding|genomic_protein-coding	4q13.3	albumin
214837_at	Sense	NG_009291 M12523	---	NG_009291 M12523	---	213	1	0	ALB	ALB	ANALBA FDAH PRO0883 PRO0903 PRO1341	genomic_protein-coding	4q13.3	albumin
1569362_at	Sense	NM_001243283 NG_029729 BC041127	NM_001243283 BC041127	NC_000003 NC_018914 NT_005612 NW_004929311 NG_029729	NP_001230212	214	1	0	ALCAM	ALCAM	CD166 MEMD	rna_protein-coding|genomic_protein-coding	3q13.1	activated leukocyte cell adhesion molecule
201951_at	Sense	NM_001627 NM_001243280 NG_029729 AB074167 AL833702 BC029639 DQ486139 Y10183	NM_001627 NM_001243280 AB074167 AL833702 BC029639 DQ486139 Y10183	NC_000003 NC_018914 NG_029729 NT_005612 NW_004929311	NP_001618 NP_001230209 ABF48405 CAA71256	214	1	0	ALCAM	ALCAM	CD166 MEMD	rna_protein-coding|genomic_protein-coding	3q13.1	activated leukocyte cell adhesion molecule
201952_at	Sense	NM_001627 NM_001243280 NG_029729 AB074167 AL833702 Y10183	NM_001627 NM_001243280 AB074167 AL833702 Y10183	NC_000003 NC_018914 NG_029729 NT_005612 NW_004929311	NP_001618 NP_001230209 CAA71256	214	1	0	ALCAM	ALCAM	CD166 MEMD	rna_protein-coding|genomic_protein-coding	3q13.1	activated leukocyte cell adhesion molecule
201612_at	Uncertain	U34252	U34252	---	AAB18827	223	1	0	ALDH9A1	ALDH9A1	ALDH4 ALDH7 ALDH9 E3 TMABADH	rna_protein-coding	1q23.1	aldehyde dehydrogenase 9 family member A1
200966_x_at	Sense	NM_000034 NM_184041 NM_184043 NM_001127617 NM_001243177 XM_011545767 XM_011545768 NG_008010 AK026577 AK098778 AK301993 BC000367 BC004333 BC010660 BC012880 BC013614 BC015888 BC016170 BC016800 BU855133 BX647566 FJ474908 KP718611 M11560 M21190 X05236 X12447	NM_000034 NM_184041 NM_184043 NM_001127617 NM_001243177 XM_011545767 XM_011545768 AK026577 AK098778 AK301993 BC000367 BC004333 BC010660 BC012880 BC013614 BC015888 BC016170 BC016800 BU855133 BX647566 FJ474908 M11560 M21190 X05236	NC_000016 NC_018927 NG_008010 NT_187260 NW_004929400 KP718611 X12447	NP_000025 NP_908930 NP_908932 NP_001121089 NP_001230106 XP_011544069 XP_011544070 BAG63399 AAH00367 AAH04333 AAH10660 AAH12880 AAH13614 AAH15888 AAH16170 AAH16800 ACQ91105 AAA51690 AAA51697 CAA28861	226	1	0	ALDOA	ALDOA	ALDA GSD12 HEL-S-87p	rna_protein-coding|genomic_protein-coding	16p11.2	aldolase, fructose-bisphosphate A
214687_x_at	Sense	NM_000034 NM_184041 NM_184043 NM_001127617 NM_001243177 XM_011545767 XM_011545768 NG_008010 AK026577 AK098778 AK301993 BC000367 BC004333 BC010660 BC012880 BC013614 BC015888 BC016170 BC016800 BU855133 BX647566 FJ474908 KP718611 M11560 M21190 X05236 X12447	NM_000034 NM_184041 NM_184043 NM_001127617 NM_001243177 XM_011545767 XM_011545768 AK026577 AK098778 AK301993 BC000367 BC004333 BC010660 BC012880 BC013614 BC015888 BC016170 BC016800 BU855133 BX647566 FJ474908 M11560 M21190 X05236	NC_000016 NC_018927 NG_008010 NT_187260 NW_004929400 KP718611 X12447	NP_000025 NP_908930 NP_908932 NP_001121089 NP_001230106 XP_011544069 XP_011544070 BAG63399 AAH00367 AAH04333 AAH10660 AAH12880 AAH13614 AAH15888 AAH16170 AAH16800 ACQ91105 AAA51690 AAA51697 CAA28861	226	1	0	ALDOA	ALDOA	ALDA GSD12 HEL-S-87p	rna_protein-coding|genomic_protein-coding	16p11.2	aldolase, fructose-bisphosphate A
238996_x_at	Sense	NM_000034 NM_184041 NM_184043 NM_001127617 NM_001243177 XM_011545767 XM_011545768 NG_008010 AK026577 AK098778 AK301993 BC000367 BC004333 BC010660 BC012880 BC013614 BC015888 BC016170 BC016800 BU855133 BX647566 CR536528 CR541880 DQ891065 DQ894246 FJ474908 KP718611 M11560 M21190 X05236 X12447	NM_000034 NM_184041 NM_184043 NM_001127617 NM_001243177 XM_011545767 XM_011545768 AK026577 AK098778 AK301993 BC000367 BC004333 BC010660 BC012880 BC013614 BC015888 BC016170 BC016800 BU855133 BX647566 CR536528 CR541880 DQ891065 DQ894246 FJ474908 M11560 M21190 X05236	NC_000016 NC_018927 NG_008010 NT_187260 NW_004929400 KP718611 X12447	NP_000025 NP_908930 NP_908932 NP_001121089 NP_001230106 XP_011544069 XP_011544070 BAG63399 AAH00367 AAH04333 AAH10660 AAH12880 AAH13614 AAH15888 AAH16170 AAH16800 CAG38765 CAG46678 ABM81991 ABM85172 ACQ91105 AAA51690 AAA51697 CAA28861	226	1	0	ALDOA	ALDOA	ALDA GSD12 HEL-S-87p	rna_protein-coding|genomic_protein-coding	16p11.2	aldolase, fructose-bisphosphate A
204704_s_at	Sense	NM_000035 NG_012387	NM_000035	NC_000009 NC_018920 NG_012387 NT_008470 NW_004929366	NP_000026	229	1	0	ALDOB	ALDOB	ALDB ALDO2	rna_protein-coding|genomic_protein-coding	9q21.3-q22.2	aldolase, fructose-bisphosphate B
204705_x_at	Sense	NM_000035 AK290795 AV656265 BG616536 X02747	NM_000035 AK290795 AV656265 BG616536 X02747	NC_000009 NC_018920 NG_012387 NT_008470 NW_004929366	NP_000026 BAF83484 CAA26526	229	1	0	ALDOB	ALDOB	ALDB ALDO2	rna_protein-coding	9q21.3-q22.2	aldolase, fructose-bisphosphate B
211357_s_at	Sense	NM_000035 NG_012387 AK026411 AV645373 AV656265 BG616536 D00183 M15656 X02747	NM_000035 AK026411 AV645373 AV656265 BG616536 X02747	NC_000009 NC_018920 NG_012387 NT_008470 NW_004929366 D00183 M15656	NP_000026 CAA26526	229	1	0	ALDOB	ALDOB	ALDB ALDO2	rna_protein-coding|genomic_protein-coding	9q21.3-q22.2	aldolase, fructose-bisphosphate B
217238_s_at	Sense	NM_000035 NG_012387 AK026411 AK290795 BC029399 D00183 M15656 X00270 X01098 X02747	NM_000035 AK026411 AK290795 BC029399 X00270 X01098 X02747	NC_000009 NC_018920 NG_012387 NT_008470 NW_004929366 D00183 M15656	NP_000026 BAF83484 AAH29399 CAA25072 CAA25572 CAA26526	229	1	0	ALDOB	ALDOB	ALDB ALDO2	rna_protein-coding|genomic_protein-coding	9q21.3-q22.2	aldolase, fructose-bisphosphate B
223355_at	Sense	NM_019109 XM_011522565 AB019038 AK075373 AK298144 AY359073 BC004402 BC031095 BC031873 CA455103 CS051167	NM_019109 XM_011522565 AB019038 AK075373 AK298144 AY359073 BC004402 BC031095 BC031873 CA455103	NC_000016 NC_018927 NG_009202 NT_010393 NW_004929400 CS051167	NP_061982 XP_011520867 BAA90748 BAC11576 BAG60420 AAQ89432 AAH04402 AAH31095	56052	1	0	ALG1	ALG1	CDG1K HMAT1 HMT-1 HMT1 MT-1 Mat-1 hMat-1	rna_protein-coding|genomic_protein-coding	16p13.3	ALG1, chitobiosyldiphosphodolichol beta-mannosyltransferase
1552304_at	Sense	NM_032834 NG_016389 AK027657	NM_032834 AK027657	NC_000012 NC_018923 NG_016389 NT_009714 NW_004929383	NP_116223 BAB55272	84920	1	0	ALG10	ALG10	ALG10A DIE2 KCR1	rna_protein-coding|genomic_protein-coding	12p11.1	ALG10, alpha-1,2-glucosyltransferase
1552306_at	Sense	NM_032834 NG_016389 AJ312278 AK027657 AK292488 BC022336 BC033730 BC070347 BC075807 BC090948	NM_032834 AJ312278 AK027657 AK292488 BC022336 BC033730 BC070347 BC075807 BC090948	NC_000012 NC_018923 NG_016389 NT_009714 NW_004929383	NP_116223 CAC41349 BAB55272 BAF85177 AAH70347 AAH90948	84920	1	0	ALG10	ALG10	ALG10A DIE2 KCR1	rna_protein-coding|genomic_protein-coding	12p11.1	ALG10, alpha-1,2-glucosyltransferase
228941_at	Sense	NM_001013620 NM_001308340	NM_001013620 NM_001308340	NC_000012 NC_018923 NT_029419 NW_004929384	NP_001013642 NP_001295269	144245	1	0	ALG10B	ALG10B	ALG10 KCR1	rna_protein-coding	12q12	ALG10B, alpha-1,2-glucosyltransferase
238475_at	Sense	NM_001013620 NM_001308340	NM_001013620 NM_001308340	NC_000012 NC_018923 NT_029419 NW_004929384	NP_001013642 NP_001295269	144245	1	0	ALG10B	ALG10B	ALG10 KCR1	rna_protein-coding	12q12	ALG10B, alpha-1,2-glucosyltransferase
242900_at	Sense	NM_001013620 NM_001308340	NM_001013620 NM_001308340	NC_000012 NC_018923 NT_029419 NW_004929384	NP_001013642 NP_001295269	144245	1	0	ALG10B	ALG10B	ALG10 KCR1	rna_protein-coding	12q12	ALG10B, alpha-1,2-glucosyltransferase
208211_s_at	Sense	NM_004304 NG_009445 AB209477 AK296218 EU788003 EU788004 EU788005 EU788006 EU788007 EU788008 EU788009 EU788010 FJ838786 FJ838787 GM868985 LN864494 U62540 U66559	NM_004304 AB209477 AK296218 EU788003 EU788004 EU788005 EU788006 EU788007 EU788008 EU788009 EU788010 FJ838786 FJ838787 LN864494 U62540 U66559	NC_000002 NC_018913 NG_009445 NT_022184 NW_004929300 GM868985	NP_004295 BAD92714 BAG58942 ACI47591 ACI47592 ACI47593 ACI47594 ACI47595 ACI47596 ACI47597 ACI47598 ACZ57900 ACZ57901 CRL66424 AAB71619 AAC51104	238	1	0	ALK	ALK	CD246 NBLST3	rna_protein-coding|genomic_protein-coding	2p23	anaplastic lymphoma receptor tyrosine kinase
208212_s_at	Sense	NM_004304 NG_009445 AB209477 EU788003 EU788004 EU788005 EU788006 EU788007 EU788008 EU788009 EU788010 FJ838786 FJ838787 GM868985 LN864494 U62540	NM_004304 AB209477 EU788003 EU788004 EU788005 EU788006 EU788007 EU788008 EU788009 EU788010 FJ838786 FJ838787 LN864494 U62540	NC_000002 NC_018913 NG_009445 NT_022184 NW_004929300 GM868985	NP_004295 BAD92714 ACI47591 ACI47592 ACI47593 ACI47594 ACI47595 ACI47596 ACI47597 ACI47598 ACZ57900 ACZ57901 CRL66424 AAB71619	238	1	0	ALK	ALK	CD246 NBLST3	rna_protein-coding|genomic_protein-coding	2p23	anaplastic lymphoma receptor tyrosine kinase
1553101_a_at	Sense	NM_017758 AK000129 AK000315 AK025817 AK311161 AL137263 BC062339	NM_017758 AK000129 AK000315 AK025817 AK311161 AL137263 BC062339	NC_000017 NC_018928 NT_010718 NW_004929405	NP_060228 BAA91078 AAH62339	54890	1	0	ALKBH5	ALKBH5	ABH5 OFOXD OFOXD1	rna_protein-coding	17p11.2|17p11.2	alkB homolog 5, RNA demethylase
228034_x_at	Sense	NM_017758	NM_017758	NC_000017 NC_018928 NT_010718 NW_004929405	NP_060228	54890	1	0	ALKBH5	ALKBH5	ABH5 OFOXD OFOXD1	rna_protein-coding	17p11.2|17p11.2	alkB homolog 5, RNA demethylase
234302_s_at	Sense	NM_017758 AK000129 AK025817 AL137263 BC062339 BU740432	NM_017758 AK000129 AK025817 AL137263 BC062339 BU740432	NC_000017 NC_018928 NT_010718 NW_004929405	NP_060228 AAH62339	54890	1	0	ALKBH5	ALKBH5	ABH5 OFOXD OFOXD1	rna_protein-coding	17p11.2|17p11.2	alkB homolog 5, RNA demethylase
223317_at	Sense	NM_032306 AY358858 AY427650 BX334356	NM_032306 AY358858 AY427650 BX334356	NC_000019 NC_018930 NT_011295 NW_004929412	NP_115682 AAQ89217 AAR24624	84266	1	0	ALKBH7	ALKBH7	ABH7 SPATA11 UNQ6002	rna_protein-coding	19p13.3	alkB homolog 7
223318_s_at	Sense	NM_032306 AK223336 AK311956 AY358858 AY427650 BC004393 BX334356	NM_032306 AK223336 AK311956 AY358858 AY427650 BC004393 BX334356	NC_000019 NC_018930 NT_011295 NW_004929412	NP_115682 BAD97056 BAG34896 AAQ89217 AAR24624 AAH04393	84266	1	0	ALKBH7	ALKBH7	ABH7 SPATA11 UNQ6002	rna_protein-coding	19p13.3	alkB homolog 7
227878_s_at	Sense	NM_032306 XM_005259658 AK223336 AY358858 AY427650 BC004393	NM_032306 XM_005259658 AK223336 AY358858 AY427650 BC004393	NC_000019 NC_018930 NT_011295 NW_004929412	NP_115682 XP_005259715 BAD97056 AAQ89217 AAR24624 AAH04393	84266	1	0	ALKBH7	ALKBH7	ABH7 SPATA11 UNQ6002	rna_protein-coding	19p13.3	alkB homolog 7
207206_s_at	Sense	NM_000697 XM_011523780 AF143883 AY527817 M35418 M58704 M62982	NM_000697 XM_011523780 AF143883 M35418 M58704 M62982	NC_000017 NC_018928 NT_010718 NW_004929405 AY527817	NP_000688 XP_011522082 AAD32700 AAA60056 AAA59523 AAA51533	239	1	0	ALOX12	ALOX12	12-LOX 12S-LOX LOG12	rna_protein-coding|genomic_protein-coding	17p13.1	arachidonate 12-lipoxygenase
204445_s_at	Sense	NM_000698 NM_001256154 NM_001320862 BC034464 BC040450 BC130332 BC132677 BC143985 BC143986 HM592259 HQ258335 J03571 J03600 JQ728550	NM_000698 NM_001256154 NM_001320862 BC034464 BC040450 BC130332 BC132677 BC143985 BC143986 HM592259 HQ258335 J03571 J03600 JQ728550	NC_000010 NC_018921 NG_011437 NT_030059 NW_003315935 NW_004929371	NP_000689 NP_001243083 NP_001307791 AAI30333 AAI32678 AAI43986 ADR30799 ADR83089 AAA65450 AAA36183 AFH78150	240	1	0	ALOX5	ALOX5	5-LO 5-LOX 5LPG LOG5	rna_protein-coding	10q11.2	arachidonate 5-lipoxygenase
204446_s_at	Sense	NM_000698 NM_001256153 NM_001256154 NM_001320861 NM_001320862 XM_011539564 XM_011546981 NG_011437 AW403395 BQ003253 J03571 J03600	NM_000698 NM_001256153 NM_001256154 NM_001320861 NM_001320862 XM_011539564 XM_011546981 AW403395 BQ003253 J03571 J03600	NC_000010 NC_018921 NG_011437 NT_030059 NW_003315935 NW_004929371	NP_000689 NP_001243082 NP_001243083 NP_001307790 NP_001307791 XP_011537866 XP_011545283 AAA65450 AAA36183	240	1	0	ALOX5	ALOX5	5-LO 5-LOX 5LPG LOG5	rna_protein-coding|genomic_protein-coding	10q11.2	arachidonate 5-lipoxygenase
214366_s_at	Sense	NM_000698 NM_001256153 NM_001320861 NM_001320862 XM_011539564 XM_011546981 AB208946 AK315223 BC034464 BC040450 BC130332 BC132677 BC143986 HM592260 HM592261 HQ258335 J03571 J03600 JQ728550	NM_000698 NM_001256153 NM_001320861 NM_001320862 XM_011539564 XM_011546981 AB208946 AK315223 BC034464 BC040450 BC130332 BC132677 BC143986 HM592260 HM592261 HQ258335 J03571 J03600 JQ728550	NC_000010 NC_018921 NG_011437 NT_030059 NW_003315935 NW_004929371	NP_000689 NP_001243082 NP_001307790 NP_001307791 XP_011537866 XP_011545283 BAD92183 AAI30333 AAI32678 ADR30800 ADR30801 ADR83089 AAA65450 AAA36183 AFH78150	240	1	0	ALOX5	ALOX5	5-LO 5-LOX 5LPG LOG5	rna_protein-coding	10q11.2	arachidonate 5-lipoxygenase
204174_at	Sense	NM_001629 NM_001204406 AK314143 BC018538 BG569867 DQ891647 DQ894836	NM_001629 NM_001204406 AK314143 BC018538 BG569867 DQ891647 DQ894836	NC_000013 NC_018924 NG_011963 NT_024524 NW_004929388	NP_001620 NP_001191335 AAH18538 ABM82573 ABM85762	241	1	0	ALOX5AP	ALOX5AP	FLAP	rna_protein-coding	13q12	arachidonate 5-lipoxygenase activating protein
207140_at	Sense	NM_001631 J03930	NM_001631	NC_000002 NC_018913 NT_005403 NW_004929305 J03930	NP_001622	248	1	0	ALPI	ALPI	IAP	rna_protein-coding|genomic_protein-coding	2q37.1	alkaline phosphatase, intestinal
211618_s_at	Sense	NM_001631 AK313163 BC132678 J03930 M15694 M31008	NM_001631 AK313163 BC132678 M15694 M31008	NC_000002 NC_018913 NT_005403 NW_004929305 J03930	NP_001622 BAG35981 AAI32679 AAA51703 AAA51704	248	1	0	ALPI	ALPI	IAP	rna_protein-coding|genomic_protein-coding	2q37.1	alkaline phosphatase, intestinal
1557924_s_at	Sense	NM_000478 NM_001127501 XM_006710546 XM_005245818 XM_005245820 AB011406 AB209814 AK298085 AK312667 BC021289 BC066116 BC090861 BC110909 BC126165 BC136325 HQ258287	NM_000478 NM_001127501 XM_006710546 XM_005245818 XM_005245820 AB011406 AB209814 AK298085 AK312667 BC021289 BC066116 BC090861 BC110909 BC126165 BC136325 HQ258287	NC_000001 NC_018912 NG_008940 NT_032977 NW_004929289	NP_000469 NP_001120973 XP_006710609 XP_005245875 XP_005245877 BAA32129 BAD93051 BAH12722 BAG35549 AAH21289 AAH66116 AAH90861 AAI10910 AAI26166 AAI36326 ADR83041	249	1	0	ALPL	ALPL	AP-TNAP APTNAP HOPS TNAP TNSALP	rna_protein-coding	1p36.12	alkaline phosphatase, liver/bone/kidney
215783_s_at	Sense	NM_000478 NM_001127501 NM_001177520 XM_006710546 XM_005245818 NG_008940 AB011406 AB012643 AB209814 AK097413 AK295608 AK298085 BC021289 BC066116 BC090861 BC110909 BC126165 BC136325 M24439	NM_000478 NM_001127501 NM_001177520 XM_006710546 XM_005245818 AB011406 AB012643 AB209814 AK097413 AK295608 AK298085 BC021289 BC066116 BC090861 BC110909 BC126165 BC136325	NC_000001 NC_018912 NG_008940 NT_032977 NW_004929289 M24439	NP_000469 NP_001120973 NP_001170991 XP_006710609 XP_005245875 BAA32129 BAA88367 BAD93051 BAH12123 BAH12722 AAH21289 AAH66116 AAH90861 AAI10910 AAI26166 AAI36326	249	1	0	ALPL	ALPL	AP-TNAP APTNAP HOPS TNAP TNSALP	rna_protein-coding|genomic_protein-coding	1p36.12	alkaline phosphatase, liver/bone/kidney
204664_at	Sense	NM_001632 NG_012189 AF217992 AK075432 BC009647 BC068501 BC094743 HC006778 M12551 M14169 M14170 M19159	NM_001632 AF217992 AK075432 BC009647 BC068501 BC094743 M12551 M14169 M14170	NC_000002 NC_018913 NG_012189 NT_005403 NW_004929305 HC006778 M19159	NP_001623 AAH09647 AAH68501 AAH94743 AAA51706 AAA51708 AAA51709	250	1	0	ALPP	ALPP	ALP PALP PLAP PLAP-1	rna_protein-coding|genomic_protein-coding	2q37	alkaline phosphatase, placental
211619_s_at	Sense	NM_001632 NM_031313 NG_012189 AK075432 AK312931 BC009647 BC068501 BC094743 HC006778 M12551 M13077 M14169 M14170 M19159 AK293017 BC014139 CS223387 J03252 J04948 X53279 X55958	NM_001632 NM_031313 AK075432 AK312931 BC009647 BC068501 BC094743 M12551 M13077 M14169 M14170 AK293017 BC014139 J04948 X53279 X55958	NC_000002 NC_018913 NG_012189 NT_005403 NW_004929305 HC006778 M19159 CS223387 J03252	NP_001623 NP_112603 BAG35774 AAH09647 AAH68501 AAH94743 AAA51706 AAC97139 AAA51708 AAA51709 BAF85706 AAH14139 AAA51700 CAA37374 CAA39425	250 251	2	2	ALPP	ALPP ALPPL2	ALP PALP PLAP PLAP-1 ALPG ALPPL GCAP	rna_protein-coding|genomic_protein-coding	2q37	alkaline phosphatase, placental ||| alkaline phosphatase, placental like 2
210431_at	Sense	NM_031313 AB012642 BC014139 CS223387 J04948 X53279 X55958	NM_031313 AB012642 BC014139 J04948 X53279 X55958	NC_000002 NC_018913 NT_005403 NW_004929305 CS223387	NP_112603 BAA88366 AAH14139 AAA51700 CAA37374 CAA39425	251	1	0	ALPPL2	ALPPL2	ALPG ALPPL GCAP	rna_protein-coding|genomic_protein-coding	2q37	alkaline phosphatase, placental like 2
216377_x_at	Sense	NM_031313 AK293017 BC014139 CS223387 J04948 X53279 X55958	NM_031313 AK293017 BC014139 J04948 X53279 X55958	NC_000002 NC_018913 NT_005403 NW_004929305 CS223387	NP_112603 BAF85706 AAH14139 AAA51700 CAA37374 CAA39425	251	1	0	ALPPL2	ALPPL2	ALPG ALPPL GCAP	rna_protein-coding|genomic_protein-coding	2q37	alkaline phosphatase, placental like 2
221114_at	Sense	NM_016519 NG_042078 AF209780 AF219994 AF263464 AJ537437 AY009124 BC106931 BC106932	NM_016519 AF209780 AF219994 AF263464 AJ537437 BC106931 BC106932	NC_000004 NC_018915 NG_042078 NT_016354 NW_004929320 AY009124	NP_057603 AAG35772 AAF37355 AAF73048 CAD60938 AAI06932 AAI06933	258	1	0	AMBN	AMBN	AI1F	rna_protein-coding|genomic_protein-coding	4q21	ameloblastin
205477_s_at	Sense	NM_001633 BC041593 CS208015 HB867200 X04225 X04494	NM_001633 BC041593 X04225 X04494	NC_000009 NC_018920 NT_008470 NW_004929366 CS208015 HB867200	NP_001624 AAH41593 CAA27803 CAA28182	259	1	0	AMBP	AMBP	A1M EDC1 HCP HI30 IATIL ITI ITIL ITILC UTI	rna_protein-coding|genomic_protein-coding	9q32-q33	alpha-1-microglobulin/bikunin precursor
208410_x_at	Sense	NM_001142 NM_182681 NM_182680 XM_011545489 NG_012040 AF436849 AY040206 M86932	NM_001142 NM_182681 NM_182680 XM_011545489 AF436849 M86932	NC_000023 NC_018934 NG_012494 NT_167197 NW_004929438 NG_012040 AY040206	NP_001133 NP_872622 NP_872621 XP_011543791 AAL30432 AAA51717	265	1	0	AMELX	AMELX	AI1E AIH1 ALGN AMG AMGL AMGX	rna_protein-coding|genomic_protein-coding	Xp22.31-p22.1	amelogenin, X-linked
208220_x_at	Sense	NM_001143 M86933	NM_001143 M86933	NC_000024 NG_008011 NT_011896	NP_001134 AAA51718	266	1	0	AMELY	AMELY	AMGL AMGY	rna_protein-coding	Yp11.2	amelogenin, Y-linked
1552882_a_at	Sense	NM_152424 NG_021345 AK097146 AL833759	NM_152424 AK097146 AL833759	NC_000023 NC_018934 NG_021345 NT_011651 NW_004929443	NP_689637 BAC04964	139285	1	0	AMER1	AMER1	FAM123B OSCS WTX	rna_protein-coding|genomic_protein-coding	Xq11.2	APC membrane recruitment protein 1
202203_s_at	Sense	NM_001144 XM_005255890 XM_005255889 AK023874 BC051032 CA748782 CQ834404 M63175	NM_001144 XM_005255890 XM_005255889 AK023874 BC051032 CA748782 M63175	NC_000016 NC_018927 NT_010498 NW_004929402 CQ834404	NP_001135 XP_005255947 XP_005255946 AAA36671	267	1	0	AMFR	AMFR	GP78 RNF45	rna_protein-coding|genomic_protein-coding	16q21	autocrine motility factor receptor
202204_s_at	Sense	NM_001144 XM_005255890 XM_005255889 AF124145 AK023874 AK123962 BC017043 BC051032 BC056869 BC069197 CQ834404 L35233 M63175	NM_001144 XM_005255890 XM_005255889 AF124145 AK023874 AK123962 BC017043 BC051032 BC056869 BC069197 L35233 M63175	NC_000016 NC_018927 NT_010498 NW_004929402 CQ834404	NP_001135 XP_005255947 XP_005255946 AAD56722 AAH17043 AAH56869 AAH69197 AAA79362 AAA36671	267	1	0	AMFR	AMFR	GP78 RNF45	rna_protein-coding|genomic_protein-coding	16q21	autocrine motility factor receptor
206516_at	Sense	NM_000479 BC033218 BC049194 K03474	NM_000479 BC033218 BC049194	NC_000019 NC_018930 NG_012190 NT_011295 NW_004929412 K03474	NP_000470 AAH49194	268	1	0	AMH	AMH	MIF MIS	rna_protein-coding|genomic_protein-coding	19p13.3	anti-Mullerian hormone
206892_at	Sense	NM_020547 NM_001164690 XM_011538173 XM_011538182 XM_011538186 XM_011538174 XM_011538175 XM_011538176 XM_011538177 XM_011538178 XM_011538180 XM_011538181 NG_015981 AF172932 AK313593 BC126316 BC136356 HQ258327 U29700 X89013	NM_020547 NM_001164690 XM_011538173 XM_011538182 XM_011538186 XM_011538174 XM_011538175 XM_011538176 XM_011538177 XM_011538178 XM_011538180 XM_011538181 AF172932 AK313593 BC126316 BC136356 HQ258327	NC_000012 NC_018923 NG_015981 NT_029419 NW_004929384 U29700 X89013	NP_065434 NP_001158162 XP_011536475 XP_011536484 XP_011536488 XP_011536476 XP_011536477 XP_011536478 XP_011536479 XP_011536480 XP_011536482 XP_011536483 AAD48497 AAI26317 AAI36357 ADR83081	269	1	0	AMHR2	AMHR2	AMHR MISR2 MISRII MRII	rna_protein-coding|genomic_protein-coding	12q13	anti-Mullerian hormone receptor type II
226718_at	Sense	XM_011541812 AB032989	XM_011541812 AB032989	NC_000001 NT_032977	XP_011540114 BAA86477	57463	1	0	AMIGO1	AMIGO1	ALI2 AMIGO AMIGO-1	rna_protein-coding	1p13.3	adhesion molecule with Ig-like domain 1
222108_at	Sense	NM_181847 XM_005268837 AL833007 AY454159 BC047595	NM_181847 XM_005268837 AL833007 AY454159 BC047595	NC_000012 NC_018923 NT_029419 NW_004929384	NP_862830 XP_005268894 CAH56293 AAR83271 AAH47595	347902	1	0	AMIGO2	AMIGO2	ALI1 AMIGO-2 DEGA	rna_protein-coding	12q13.11	adhesion molecule with Ig-like domain 2
229717_at	Sense	NM_198722 BC110418	NM_198722 BC110418	NC_000003 NC_018914 NG_011603 NT_022517 NW_004929309	NP_942015 AAI10419	386724	1	0	AMIGO3	AMIGO3	ALI3 AMIGO-3	rna_protein-coding	3p21	adhesion molecule with Ig-like domain 3
1563792_at	Sense	NG_008276	---	NG_008276	---	81693	1	0	AMN	AMN	PRO1028 amnionless	genomic_protein-coding	14q32.3	amnion associated transmembrane protein
220989_s_at	Sense	NG_008276 AF328788	AF328788	NG_008276	AAK28532	81693	1	0	AMN	AMN	PRO1028 amnionless	genomic_protein-coding|rna_protein-coding	14q32.3	amnion associated transmembrane protein
223587_s_at	Sense	NM_030943 XM_011537202 XM_011537203 AF328788 AK055802 AY358468 BC029948	NM_030943 XM_011537202 XM_011537203 AF328788 AK055802 AY358468 BC029948	NC_000014 NC_018925 NG_008276 NT_026437 NW_004929393	NP_112205 XP_011535504 XP_011535505 AAK28532 BAG51576 AAQ89949	81693	1	0	AMN	AMN	PRO1028 amnionless	rna_protein-coding	14q32.3	amnion associated transmembrane protein
225450_at	Sense	NM_130847 NM_001301007 XM_005273798 XM_011542626 XM_005273801 XM_011542627 XM_011542628 AL137281 BC018449 BX648729	NM_130847 NM_001301007 XM_005273798 XM_011542626 XM_005273801 XM_011542627 XM_011542628 AL137281 BC018449 BX648729	NC_000011 NC_018922 NT_033899 NW_004929380	NP_570899 NP_001287936 XP_005273855 XP_011540928 XP_005273858 XP_011540929 XP_011540930 CAH56180	154810	1	0	AMOTL1	AMOTL1	JEAP	rna_protein-coding	11q14.3	angiomotin like 1
225459_at	Sense	NM_130847 NM_001301007 XM_005273798 XM_011542626 XM_005273801 XM_011542627 XM_011542628 AK024350 AL137281 BX648729	NM_130847 NM_001301007 XM_005273798 XM_011542626 XM_005273801 XM_011542627 XM_011542628 AK024350 AL137281 BX648729	NC_000011 NC_018922 NT_033899 NW_004929380	NP_570899 NP_001287936 XP_005273855 XP_011540928 XP_005273858 XP_011540929 XP_011540930 CAH56180	154810	1	0	AMOTL1	AMOTL1	JEAP	rna_protein-coding	11q14.3	angiomotin like 1
228840_at	Sense	NM_130847 NM_001301007 XM_005273798 XM_011542626 XM_005273801 XM_011542627 XM_011542628 AK074084 AK093699 AL833833 BC014126 BC037539 BC040683 BX648729	NM_130847 NM_001301007 XM_005273798 XM_011542626 XM_005273801 XM_011542627 XM_011542628 AK074084 AK093699 AL833833 BC014126 BC037539 BC040683 BX648729	NC_000011 NC_018922 NT_033899 NW_004929380	NP_570899 NP_001287936 XP_005273855 XP_011540928 XP_005273858 XP_011540929 XP_011540930 BAB84910 BAC04218 CAD38693 AAH14126 AAH37539 CAH56180	154810	1	0	AMOTL1	AMOTL1	JEAP	rna_protein-coding	11q14.3	angiomotin like 1
235277_at	Sense	NM_130847 NM_001301007 XM_005273798 XM_011542626 XM_005273801 XM_011542627 XM_011542628 AK074084 AM393663 BC014126 BC037539 BX648729	NM_130847 NM_001301007 XM_005273798 XM_011542626 XM_005273801 XM_011542627 XM_011542628 AK074084 AM393663 BC014126 BC037539 BX648729	NC_000011 NC_018922 NT_033899 NW_004929380	NP_570899 NP_001287936 XP_005273855 XP_011540928 XP_005273858 XP_011540929 XP_011540930 BAB84910 CAL38539 AAH14126 AAH37539 CAH56180	154810	1	0	AMOTL1	AMOTL1	JEAP	rna_protein-coding	11q14.3	angiomotin like 1
203002_at	Sense	NM_001278683 NM_016201 NM_001278685 XM_006713654 XM_011512881 AB023206 AF175966	NM_001278683 NM_016201 NM_001278685 XM_006713654 XM_011512881 AB023206 AF175966	NC_000003 NC_018914 NT_005612 NW_004929311	NP_001265612 NP_057285 NP_001265614 XP_006713717 XP_011511183 BAA76833 AAD56361	51421	1	0	AMOTL2	AMOTL2	LCCP	rna_protein-coding	3q21-q22	angiomotin like 2
205257_s_at	Sense	NM_001635 NM_139316 XM_006715689 XM_011515271 XM_006715690 AF034996 BC034376 X81438	NM_001635 NM_139316 XM_006715689 XM_011515271 XM_006715690 AF034996 BC034376 X81438	NC_000007 NC_018918 NT_007819 NW_004929329	NP_001626 NP_647477 XP_006715752 XP_011513573 XP_006715753 AAC02977 AAH34376 CAA57197	273	1	0	AMPH	AMPH	AMPH1	rna_protein-coding	7p14-p13	amphiphysin
208498_s_at	Sense	NM_004038 NM_001008221 NM_001008218 NM_001008219 NM_000699 NM_020978 XM_011541262 XM_011541263 BC172291 BC146450 BC156580 AK223463 BC007060 CS588494 DQ892901 DQ896151 M28443 AK127047 BC011179 BC020861 M24895	NM_004038 NM_001008221 NM_001008218 NM_001008219 NM_000699 NM_020978 XM_011541262 XM_011541263 BC172291 BC146450 BC156580 AK223463 BC007060 DQ892901 DQ896151 M28443 AK127047 BC011179 BC020861 M24895	NC_000001 NT_032977 NC_018912 NW_004929290 CS588494	NP_004029 NP_001008222 NP_001008219 NP_001008220 NP_000690 NP_066188 XP_011539564 XP_011539565 AAI72291 AAI46451 AAI56581 BAD97183 AAH07060 ABM83827 ABM87150 AAA51724 BAG54429 AAH11179 AAH20861 AAA35525	276 277 278 279 280	5	2	AMY1A	AMY1A AMY1B AMY1C AMY2A AMY2B	AMY1 AMY2 PA AMY3 HXA	rna_protein-coding|genomic_protein-coding	1p21	amylase, alpha 1A (salivary) ||| amylase, alpha 1B (salivary) ||| amylase, alpha 1C (salivary) ||| amylase, alpha 2A (pancreatic) ||| amylase, alpha 2B (pancreatic)
228023_x_at	Sense	NM_020978 AK095605 DA157436 DB235608	NM_020978 AK095605 DA157436 DB235608	NC_000001 NC_018912 NT_032977 NW_004929290	NP_066188 BAG53093	280	1	0	AMY2B	AMY2B	AMY2 AMY3 HXA	rna_protein-coding	1p21	amylase, alpha 2B (pancreatic)
205141_at	Sense	NM_001145 NM_001097577 BC020704 BC054880 BC062698 BQ773604 CB157060 FJ236304 M11567	NM_001145 NM_001097577 BC020704 BC054880 BC062698 BQ773604 CB157060 FJ236304	NC_000014 NC_018925 NG_008717 NG_033053 NT_026437 NW_004929393 M11567	NP_001136 NP_001091046 AAH20704 AAH54880 AAH62698 ACI45236	283	1	0	ANG	ANG	ALS9 HEL168 RAA1 RNASE4 RNASE5	rna_protein-coding|genomic_protein-coding	14q11.1-q11.2	angiogenin, ribonuclease, RNase A family, 5
1552939_at	Sense	NG_029405 BC029406	BC029406	NG_029405	AAH29406	284	1	0	ANGPT1	ANGPT1	AGP1 AGPT ANG1	genomic_protein-coding|rna_protein-coding	8q23.1	angiopoietin 1
205608_s_at	Sense	NM_001146 NM_001199859 NM_001314051 XR_928319 NG_029405 AK300319 AK304717 BC152411 BC152419 BX648814 D13628 U83508	NM_001146 NM_001199859 NM_001314051 XR_928319 AK300319 AK304717 BC152411 BC152419 BX648814 D13628 U83508	NC_000008 NC_018919 NG_029405 NT_008046 NW_004929340	NP_001137 NP_001186788 NP_001300980 BAG62071 BAG65481 AAI52412 AAI52420 CAI45984 BAA02793 AAB50557	284	1	0	ANGPT1	ANGPT1	AGP1 AGPT ANG1	rna_protein-coding|genomic_protein-coding	8q23.1	angiopoietin 1
205609_at	Sense	NM_001146 NM_001199859 NM_001314051 XR_928319 NG_029405 BC152411 BC152419 BX648814 D13628	NM_001146 NM_001199859 NM_001314051 XR_928319 BC152411 BC152419 BX648814 D13628	NC_000008 NC_018919 NG_029405 NT_008046 NW_004929340	NP_001137 NP_001186788 NP_001300980 AAI52412 AAI52420 CAI45984 BAA02793	284	1	0	ANGPT1	ANGPT1	AGP1 AGPT ANG1	rna_protein-coding|genomic_protein-coding	8q23.1	angiopoietin 1
205572_at	Sense	NM_001147 NM_001118887 NM_001118888 NG_029483 AF004327 AK075219 CS322905	NM_001147 NM_001118887 NM_001118888 AF004327 AK075219	NC_000008 NC_018919 NG_016619 NG_029483 NT_023736 NW_004929335 CS322905	NP_001138 NP_001112359 NP_001112360 AAB63190	285	1	0	ANGPT2	ANGPT2	AGPT2 ANG2	rna_protein-coding|genomic_protein-coding	8p23.1	angiopoietin 2
211148_s_at	Sense	NM_001147 NM_001118887 NM_001118888 AB009865 AF004327 AF187858 AF218015 AK075219 AK290070 AK312541 BC022490 BC126200 BC126202 BC143902 CS322905 HQ258258	NM_001147 NM_001118887 NM_001118888 AB009865 AF004327 AF187858 AF218015 AK075219 AK290070 AK312541 BC022490 BC126200 BC126202 BC143902 HQ258258	NC_000008 NC_018919 NG_016619 NG_029483 NT_023736 NW_004929335 CS322905	NP_001138 NP_001112359 NP_001112360 BAA95590 AAB63190 AAF76526 AAG17257 BAF82759 BAG35440 AAI26201 AAI26203 AAI43903 ADR83012	285	1	0	ANGPT2	ANGPT2	AGPT2 ANG2	rna_protein-coding|genomic_protein-coding	8p23.1	angiopoietin 2
236034_at	Sense	NM_001147 NM_001118887 NM_001118888 NG_029483	NM_001147 NM_001118887 NM_001118888	NC_000008 NC_018919 NG_016619 NG_029483 NT_023736 NW_004929335	NP_001138 NP_001112359 NP_001112360	285	1	0	ANGPT2	ANGPT2	AGPT2 ANG2	rna_protein-coding|genomic_protein-coding	8p23.1	angiopoietin 2
237261_at	Sense	NM_001147 NM_001118887 NM_001118888 NG_029483	NM_001147 NM_001118887 NM_001118888	NC_000008 NC_018919 NG_016619 NG_029483 NT_023736 NW_004929335	NP_001138 NP_001112359 NP_001112360	285	1	0	ANGPT2	ANGPT2	AGPT2 ANG2	rna_protein-coding|genomic_protein-coding	8p23.1	angiopoietin 2
221134_at	Sense	NM_015985 XM_011529239 XM_011529240 XM_011529241 XM_011529242 XM_011529243 XM_006723567 AF074332 CS322907	NM_015985 XM_011529239 XM_011529240 XM_011529241 XM_011529242 XM_011529243 XM_006723567 AF074332	NC_000020 NC_018931 NT_011387 NW_004929416 CS322907	NP_057069 XP_011527541 XP_011527542 XP_011527543 XP_011527544 XP_011527545 XP_006723630 AAD31728	51378	1	0	ANGPT4	ANGPT4	AGP4 ANG-3 ANG4	rna_protein-coding|genomic_protein-coding	20p13	angiopoietin 4
224339_s_at	Sense	NM_004673 XM_005245577 AB056476 AY358278 BC047670 BC050640	NM_004673 XM_005245577 AB056476 AY358278 BC047670 BC050640	NC_000001 NC_018912 NT_004487 NW_004929293	NP_004664 XP_005245634 BAB40691 AAQ88645 AAH50640	9068	1	0	ANGPTL1	ANGPTL1	ANG3 ANGPT3 ARP1 AngY UNQ162 dJ595C2.2	rna_protein-coding	1q25.2	angiopoietin like 1
231773_at	Sense	NM_004673 XM_005245577 AY358278	NM_004673 XM_005245577 AY358278	NC_000001 NC_018912 NT_004487 NW_004929293	NP_004664 XP_005245634 AAQ88645	9068	1	0	ANGPTL1	ANGPTL1	ANG3 ANGPT3 ARP1 AngY UNQ162 dJ595C2.2	rna_protein-coding	1q25.2	angiopoietin like 1
239183_at	Sense	NM_004673 AF086266	NM_004673 AF086266	NC_000001 NC_018912 NT_004487 NW_004929293	NP_004664	9068	1	0	ANGPTL1	ANGPTL1	ANG3 ANGPT3 ARP1 AngY UNQ162 dJ595C2.2	rna_protein-coding	1q25.2	angiopoietin like 1
213001_at	Sense	NM_012098 AF007150 AK074726 AK075026	NM_012098 AF007150 AK074726 AK075026	NC_000009 NC_018920 NT_008470 NW_004929366	NP_036230 BAC11164 BAC11358	23452	1	0	ANGPTL2	ANGPTL2	ARP2 HARP	rna_protein-coding	9q34	angiopoietin like 2
213004_at	Sense	NM_012098 AK074726 AK075026 AK307175 BC012368	NM_012098 AK074726 AK075026 AK307175 BC012368	NC_000009 NC_018920 NT_008470 NW_004929366	NP_036230 BAC11164 BAC11358 AAH12368	23452	1	0	ANGPTL2	ANGPTL2	ARP2 HARP	rna_protein-coding	9q34	angiopoietin like 2
219514_at	Sense	NM_012098 AF125175 AK074726 AK075026 AK312876 AY358274 BC012368 HQ448298	NM_012098 AF125175 AK074726 AK075026 AK312876 AY358274 BC012368 HQ448298	NC_000009 NC_018920 NT_008470 NW_004929366	NP_036230 AAD55357 BAC11164 BAC11358 BAG35727 AAQ88641 AAH12368 ADQ32778	23452	1	0	ANGPTL2	ANGPTL2	ARP2 HARP	rna_protein-coding	9q34	angiopoietin like 2
219803_at	Sense	NM_014495 AF152562 AK289426 AY358273 BC058287	NM_014495 AF152562 AK289426 AY358273 BC058287	NC_000001 NC_018912 NG_028169 NG_033073 NT_032977 NW_004929290	NP_055310 AAD34156 BAF82115 AAQ88640 AAH58287	27329	1	0	ANGPTL3	ANGPTL3	ANG-5 ANGPT5 ANL3 FHBL2	rna_protein-coding	1p31.3	angiopoietin like 3
243799_x_at	Sense	NM_014495 NG_028169 AY569015 FJ515851	NM_014495	NC_000001 NC_018912 NG_028169 NG_033073 NT_032977 NW_004929290 AY569015 FJ515851	NP_055310	27329	1	0	ANGPTL3	ANGPTL3	ANG-5 ANGPT5 ANL3 FHBL2	rna_protein-coding|genomic_protein-coding	1p31.3	angiopoietin like 3
221009_s_at	Sense	NM_139314 NM_001039667 XM_005272484 XM_005272485 NG_012169 AB056477 AF153606 AF202636 AK222489 AK222524 AW954426 AY358275 BC023647 BP397348	NM_139314 NM_001039667 XM_005272484 XM_005272485 AB056477 AF153606 AF202636 AK222489 AK222524 AW954426 AY358275 BC023647 BP397348	NC_000019 NC_018930 NG_012169 NT_011295 NW_004929413	NP_647475 NP_001034756 XP_005272541 XP_005272542 BAB40692 AAD41088 AAG22490 BAD96209 BAD96244 AAQ88642 AAH23647	51129	1	0	ANGPTL4	ANGPTL4	ARP4 FIAF HARP HFARP NL2 PGAR TGQTL UNQ171 pp1158	rna_protein-coding|genomic_protein-coding	19p13.3	angiopoietin like 4
223333_s_at	Sense	NM_139314 NM_001039667 AB056477 AF153606 AF169312 AF202636 AK222489 AK222524 AK303269 AY358275 BC023647	NM_139314 NM_001039667 AB056477 AF153606 AF169312 AF202636 AK222489 AK222524 AK303269 AY358275 BC023647	NC_000019 NC_018930 NG_012169 NT_011295 NW_004929413	NP_647475 NP_001034756 BAB40692 AAD41088 AAF62868 AAG22490 BAD96209 BAD96244 BAG64351 AAQ88642 AAH23647	51129	1	0	ANGPTL4	ANGPTL4	ARP4 FIAF HARP HFARP NL2 PGAR TGQTL UNQ171 pp1158	rna_protein-coding	19p13.3	angiopoietin like 4
223967_at	Sense	NM_031917 NM_001321411 XM_011528347 XM_005260091 XM_011528348 XM_011528349 XM_011528350 AB054064 AF230330 AY358276 BC142632	NM_031917 NM_001321411 XM_011528347 XM_005260091 XM_011528348 XM_011528349 XM_011528350 AB054064 AF230330 AY358276 BC142632	NC_000019 NC_018930 NT_011295 NW_004929414	NP_114123 NP_001308340 XP_011526649 XP_005260148 XP_011526650 XP_011526651 XP_011526652 BAB91248 AAK06404 AAQ88643 AAI42633	83854	1	0	ANGPTL6	ANGPTL6	AGF ARP5	rna_protein-coding	19p13.2	angiopoietin like 6
206423_at	Uncertain	Y16132	Y16132	---	CAA76078	10218	1	0	ANGPTL7	ANGPTL7	AngX CDT6 dJ647M16.1	rna_protein-coding	1p36	angiopoietin like 7
205389_s_at	Sense	NM_020476 NM_001142445 NM_020477 NM_000037 NM_020475 NM_020478 NM_020480 NM_001142446 XM_011544490 XM_011544499 XM_005273476 XM_011544500 XM_011544501 XM_011544502 XM_011544503 XM_011544504 XM_011544505 XM_011544491 XM_011544492 XM_011544493 XM_011544494 XM_011544495 XM_011544496 XM_011544497 XM_011544498 NG_012820 AK129864 U50133 X16609	NM_020476 NM_001142445 NM_020477 NM_000037 NM_020475 NM_020478 NM_020480 NM_001142446 XM_011544490 XM_011544499 XM_005273476 XM_011544500 XM_011544501 XM_011544502 XM_011544503 XM_011544504 XM_011544505 XM_011544491 XM_011544492 XM_011544493 XM_011544494 XM_011544495 XM_011544496 XM_011544497 XM_011544498 AK129864 X16609	NC_000008 NC_018919 NT_167187 NW_004929337 NG_012820 U50133	NP_065209 NP_001135917 NP_065210 NP_000028 NP_065208 NP_065211 NP_065213 NP_001135918 XP_011542792 XP_011542801 XP_005273533 XP_011542802 XP_011542803 XP_011542804 XP_011542805 XP_011542806 XP_011542807 XP_011542793 XP_011542794 XP_011542795 XP_011542796 XP_011542797 XP_011542798 XP_011542799 XP_011542800 CAA34610 CAA34611	286	1	0	ANK1	ANK1	ANK SPH1 SPH2	rna_protein-coding|genomic_protein-coding	8p11.1	ankyrin 1
205390_s_at	Sense	NM_020476 NM_001142445 NM_020477 NM_000037 NM_020475 NM_020478 NM_020480 NM_001142446 XM_011544490 XM_011544499 XM_005273476 XM_011544500 XM_011544501 XM_011544502 XM_011544503 XM_011544504 XM_011544505 XM_011544491 XM_011544492 XM_011544493 XM_011544494 XM_011544495 XM_011544496 XM_011544497 XM_011544498 NG_012820 U50133	NM_020476 NM_001142445 NM_020477 NM_000037 NM_020475 NM_020478 NM_020480 NM_001142446 XM_011544490 XM_011544499 XM_005273476 XM_011544500 XM_011544501 XM_011544502 XM_011544503 XM_011544504 XM_011544505 XM_011544491 XM_011544492 XM_011544493 XM_011544494 XM_011544495 XM_011544496 XM_011544497 XM_011544498	NC_000008 NC_018919 NT_167187 NW_004929337 NG_012820 U50133	NP_065209 NP_001135917 NP_065210 NP_000028 NP_065208 NP_065211 NP_065213 NP_001135918 XP_011542792 XP_011542801 XP_005273533 XP_011542802 XP_011542803 XP_011542804 XP_011542805 XP_011542806 XP_011542807 XP_011542793 XP_011542794 XP_011542795 XP_011542796 XP_011542797 XP_011542798 XP_011542799 XP_011542800	286	1	0	ANK1	ANK1	ANK SPH1 SPH2	rna_protein-coding|genomic_protein-coding	8p11.1	ankyrin 1
205391_x_at	Sense	NM_000037 NM_020478 XM_005273476 XM_011544501 XM_011544503 XM_011544505 XM_011544491 XM_011544492 XM_011544495 XM_011544497 XM_011544498 AK126647 AK223578 M28880	NM_000037 NM_020478 XM_005273476 XM_011544501 XM_011544503 XM_011544505 XM_011544491 XM_011544492 XM_011544495 XM_011544497 XM_011544498 AK126647 AK223578 M28880	NC_000008 NC_018919 NT_167187 NW_004929337	NP_000028 NP_065211 XP_005273533 XP_011542803 XP_011542805 XP_011542807 XP_011542793 XP_011542794 XP_011542797 XP_011542799 XP_011542800 BAG54351 BAD97298 AAA51732	286	1	0	ANK1	ANK1	ANK SPH1 SPH2	rna_protein-coding	8p11.1	ankyrin 1
207087_x_at	Sense	NM_000037 NM_020478 XM_005273476 XM_011544501 XM_011544503 XM_011544505 XM_011544491 XM_011544492 XM_011544495 XM_011544497 XM_011544498 AK126647 AK223578 M28880	NM_000037 NM_020478 XM_005273476 XM_011544501 XM_011544503 XM_011544505 XM_011544491 XM_011544492 XM_011544495 XM_011544497 XM_011544498 AK126647 AK223578 M28880	NC_000008 NC_018919 NT_167187 NW_004929337	NP_000028 NP_065211 XP_005273533 XP_011542803 XP_011542805 XP_011542807 XP_011542793 XP_011542794 XP_011542797 XP_011542799 XP_011542800 BAG54351 BAD97298 AAA51732	286	1	0	ANK1	ANK1	ANK SPH1 SPH2	rna_protein-coding	8p11.1	ankyrin 1
208352_x_at	Sense	NM_000037 NM_020478 XM_005273476 XM_011544501 XM_011544503 XM_011544505 XM_011544491 XM_011544492 XM_011544495 XM_011544497 XM_011544498 AK126647 AK223578 BC030957 M28880	NM_000037 NM_020478 XM_005273476 XM_011544501 XM_011544503 XM_011544505 XM_011544491 XM_011544492 XM_011544495 XM_011544497 XM_011544498 AK126647 AK223578 BC030957 M28880	NC_000008 NC_018919 NT_167187 NW_004929337	NP_000028 NP_065211 XP_005273533 XP_011542803 XP_011542805 XP_011542807 XP_011542793 XP_011542794 XP_011542797 XP_011542799 XP_011542800 BAG54351 BAD97298 AAH30957 AAA51732	286	1	0	ANK1	ANK1	ANK SPH1 SPH2	rna_protein-coding	8p11.1	ankyrin 1
208353_x_at	Sense	NM_020480	NM_020480	NC_000008 NC_018919 NT_167187 NW_004929337	NP_065213	286	1	0	ANK1	ANK1	ANK SPH1 SPH2	rna_protein-coding	8p11.1	ankyrin 1
240363_at	Sense	NG_012820 BX647936	BX647936	NG_012820	---	286	1	0	ANK1	ANK1	ANK SPH1 SPH2	genomic_protein-coding|rna_protein-coding	8p11.1	ankyrin 1
202920_at	Sense	NM_001148 NM_020977 NM_001127493 XM_006714188 XM_006714193 XM_006714194 XM_006714189 XM_005262942 XM_005262945 XM_011531891 XM_006714190 XM_006714191 XM_005262948 XM_006714192 BC017986 BX537758 BX538132 BX538239	NM_001148 NM_020977 NM_001127493 XM_006714188 XM_006714193 XM_006714194 XM_006714189 XM_005262942 XM_005262945 XM_011531891 XM_006714190 XM_006714191 XM_005262948 XM_006714192 BC017986 BX537758 BX538132 BX538239	NC_000004 NC_018915 NG_009006 NT_016354 NW_004929320	NP_001139 NP_066187 NP_001120965 XP_006714251 XP_006714256 XP_006714257 XP_006714252 XP_005262999 XP_005263002 XP_011530193 XP_006714253 XP_006714254 XP_005263005 XP_006714255 CAD97827 CAD98033 CAD98077	287	1	0	ANK2	ANK2	ANK-2 LQT4 brank-2	rna_protein-coding	4q25-q27	ankyrin 2, neuronal
202921_s_at	Sense	NM_001148 NM_020977 NM_001127493 XM_006714188 XM_006714193 XM_006714194 XM_006714189 XM_005262942 XM_005262945 XM_011531891 XM_006714190 XM_006714191 XM_005262948 XM_006714192 BX537758 BX538132 BX538239 X56958 Z26634	NM_001148 NM_020977 NM_001127493 XM_006714188 XM_006714193 XM_006714194 XM_006714189 XM_005262942 XM_005262945 XM_011531891 XM_006714190 XM_006714191 XM_005262948 XM_006714192 BX537758 BX538132 BX538239 X56958 Z26634	NC_000004 NC_018915 NG_009006 NT_016354 NW_004929320	NP_001139 NP_066187 NP_001120965 XP_006714251 XP_006714256 XP_006714257 XP_006714252 XP_005262999 XP_005263002 XP_011530193 XP_006714253 XP_006714254 XP_005263005 XP_006714255 CAD97827 CAD98033 CAD98077 CAA40279 CAB42644	287	1	0	ANK2	ANK2	ANK-2 LQT4 brank-2	rna_protein-coding	4q25-q27	ankyrin 2, neuronal
206385_s_at	Sense	NM_020987 NM_001149 NM_001204403 NM_001204404 NM_001320874 XM_006717791 XM_011539707 XM_006717795 XM_011539708 XM_006717796 XM_011539709 XM_011539710 XM_011539711 XM_011539712 XM_011539713 XM_011539714 XM_011539700 XM_011539715 XM_011539716 XM_006717802 XM_005269715 XM_011539717 XM_005269716 XM_011539718 XM_011539701 XM_011539702 XM_006717793 XM_011539703 XM_011539704 XM_011539705 XM_011539706 AK…	NM_020987 NM_001149 NM_001204403 NM_001204404 NM_001320874 XM_006717791 XM_011539707 XM_006717795 XM_011539708 XM_006717796 XM_011539709 XM_011539710 XM_011539711 XM_011539712 XM_011539713 XM_011539714 XM_011539700 XM_011539715 XM_011539716 XM_006717802 XM_005269715 XM_011539717 XM_005269716 XM_011539718 XM_011539701 XM_011539702 XM_006717793 XM_011539703 XM_011539704 XM_011539705 XM_011539706 AK…	NC_000010 NC_018921 NT_030059 NW_004929376 NG_029917	NP_066267 NP_001140 NP_001191332 NP_001191333 NP_001307803 XP_006717854 XP_011538009 XP_006717858 XP_011538010 XP_006717859 XP_011538011 XP_011538012 XP_011538013 XP_011538014 XP_011538015 XP_011538016 XP_011538002 XP_011538017 XP_011538018 XP_006717865 XP_005269772 XP_011538019 XP_005269773 XP_011538020 XP_011538003 XP_011538004 XP_006717856 XP_011538005 XP_011538006 XP_011538007 XP_011538008 CA…	288	1	0	ANK3	ANK3	ANKYRIN-G MRT37	rna_protein-coding	10q21	ankyrin 3, node of Ranvier (ankyrin G)
207950_s_at	Sense	NM_020987 NM_001149 NM_001204403 NM_001204404 NM_001320874 XM_006717791 XM_011539707 XM_006717795 XM_011539708 XM_006717796 XM_011539709 XM_011539710 XM_011539711 XM_011539714 XM_011539700 XM_011539715 XM_011539716 XM_006717802 XM_005269715 XM_011539717 XM_005269716 XM_011539718 XM_011539701 XM_011539702 XM_006717793 XM_011539703 XM_011539704 XM_011539705 XM_011539706 AK126851 AK292927 AK295661 A…	NM_020987 NM_001149 NM_001204403 NM_001204404 NM_001320874 XM_006717791 XM_011539707 XM_006717795 XM_011539708 XM_006717796 XM_011539709 XM_011539710 XM_011539711 XM_011539714 XM_011539700 XM_011539715 XM_011539716 XM_006717802 XM_005269715 XM_011539717 XM_005269716 XM_011539718 XM_011539701 XM_011539702 XM_006717793 XM_011539703 XM_011539704 XM_011539705 XM_011539706 AK126851 AK292927 AK295661 A…	NC_000010 NC_018921 NT_030059 NW_004929376 NG_029917	NP_066267 NP_001140 NP_001191332 NP_001191333 NP_001307803 XP_006717854 XP_011538009 XP_006717858 XP_011538010 XP_006717859 XP_011538011 XP_011538012 XP_011538013 XP_011538016 XP_011538002 XP_011538017 XP_011538018 XP_006717865 XP_005269772 XP_011538019 XP_005269773 XP_011538020 XP_011538003 XP_011538004 XP_006717856 XP_011538005 XP_011538006 XP_011538007 XP_011538008 BAC86721 BAF85616 BAG58523 C…	288	1	0	ANK3	ANK3	ANKYRIN-G MRT37	rna_protein-coding	10q21	ankyrin 3, node of Ranvier (ankyrin G)
209442_x_at	Sense	NM_020987 NM_001149 NM_001204403 NM_001204404 NM_001320874 XM_006717791 XM_011539707 XM_006717795 XM_011539708 XM_006717796 XM_011539709 XM_011539710 XM_011539711 XM_011539712 XM_011539713 XM_011539714 XM_011539700 XM_011539715 XM_011539716 XM_006717802 XM_005269715 XM_011539717 XM_005269716 XM_011539718 XM_011539701 XM_011539702 XM_006717793 XM_011539703 XM_011539704 XM_011539705 XM_011539706 AK…	NM_020987 NM_001149 NM_001204403 NM_001204404 NM_001320874 XM_006717791 XM_011539707 XM_006717795 XM_011539708 XM_006717796 XM_011539709 XM_011539710 XM_011539711 XM_011539712 XM_011539713 XM_011539714 XM_011539700 XM_011539715 XM_011539716 XM_006717802 XM_005269715 XM_011539717 XM_005269716 XM_011539718 XM_011539701 XM_011539702 XM_006717793 XM_011539703 XM_011539704 XM_011539705 XM_011539706 AK…	NC_000010 NC_018921 NT_030059 NW_004929376 NG_029917	NP_066267 NP_001140 NP_001191332 NP_001191333 NP_001307803 XP_006717854 XP_011538009 XP_006717858 XP_011538010 XP_006717859 XP_011538011 XP_011538012 XP_011538013 XP_011538014 XP_011538015 XP_011538016 XP_011538002 XP_011538017 XP_011538018 XP_006717865 XP_005269772 XP_011538019 XP_005269773 XP_011538020 XP_011538003 XP_011538004 XP_006717856 XP_011538005 XP_011538006 XP_011538007 XP_011538008 BA…	288	1	0	ANK3	ANK3	ANKYRIN-G MRT37	rna_protein-coding	10q21	ankyrin 3, node of Ranvier (ankyrin G)
238786_at	Sense	NM_020987 NM_001149 NM_001204403 NM_001204404 NM_001320874 AW451432	NM_020987 NM_001149 NM_001204403 NM_001204404 NM_001320874 AW451432	NC_000010 NC_018921 NT_030059 NW_004929376 NG_029917	NP_066267 NP_001140 NP_001191332 NP_001191333 NP_001307803	288	1	0	ANK3	ANK3	ANKYRIN-G MRT37	rna_protein-coding	10q21	ankyrin 3, node of Ranvier (ankyrin G)
1552438_a_at	Sense	NM_144708 XM_011510673 XM_011510685 XM_011510686 XM_011510687 XM_011510674 XM_011510691 XM_011510692 XM_011510693 XM_011510694 XM_011510675 XM_011510676 XM_011510677 XM_011510678 XM_011510679 AJ549812 AK058144 BC044907 BC047413	NM_144708 XM_011510673 XM_011510685 XM_011510686 XM_011510687 XM_011510674 XM_011510691 XM_011510692 XM_011510693 XM_011510694 XM_011510675 XM_011510676 XM_011510677 XM_011510678 XM_011510679 AJ549812 AK058144 BC044907 BC047413	NC_000002 NC_018913 NT_005403 NW_004929305	NP_653309 XP_011508975 XP_011508987 XP_011508988 XP_011508989 XP_011508976 XP_011508993 XP_011508994 XP_011508995 XP_011508996 XP_011508977 XP_011508978 XP_011508979 XP_011508980 XP_011508981 CAD71147 BAB71684 AAH44907 AAH47413	150709	1	0	ANKAR	ANKAR	---	rna_protein-coding	2q32.2	ankyrin and armadillo repeat containing
1560369_at	Uncertain	AL833238	AL833238	---	---	56172	1	0	ANKH	ANKH	ANK CCAL2 CMDJ CPPDD HANK MANK	rna_protein-coding	5p15.1	ANKH inorganic pyrophosphate transport regulator
1560370_x_at	Uncertain	AL833238	AL833238	---	---	56172	1	0	ANKH	ANKH	ANK CCAL2 CMDJ CPPDD HANK MANK	rna_protein-coding	5p15.1	ANKH inorganic pyrophosphate transport regulator
220076_at	Uncertain	AK001799	AK001799	---	BAG50976	56172	1	0	ANKH	ANKH	ANK CCAL2 CMDJ CPPDD HANK MANK	rna_protein-coding	5p15.1	ANKH inorganic pyrophosphate transport regulator
223092_at	Sense	NM_054027 AB046801 AK130676 AY358503 BC014526	NM_054027 AB046801 AK130676 AY358503 BC014526	NC_000005 NC_018916 NG_008273 NT_006576 NW_004929321	NP_473368 BAB13407 AAQ88867 AAH14526	56172	1	0	ANKH	ANKH	ANK CCAL2 CMDJ CPPDD HANK MANK	rna_protein-coding	5p15.1	ANKH inorganic pyrophosphate transport regulator
223093_at	Sense	NM_054027 AB046801	NM_054027 AB046801	NC_000005 NC_018916 NG_008273 NT_006576 NW_004929321	NP_473368 BAB13407	56172	1	0	ANKH	ANKH	ANK CCAL2 CMDJ CPPDD HANK MANK	rna_protein-coding	5p15.1	ANKH inorganic pyrophosphate transport regulator
223094_s_at	Sense	NM_054027 AB046801 AF274753 AK001799 AK130676 AK222631 AK315012 AY358503 BC009835 BC014526 DQ892588 DQ895806	NM_054027 AB046801 AF274753 AK001799 AK130676 AK222631 AK315012 AY358503 BC009835 BC014526 DQ892588 DQ895806	NC_000005 NC_018916 NG_008273 NT_006576 NW_004929321	NP_473368 BAB13407 AAF88039 BAG50976 BAD96351 BAG37504 AAQ88867 AAH09835 AAH14526 ABM83514 ABM86732	56172	1	0	ANKH	ANKH	ANK CCAL2 CMDJ CPPDD HANK MANK	rna_protein-coding	5p15.1	ANKH inorganic pyrophosphate transport regulator
229176_at	Sense	NM_054027	NM_054027	NC_000005 NC_018916 NG_008273 NT_006576 NW_004929321	NP_473368	56172	1	0	ANKH	ANKH	ANK CCAL2 CMDJ CPPDD HANK MANK	rna_protein-coding	5p15.1	ANKH inorganic pyrophosphate transport regulator
1569607_s_at	Sense	NM_032250 NM_001012421 NM_001012419 NM_001098805 XM_011545681 XM_005272532 XM_011545682 XM_011517877 XM_011517878 XM_011517879 XM_011543860 XM_005272525 XM_011543861 XR_929257 AL136793 AM393131 BC146681 BC140809 BC167832 BC171793	NM_032250 NM_001012421 NM_001012419 NM_001098805 XM_011545681 XM_005272532 XM_011545682 XM_011517877 XM_011517878 XM_011517879 XM_011543860 XM_005272525 XM_011543861 XR_929257 AL136793 AM393131 BC146681 BC140809 BC167832 BC171793	NC_000009 NC_018920 NT_187214 NW_004929361 NT_008413 NW_004929358 NT_078055 NW_004929348 NT_078070 NW_004929346	NP_115626 NP_001012421 NP_001012419 NP_001092275 XP_011543983 XP_005272589 XP_011543984 XP_011516179 XP_011516180 XP_011516181 XP_011542162 XP_005272582 XP_011542163 CAB66727 CAL38009 AAI46682 AAI40810 AAI67832 AAI71793	84210 441430 441425 728747	4	4	ANKRD20A1	ANKRD20A1 ANKRD20A2 ANKRD20A3 ANKRD20A4	ANKRD20A	rna_protein-coding	9q13!9p12!9q21.11	ankyrin repeat domain 20 family member A1 ||| ankyrin repeat domain 20 family member A2 ||| ankyrin repeat domain 20 family member A3 ||| ankyrin repeat domain 20 family member A4
1570255_s_at	Sense	NM_032250 NM_001012421 NM_001012419 NM_001098805 XM_011545681 XM_005272532 XM_005272525 AL136793 BC140809 BC171793	NM_032250 NM_001012421 NM_001012419 NM_001098805 XM_011545681 XM_005272532 XM_005272525 AL136793 BC140809 BC171793	NC_000009 NC_018920 NT_187214 NW_004929361 NT_008413 NW_004929358 NT_078055 NW_004929348 NT_078070 NW_004929346	NP_115626 NP_001012421 NP_001012419 NP_001092275 XP_011543983 XP_005272589 XP_005272582 CAB66727 AAI40810 AAI71793	84210 441430 441425 728747	4	4	ANKRD20A1	ANKRD20A1 ANKRD20A2 ANKRD20A3 ANKRD20A4	ANKRD20A	rna_protein-coding	9q13!9p12!9q21.11	ankyrin repeat domain 20 family member A1 ||| ankyrin repeat domain 20 family member A2 ||| ankyrin repeat domain 20 family member A3 ||| ankyrin repeat domain 20 family member A4
224012_at	Sense	NM_032250 NM_001012421 NM_001012419 NM_001098805 AL136793	NM_032250 NM_001012421 NM_001012419 NM_001098805 AL136793	NC_000009 NC_018920 NT_187214 NW_004929361 NT_008413 NW_004929358 NT_078055 NW_004929348 NT_078070 NW_004929346	NP_115626 NP_001012421 NP_001012419 NP_001092275 CAB66727	84210 441430 441425 728747	4	4	ANKRD20A1	ANKRD20A1 ANKRD20A2 ANKRD20A3 ANKRD20A4	ANKRD20A	rna_protein-coding	9q13!9p12!9q21.11	ankyrin repeat domain 20 family member A1 ||| ankyrin repeat domain 20 family member A2 ||| ankyrin repeat domain 20 family member A3 ||| ankyrin repeat domain 20 family member A4
212731_at	Sense	NM_001270377 NM_198401 NM_001270378 XM_006716509 AB077205 AK095235 AL832842 BC015811 BC035087 BC060843 U79297	NM_001270377 NM_198401 NM_001270378 XM_006716509 AB077205 AK095235 AL832842 BC015811 BC035087 BC060843 U79297	NC_000008 NC_018919 NT_008046 NW_004929340	NP_001257306 NP_940683 NP_001257307 XP_006716572 BAD23947 BAG53011 CAI46169 AAH60843	157567	1	0	ANKRD46	ANKRD46	ANK-S GENX-115279	rna_protein-coding	8q22.2	ankyrin repeat domain 46
219989_s_at	Sense	NM_152788 NM_001204081 NM_020140 XM_006719514 XM_006719507 AF145204 AF164792 AK294994 BC142669	NM_152788 NM_001204081 NM_020140 XM_006719514 XM_006719507 AF145204 AF164792 AK294994 BC142669	NC_000012 NC_018923 NG_029860 NT_029419 NW_004929384	NP_690001 NP_001191010 NP_064525 XP_006719577 XP_006719570 AAD33951 AAF80756 BAG58059 AAI42670	56899	1	0	ANKS1B	ANKS1B	AIDA AIDA-1 ANKS2 EB-1 EB1 cajalin-2	rna_protein-coding	12q23.1	ankyrin repeat and sterile alpha motif domain containing 1B
227439_at	Sense	NM_001204079 NM_001204080 NM_181670 NM_001204065 NM_001204066 NM_001204067 NM_001204068 NM_001204069 NM_001204070 XM_011538570 XM_006719509 XM_005269029 XM_011538571 XM_011538572 XM_006719511 XM_006719512 XM_006719513 XM_005269032 XM_006719504 XM_006719505 XM_006719506 XM_005269028 BC026313 BC068451 BC150204	NM_001204079 NM_001204080 NM_181670 NM_001204065 NM_001204066 NM_001204067 NM_001204068 NM_001204069 NM_001204070 XM_011538570 XM_006719509 XM_005269029 XM_011538571 XM_011538572 XM_006719511 XM_006719512 XM_006719513 XM_005269032 XM_006719504 XM_006719505 XM_006719506 XM_005269028 BC026313 BC068451 BC150204	NC_000012 NC_018923 NT_029419 NW_004929384	NP_001191008 NP_001191009 NP_858056 NP_001190994 NP_001190995 NP_001190996 NP_001190997 NP_001190998 NP_001190999 XP_011536872 XP_006719572 XP_005269086 XP_011536873 XP_011536874 XP_006719574 XP_006719575 XP_006719576 XP_005269089 XP_006719567 XP_006719568 XP_006719569 XP_005269085 AAH26313 AAH68451 AAI50205	56899	1	0	ANKS1B	ANKS1B	AIDA AIDA-1 ANKS2 EB-1 EB1 cajalin-2	rna_protein-coding	12q23.1	ankyrin repeat and sterile alpha motif domain containing 1B
227440_at	Sense	NM_001204079 NM_001204080 NM_181670 NM_001204065 NM_001204066 NM_001204067 NM_001204068 NM_001204069 NM_001204070 XM_011538570 XM_006719509 XM_005269029 XM_011538571 XM_011538572 XM_006719511 XM_006719512 XM_006719513 XM_005269032 XM_006719504 XM_006719505 XM_006719506 XM_005269028 AK294191 AK295988 AK315954 AM980945 BC026313 BC068451 BC091512 BC150204 BQ614098	NM_001204079 NM_001204080 NM_181670 NM_001204065 NM_001204066 NM_001204067 NM_001204068 NM_001204069 NM_001204070 XM_011538570 XM_006719509 XM_005269029 XM_011538571 XM_011538572 XM_006719511 XM_006719512 XM_006719513 XM_005269032 XM_006719504 XM_006719505 XM_006719506 XM_005269028 AK294191 AK295988 AK315954 AM980945 BC026313 BC068451 BC091512 BC150204 BQ614098	NC_000012 NC_018923 NT_029419 NW_004929384	NP_001191008 NP_001191009 NP_858056 NP_001190994 NP_001190995 NP_001190996 NP_001190997 NP_001190998 NP_001190999 XP_011536872 XP_006719572 XP_005269086 XP_011536873 XP_011536874 XP_006719574 XP_006719575 XP_006719576 XP_005269089 XP_006719567 XP_006719568 XP_006719569 XP_005269085 BAG57507 BAG58763 BAH14325 CAQ37746 AAH26313 AAH68451 AAI50205	56899	1	0	ANKS1B	ANKS1B	AIDA AIDA-1 ANKS2 EB-1 EB1 cajalin-2	rna_protein-coding	12q23.1	ankyrin repeat and sterile alpha motif domain containing 1B
227441_s_at	Sense	NM_152788 NM_001204079 NM_001204080 NM_001204081 NM_181670 NM_020140 NM_001204065 NM_001204066 NM_001204067 NM_001204068 NM_001204069 NM_001204070 XM_011538570 XM_006719509 XM_005269029 XM_011538571 XM_011538572 XM_006719510 XM_006719511 XM_006719512 XM_006719513 XM_006719514 XM_005269032 XM_006719504 XM_006719505 XM_006719506 XM_006719507 XM_005269028 XM_006719508 XR_944628 XR_944629 AF145204 AF…	NM_152788 NM_001204079 NM_001204080 NM_001204081 NM_181670 NM_020140 NM_001204065 NM_001204066 NM_001204067 NM_001204068 NM_001204069 NM_001204070 XM_011538570 XM_006719509 XM_005269029 XM_011538571 XM_011538572 XM_006719510 XM_006719511 XM_006719512 XM_006719513 XM_006719514 XM_005269032 XM_006719504 XM_006719505 XM_006719506 XM_006719507 XM_005269028 XM_006719508 XR_944628 XR_944629 AF145204 AF…	NC_000012 NC_018923 NG_029860 NT_029419 NW_004929384	NP_690001 NP_001191008 NP_001191009 NP_001191010 NP_858056 NP_064525 NP_001190994 NP_001190995 NP_001190996 NP_001190997 NP_001190998 NP_001190999 XP_011536872 XP_006719572 XP_005269086 XP_011536873 XP_011536874 XP_006719573 XP_006719574 XP_006719575 XP_006719576 XP_006719577 XP_005269089 XP_006719567 XP_006719568 XP_006719569 XP_006719570 XP_005269085 XP_006719571 AAD33951 AAF80756 BAF82457 BAG5…	56899	1	0	ANKS1B	ANKS1B	AIDA AIDA-1 ANKS2 EB-1 EB1 cajalin-2	rna_protein-coding	12q23.1	ankyrin repeat and sterile alpha motif domain containing 1B
240292_x_at	Sense	NM_001204079 NM_001204080 NM_181670 NM_001204065 NM_001204066 NM_001204067 NM_001204068 NM_001204069 NM_001204070 XM_011538570 XM_006719509 XM_005269029 XM_011538571 XM_011538572 XM_006719511 XM_006719512 XM_006719513 XM_005269032 XM_006719504 XM_006719505 XM_006719506 XM_005269028 BC068451 BC150204	NM_001204079 NM_001204080 NM_181670 NM_001204065 NM_001204066 NM_001204067 NM_001204068 NM_001204069 NM_001204070 XM_011538570 XM_006719509 XM_005269029 XM_011538571 XM_011538572 XM_006719511 XM_006719512 XM_006719513 XM_005269032 XM_006719504 XM_006719505 XM_006719506 XM_005269028 BC068451 BC150204	NC_000012 NC_018923 NT_029419 NW_004929384	NP_001191008 NP_001191009 NP_858056 NP_001190994 NP_001190995 NP_001190996 NP_001190997 NP_001190998 NP_001190999 XP_011536872 XP_006719572 XP_005269086 XP_011536873 XP_011536874 XP_006719574 XP_006719575 XP_006719576 XP_005269089 XP_006719567 XP_006719568 XP_006719569 XP_005269085 AAH68451 AAI50205	56899	1	0	ANKS1B	ANKS1B	AIDA AIDA-1 ANKS2 EB-1 EB1 cajalin-2	rna_protein-coding	12q23.1	ankyrin repeat and sterile alpha motif domain containing 1B
239087_at	Sense	NM_145865 AK096138 BC112368	NM_145865 AK096138 BC112368	NC_000016 NC_018927 NT_187260 NW_004929400	NP_665872 BAC04707	257629	1	0	ANKS4B	ANKS4B	HARP	rna_protein-coding	16p12.2	ankyrin repeat and sterile alpha motif domain containing 4B
1555269_a_at	Sense	NM_018043 NR_030691 XM_011545121 XM_011545129 XM_006718604 XM_011545130 XM_006718605 XM_011545122 XM_011545123 XM_011545124 XM_011545125 XM_011545126 XM_011545127 XM_011545128 XM_006718602 AK001123 AK293088 AK303971 AL833582 AY728143 BC027590 BC033036	NM_018043 NR_030691 XM_011545121 XM_011545129 XM_006718604 XM_011545130 XM_006718605 XM_011545122 XM_011545123 XM_011545124 XM_011545125 XM_011545126 XM_011545127 XM_011545128 XM_006718602 AK001123 AK293088 AK303971 AL833582 AY728143 BC027590 BC033036	NC_000011 NC_018922 NT_167190 NW_004929380	NP_060513 XP_011543423 XP_011543431 XP_006718667 XP_011543432 XP_006718668 XP_011543424 XP_011543425 XP_011543426 XP_011543427 XP_011543428 XP_011543429 XP_011543430 XP_006718665 BAA91513 BAF85777 BAH14087 AAU82085 AAH27590 AAH33036	55107	1	0	ANO1	ANO1	DOG1 ORAOV2 TAOS2 TMEM16A	rna_protein-coding	11q13.3	anoctamin 1
218804_at	Sense	NM_018043 XM_011545121 XM_011545129 XM_006718604 XM_011545130 XM_006718605 XM_011545122 XM_011545123 XM_011545124 XM_011545125 XM_011545126 XM_011545127 XM_011545128 XM_006718602 AK001123 AL833582 AY728143 BC027590	NM_018043 XM_011545121 XM_011545129 XM_006718604 XM_011545130 XM_006718605 XM_011545122 XM_011545123 XM_011545124 XM_011545125 XM_011545126 XM_011545127 XM_011545128 XM_006718602 AK001123 AL833582 AY728143 BC027590	NC_000011 NC_018922 NT_167190 NW_004929380	NP_060513 XP_011543423 XP_011543431 XP_006718667 XP_011543432 XP_006718668 XP_011543424 XP_011543425 XP_011543426 XP_011543427 XP_011543428 XP_011543429 XP_011543430 XP_006718665 BAA91513 AAU82085 AAH27590	55107	1	0	ANO1	ANO1	DOG1 ORAOV2 TAOS2 TMEM16A	rna_protein-coding	11q13.3	anoctamin 1
218910_at	Sense	NM_018075 NM_001204831 NM_001204832 NM_001204833 NM_001204834 XM_011533887 AK096302 AK131223 AK292368 AL832508 BC038855	NM_018075 NM_001204831 NM_001204832 NM_001204833 NM_001204834 XM_011533887 AK096302 AK131223 AK292368 AL832508 BC038855	NC_000003 NC_018914 NG_028216 NT_022517 NW_004929309	NP_060545 NP_001191760 NP_001191761 NP_001191762 NP_001191763 XP_011532189 BAG53253 BAG54755 BAF85057	55129	1	0	ANO10	ANO10	SCAR10 TMEM16K	rna_protein-coding	3p22.1	anoctamin 10
220111_s_at	Sense	NM_001278596 NM_001278597 XM_006718988 XM_011520982 XM_011520983 XM_011520984 XM_006718990 XM_006718991 XM_011520985 XM_011520975 XM_011520976 XM_011520977 XM_011520978 XM_011520979 XM_011520980 XM_011520981 NG_033827 AJ272204 AK024010 AL137419 BQ025064 FJ384095	NM_001278596 NM_001278597 XM_006718988 XM_011520982 XM_011520983 XM_011520984 XM_006718990 XM_006718991 XM_011520985 XM_011520975 XM_011520976 XM_011520977 XM_011520978 XM_011520979 XM_011520980 XM_011520981 AJ272204 AK024010 AL137419 BQ025064 FJ384095	NC_000012 NC_018923 NG_033827 NT_009759 NW_004929382	NP_001265525 NP_001265526 XP_006719051 XP_011519284 XP_011519285 XP_011519286 XP_006719053 XP_006719054 XP_011519287 XP_011519277 XP_011519278 XP_011519279 XP_011519280 XP_011519281 XP_011519282 XP_011519283 CAC01125 BAB14773 CAH10704 ACL36050	57101	1	0	ANO2	ANO2	C12orf3 TMEM16B	rna_protein-coding|genomic_protein-coding	12p13.3	anoctamin 2
234718_at	Uncertain	AL137419	AL137419	---	CAH10704	57101	1	0	ANO2	ANO2	C12orf3 TMEM16B	rna_protein-coding	12p13.3	anoctamin 2
215241_at	Sense	NM_001313726 NM_031418 NM_001313727 XM_011520282 XM_011520283 AJ300461 X81896	NM_001313726 NM_031418 NM_001313727 XM_011520282 XM_011520283 AJ300461 X81896	NG_042856 NC_000011 NC_018922 NT_009237 NW_004929378	NP_001300655 NP_113606 NP_001300656 XP_011518584 XP_011518585 CAC32454	63982	1	0	ANO3	ANO3	C11orf25 DYT23 DYT24 GENX-3947 TMEM16C	rna_protein-coding	11p14.2	anoctamin 3
229749_at	Sense	NM_001286615 NM_001286616 NM_178826 XM_011537911 XM_011537912 XM_011537913 XM_011537914 XM_011537915 XM_011537916 XM_011537917 XM_006719240 AK091540 AK091591 AK092596 AK293810 AK316105 BC109308	NM_001286615 NM_001286616 NM_178826 XM_011537911 XM_011537912 XM_011537913 XM_011537914 XM_011537915 XM_011537916 XM_011537917 XM_006719240 AK091540 AK091591 AK092596 AK293810 AK316105 BC109308	NC_000012 NC_018923 NT_029419 NW_003315942 NW_004929384	NP_001273544 NP_001273545 NP_849148 XP_011536213 XP_011536214 XP_011536215 XP_011536216 XP_011536217 XP_011536218 XP_011536219 XP_006719303 BAC03688 BAC03704 BAC03924 BAH11602 BAH14476 AAI09309	121601	1	0	ANO4	ANO4	TMEM16D	rna_protein-coding	12q23.1	anoctamin 4
236420_s_at	Sense	NM_001286615 NM_001286616 NM_178826 XM_011537911 XM_011537912 XM_011537913 XM_011537914 XM_011537915 XM_011537916 XM_011537917 XM_006719240 AK091540 AK091591 AK092596	NM_001286615 NM_001286616 NM_178826 XM_011537911 XM_011537912 XM_011537913 XM_011537914 XM_011537915 XM_011537916 XM_011537917 XM_006719240 AK091540 AK091591 AK092596	NC_000012 NC_018923 NT_029419 NW_003315942 NW_004929384	NP_001273544 NP_001273545 NP_849148 XP_011536213 XP_011536214 XP_011536215 XP_011536216 XP_011536217 XP_011536218 XP_011536219 XP_006719303 BAC03688 BAC03704 BAC03924	121601	1	0	ANO4	ANO4	TMEM16D	rna_protein-coding	12q23.1	anoctamin 4
224906_at	Sense	NM_001025356 NM_001142678 NM_001204803 XM_005268706 XM_005268707 NG_028220 AK095979 AL832340 AL833405 BC042383 BC063576 BC073891 BC098410	NM_001025356 NM_001142678 NM_001204803 XM_005268706 XM_005268707 AK095979 AL832340 AL833405 BC042383 BC063576 BC073891 BC098410	NC_000012 NC_018923 NG_028220 NT_029419 NW_004929384	NP_001020527 NP_001136150 NP_001191732 XP_005268763 XP_005268764 CAD38638 AAH98410	196527	1	0	ANO6	ANO6	BDPLT7 SCTS TMEM16F	rna_protein-coding|genomic_protein-coding	12q12	anoctamin 6
240947_at	Sense	NG_028220	---	NG_028220	---	196527	1	0	ANO6	ANO6	BDPLT7 SCTS TMEM16F	genomic_protein-coding	12q12	anoctamin 6
241918_at	Sense	NM_001001891 XM_011511256 XM_011511264 XM_011511257 XM_011511258 XM_011511259 XM_011511260 XM_011511261 XM_011511262 XM_011511263 XR_922931 NG_029845 AK057322 BC028162 BC038852 BC047903	NM_001001891 XM_011511256 XM_011511264 XM_011511257 XM_011511258 XM_011511259 XM_011511260 XM_011511261 XM_011511262 XM_011511263 XR_922931 AK057322 BC028162 BC038852 BC047903	NC_000002 NC_018913 NG_029845 NT_005403 NW_004929308	NP_001001891 XP_011509558 XP_011509566 XP_011509559 XP_011509560 XP_011509561 XP_011509562 XP_011509563 XP_011509564 XP_011509565 AAH28162	50636	1	0	ANO7	ANO7	D-TMPP DTMPP IPCA-5 IPCA5 NGEP PCANAP5 PCANAP5L TMEM16G	rna_protein-coding|genomic_protein-coding	2q37.3	anoctamin 7
1563549_a_at	Sense	NM_020959 AB046843 BC037307	NM_020959 AB046843 BC037307	NC_000019 NC_018930 NT_011295 NW_004929414	NP_066010 BAB13449	57719	1	0	ANO8	ANO8	KIAA1623 TMEM16H	rna_protein-coding	19p13.11	anoctamin 8
227393_at	Sense	NM_001012302 XM_011520046 XM_011520053 XM_011520049 AK026923 AK074088 AK096874 AL832289 BC047946 CQ834410 CQ834594 U33271	NM_001012302 XM_011520046 XM_011520053 XM_011520049 AK026923 AK074088 AK096874 AL832289 BC047946 U33271	NC_000011 NC_018922 NT_009237 NW_004929378 CQ834410 CQ834594	NP_001012302 XP_011518348 XP_011518355 XP_011518351 BAB84914 BAG53386	338440	1	0	ANO9	ANO9	PIG5 TMEM16J TP53I5	rna_protein-coding|genomic_protein-coding	11p15.5	anoctamin 9
202888_s_at	Sense	NM_001150 XM_005254892 XM_011521473 AB209918 BC058928 JC231878 M22324	NM_001150 XM_005254892 XM_011521473 AB209918 BC058928 M22324	NC_000015 NC_018926 NT_010194 NW_004929399 JC231878	NP_001141 XP_005254949 XP_011519775 BAD93155 AAH58928 AAA51719	290	1	0	ANPEP	ANPEP	APN CD13 GP150 LAP1 P150 PEPN	rna_protein-coding|genomic_protein-coding	15q25-q26	alanyl aminopeptidase, membrane
220092_s_at	Sense	NM_032208 NM_053034 NM_018153 XM_011533124 XR_939725 XR_939726 AF279145 AF421380 AK001463 AK025429 AK126783 AK223273 AK292113 AK309553 BC012074 CS430823 EU832615 EU832687 HQ447200 JX424838 JX424839	NM_032208 NM_053034 NM_018153 XM_011533124 XR_939725 XR_939726 AF279145 AF421380 AK001463 AK025429 AK126783 AK223273 AK292113 AK309553 BC012074 EU832615 EU832687 HQ447200 JX424838 JX424839	NC_000002 NC_018913 NG_012649 NT_022184 NW_004929300 CS430823	NP_115584 NP_444262 NP_060623 XP_011531426 AAK52094 AAL26496 BAA91707 BAB15128 BAD96993 BAF84802 AAH12074 ACE87706 ACE87019 ADQ31687 AFQ94038 AFQ94039	84168	1	0	ANTXR1	ANTXR1	ATR GAPO TEM8	rna_protein-coding|genomic_protein-coding	2p13.1	anthrax toxin receptor 1
220093_at	Sense	NG_012649 AK001463 AK126783	AK001463 AK126783	NG_012649	BAA91707	84168	1	0	ANTXR1	ANTXR1	ATR GAPO TEM8	genomic_protein-coding|rna_protein-coding	2p13.1	anthrax toxin receptor 1
224694_at	Sense	NM_032208 XR_939725 NG_012649 AF279145 AK223273	NM_032208 XR_939725 AF279145 AK223273	NC_000002 NC_018913 NG_012649 NT_022184 NW_004929300	NP_115584 AAK52094 BAD96993	84168	1	0	ANTXR1	ANTXR1	ATR GAPO TEM8	rna_protein-coding|genomic_protein-coding	2p13.1	anthrax toxin receptor 1
227660_at	Sense	NM_018153 NG_012649 AK002160 BC012074 BC012475 CS430823	NM_018153 AK002160 BC012074 BC012475	NC_000002 NC_018913 NT_022184 NW_004929300 NG_012649 CS430823	NP_060623 AAH12074 AAH12475	84168	1	0	ANTXR1	ANTXR1	ATR GAPO TEM8	rna_protein-coding|genomic_protein-coding	2p13.1	anthrax toxin receptor 1
234832_at	Sense	NG_012649	---	NG_012649	---	84168	1	0	ANTXR1	ANTXR1	ATR GAPO TEM8	genomic_protein-coding	2p13.1	anthrax toxin receptor 1
1555536_at	Uncertain	AY040326	AY040326	---	AAK77222	118429	1	0	ANTXR2	ANTXR2	CMG-2 CMG2 HFS ISH JHF	rna_protein-coding	4q21.21	anthrax toxin receptor 2
225524_at	Sense	NM_058172 NM_001286780 NM_001286781 NG_015987 AB209913 AK023450 AK055636 AL110207 AL831848 AL832851 BC042596 BC047345 BC114374	NM_058172 NM_001286780 NM_001286781 AB209913 AK023450 AK055636 AL110207 AL831848 AL832851 BC042596 BC047345 BC114374	NC_000004 NC_018915 NG_015987 NT_016354 NW_004929320	NP_477520 NP_001273709 NP_001273710 BAD93150 BAB70976 CAI46157 AAI14375	118429	1	0	ANTXR2	ANTXR2	CMG-2 CMG2 HFS ISH JHF	rna_protein-coding|genomic_protein-coding	4q21.21	anthrax toxin receptor 2
228573_at	Sense	NM_058172 NM_001286780 NM_001286781 NG_015987	NM_058172 NM_001286780 NM_001286781	NC_000004 NC_018915 NG_015987 NT_016354 NW_004929320	NP_477520 NP_001273709 NP_001273710	118429	1	0	ANTXR2	ANTXR2	CMG-2 CMG2 HFS ISH JHF	rna_protein-coding|genomic_protein-coding	4q21.21	anthrax toxin receptor 2
238050_at	Sense	NM_058172 NM_001286780 NM_001286781 NG_015987	NM_058172 NM_001286780 NM_001286781	NC_000004 NC_018915 NG_015987 NT_016354 NW_004929320	NP_477520 NP_001273709 NP_001273710	118429	1	0	ANTXR2	ANTXR2	CMG-2 CMG2 HFS ISH JHF	rna_protein-coding|genomic_protein-coding	4q21.21	anthrax toxin receptor 2
201012_at	Sense	NM_000700 XM_011518608 XM_011518609 AK074480 AX004164 BC001275 BC035993 X05908	NM_000700 XM_011518608 XM_011518609 AK074480 BC001275 BC035993 X05908	NC_000009 NC_018920 NT_008470 NW_004929366 AX004164	NP_000691 XP_011516910 XP_011516911 AAH01275 AAH35993 CAA29338	301	1	0	ANXA1	ANXA1	ANX1 LPC1	rna_protein-coding|genomic_protein-coding	9q21.13	annexin A1
208323_s_at	Sense	NM_004306 NM_001003954 AJ306450 AK223374 AK290281 AW854063 Z11502	NM_004306 NM_001003954 AJ306450 AK223374 AK290281 AW854063 Z11502	NC_000008 NC_018919 NT_008046 NW_004929340	NP_004297 NP_001003954 CAC34622 BAD97094 BAF82970 CAA77578	312	1	0	ANXA13	ANXA13	ANX13 ISA	rna_protein-coding	8q24.13	annexin A13
201590_x_at	Sense	NM_001002858 NM_001002857 NM_004039 NM_001136015 XM_011521475 XM_011521476 XM_011521477 AK124427 AK222542 AK309356 BC001388 BC001748 BC009564 BC013843 BC015834 BC016774 BC021114 BC023990 BC052558 BC052567 BC066955 BC068065 BC093056 BX640598 CQ878716 D00017 FJ224302	NM_001002858 NM_001002857 NM_004039 NM_001136015 XM_011521475 XM_011521476 XM_011521477 AK124427 AK222542 AK309356 BC001388 BC001748 BC009564 BC013843 BC015834 BC016774 BC021114 BC023990 BC052558 BC052567 BC066955 BC068065 BC093056 BX640598 D00017 FJ224302	NC_000015 NC_018926 NT_010194 NW_004929398 CQ878716	NP_001002858 NP_001002857 NP_004030 NP_001129487 XP_011519777 XP_011519778 XP_011519779 AAH01388 AAH09564 AAH15834 AAH16774 AAH21114 AAH23990 AAH52558 AAH52567 AAH66955 AAH68065 AAH93056 CAE45704 BAA00013 ACI45994	302	1	0	ANXA2	ANXA2	ANX2 ANX2L4 CAL1H HEL-S-270 LIP2 LPC2 LPC2D P36 PAP-IV	rna_protein-coding|genomic_protein-coding	15q22.2	annexin A2
210427_x_at	Sense	NM_001002858 NM_001002857 NM_004039 NM_001136015 XM_011521475 XM_011521476 XM_011521477 AK124427 AK222542 AK309356 BC001388 BC001748 BC009564 BC013843 BC015834 BC016774 BC021114 BC023990 BC052558 BC052567 BC066955 BC068065 BC093056 BX640598 CQ878716 D00017 FJ224302	NM_001002858 NM_001002857 NM_004039 NM_001136015 XM_011521475 XM_011521476 XM_011521477 AK124427 AK222542 AK309356 BC001388 BC001748 BC009564 BC013843 BC015834 BC016774 BC021114 BC023990 BC052558 BC052567 BC066955 BC068065 BC093056 BX640598 D00017 FJ224302	NC_000015 NC_018926 NT_010194 NW_004929398 CQ878716	NP_001002858 NP_001002857 NP_004030 NP_001129487 XP_011519777 XP_011519778 XP_011519779 AAH01388 AAH09564 AAH15834 AAH16774 AAH21114 AAH23990 AAH52558 AAH52567 AAH66955 AAH68065 AAH93056 CAE45704 BAA00013 ACI45994	302	1	0	ANXA2	ANXA2	ANX2 ANX2L4 CAL1H HEL-S-270 LIP2 LPC2 LPC2D P36 PAP-IV	rna_protein-coding|genomic_protein-coding	15q22.2	annexin A2
213503_x_at	Sense	NM_001002858 NM_001002857 NM_004039 NM_001136015 XM_011521475 XM_011521476 XM_011521477 AK124427 AK222542 AK309356 BC001388 BC001748 BC009564 BC013843 BC015834 BC016774 BC021114 BC023990 BC052558 BC052567 BC066955 BC068065 BC093056 BX640598 CQ878716 D00017 FJ224302	NM_001002858 NM_001002857 NM_004039 NM_001136015 XM_011521475 XM_011521476 XM_011521477 AK124427 AK222542 AK309356 BC001388 BC001748 BC009564 BC013843 BC015834 BC016774 BC021114 BC023990 BC052558 BC052567 BC066955 BC068065 BC093056 BX640598 D00017 FJ224302	NC_000015 NC_018926 NT_010194 NW_004929398 CQ878716	NP_001002858 NP_001002857 NP_004030 NP_001129487 XP_011519777 XP_011519778 XP_011519779 AAH01388 AAH09564 AAH15834 AAH16774 AAH21114 AAH23990 AAH52558 AAH52567 AAH66955 AAH68065 AAH93056 CAE45704 BAA00013 ACI45994	302	1	0	ANXA2	ANXA2	ANX2 ANX2L4 CAL1H HEL-S-270 LIP2 LPC2 LPC2D P36 PAP-IV	rna_protein-coding|genomic_protein-coding	15q22.2	annexin A2
208816_x_at	Uncertain	M62898	M62898	---	---	304	1	0	ANXA2P2	ANXA2P2	ANX2L2 ANX2P2 LPC2B	rna_pseudo	9p13	annexin A2 pseudogene 2
209369_at	Sense	NM_005139 XM_011531906 BC000871 BU674495 M20560 M63310	NM_005139 XM_011531906 BC000871 BU674495 M20560 M63310	NC_000004 NC_018915 NT_016354 NW_004929320	NP_005130 XP_011530208 AAH00871 AAA59496 AAA52284	306	1	0	ANXA3	ANXA3	ANX3	rna_protein-coding	4q21.21	annexin A3
200782_at	Sense	NM_001154 NG_032042 BC001429 BC004993 BC012804 BC012822 BC018671 BC032093 D00172 EU794590 J03745 M18366 M19384 M21731 X12454	NM_001154 BC001429 BC004993 BC012804 BC012822 BC018671 BC032093 D00172 EU794590 J03745 M18366 M19384 M21731 X12454	NC_000004 NC_018915 NG_032042 NT_016354 NW_004929320	NP_001145 AAH01429 AAH04993 AAH12804 AAH12822 AAH18671 BAA00122 ACJ13644 AAA52386 AAA35570 AAB59545 AAA36166 CAA30985	308	1	0	ANXA5	ANXA5	ANX5 ENX2 HEL-S-7 PP4 RPRGL3	rna_protein-coding|genomic_protein-coding	4q27	annexin A5
210085_s_at	Sense	NM_003568 XM_005245539 XM_011510058 AF230929 AJ009985 BC005830 CR536481 DQ893019 DQ896264	NM_003568 XM_005245539 XM_011510058 AF230929 AJ009985 BC005830 CR536481 DQ893019 DQ896264	NC_000001 NC_018912 NT_004487 NW_004929293	NP_003559 XP_005245596 XP_011508360 AAG16780 CAA08933 AAH05830 CAG38720 ABM83945 ABM87263	8416	1	0	ANXA9	ANXA9	ANX31	rna_protein-coding	1q21	annexin A9
211712_s_at	Sense	NM_003568 XM_011510058 AJ009985 BC005830	NM_003568 XM_011510058 AJ009985 BC005830	NC_000001 NC_018912 NT_004487 NW_004929293	NP_003559 XP_011508360 CAA08933 AAH05830	8416	1	0	ANXA9	ANXA9	ANX31	rna_protein-coding	1q21	annexin A9
205639_at	Sense	NM_001637 NM_001177507 AK223476 AK297016 AK298644 BC025698 M62840	NM_001637 NM_001177507 AK223476 AK297016 AK298644 BC025698 M62840	NC_000007 NC_018918 NT_007819 NW_004929329	NP_001628 NP_001170978 BAD97196 BAH12476 BAH12834 AAH25698 AAA35506	313	1	0	AOAH	AOAH	---	rna_protein-coding	7p14.2	acyloxyacyl hydrolase
203559_s_at	Sense	NM_001272072 NM_001091 XM_011516008 XM_011516009 AK092514 AK296638 AY948960 BC014093 BX648159 M55602 U11862 U11863 X78212	NM_001272072 NM_001091 XM_011516008 XM_011516009 AK092514 AK296638 BC014093 BX648159 M55602 U11862 U11863	NC_000007 NC_018918 NT_007933 NW_004929333 AY948960 X78212	NP_001259001 NP_001082 XP_011514310 XP_011514311 BAG52564 BAG59239 AAH14093 AAA58358 AAC50270 AAB60381	26	1	0	AOC1	AOC1	ABP ABP1 DAO DAO1 KAO	rna_protein-coding|genomic_protein-coding	7q36.1	amine oxidase, copper containing 1
207064_s_at	Sense	NM_001158 NM_009590 AB012943 AF081363 BC142641 CA425343 D88213 DQ060035	NM_001158 NM_009590 AF081363 BC142641 CA425343 D88213	NC_000017 NC_018928 NT_010783 NW_004929407 AB012943 DQ060035	NP_001149 NP_033720 AAD39345 AAI42642 BAA19001	314	1	0	AOC2	AOC2	DAO2 RAO	rna_protein-coding|genomic_protein-coding	17q21	amine oxidase, copper containing 2
204894_s_at	Sense	NM_003734 NM_001277731 NM_001277732 NR_102422 XM_011525419 XR_934584 AB050502 AF054985 AK025727 BC036368 BC050549 DQ143944 U39447	NM_003734 NM_001277731 NM_001277732 NR_102422 XM_011525419 XR_934584 AF054985 AK025727 BC036368 BC050549 U39447	NC_000017 NC_018928 NT_010783 NW_004929407 AB050502 DQ143944	NP_003725 NP_001264660 NP_001264661 XP_011523721 AAC09346 AAH50549 AAC50919	8639	1	0	AOC3	AOC3	HPAO SSAO VAP-1 VAP1	rna_protein-coding|genomic_protein-coding	17q21	amine oxidase, copper containing 3
203350_at	Sense	NM_001030007 NM_001128 AK055122 AK128078 AL110198 BC036283 Y12226	NM_001030007 NM_001128 AK055122 AK128078 AL110198 BC036283 Y12226	NC_000016 NC_018927 NT_010498 NW_004929402	NP_001025178 NP_001119 BAG51473 BAG54627 CAB53673 AAH36283 CAA72902	164	1	0	AP1G1	AP1G1	ADTG CLAPG1	rna_protein-coding	16q23	adaptor related protein complex 1 gamma 1 subunit
225754_at	Sense	NM_001030007 NM_001128 BC036283 BC051747	NM_001030007 NM_001128 BC036283 BC051747	NC_000016 NC_018927 NT_010498 NW_004929402	NP_001025178 NP_001119 AAH36283	164	1	0	AP1G1	AP1G1	ADTG CLAPG1	rna_protein-coding	16q23	adaptor related protein complex 1 gamma 1 subunit
225771_at	Sense	NM_001030007 NM_001128 AK025020 BC003414 BC051747	NM_001030007 NM_001128 AK025020 BC003414 BC051747	NC_000016 NC_018927 NT_010498 NW_004929402	NP_001025178 NP_001119 AAH03414	164	1	0	AP1G1	AP1G1	ADTG CLAPG1	rna_protein-coding	16q23	adaptor related protein complex 1 gamma 1 subunit
223237_x_at	Sense	NM_014203 NM_130787 XM_011526556 XM_011526557 AK094317 AK096757 AL136925	NM_014203 NM_130787 XM_011526556 XM_011526557 AK094317 AK096757 AL136925	NC_000019 NC_018930 NT_011109 NW_004929415	NP_055018 NP_570603 XP_011524858 XP_011524859 BAC04329 CAB66859	160	1	0	AP2A1	AP2A1	ADTAA AP2-ALPHA CLAPA1	rna_protein-coding	19q13.33	adaptor related protein complex 2 alpha 1 subunit
229617_x_at	Sense	NM_014203 NM_130787 XM_011526556 XM_011526557 AK094317 AK096757 AL136925	NM_014203 NM_130787 XM_011526556 XM_011526557 AK094317 AK096757 AL136925	NC_000019 NC_018930 NT_011109 NW_004929415	NP_055018 NP_570603 XP_011524858 XP_011524859 BAC04329 CAB66859	160	1	0	AP2A1	AP2A1	ADTAA AP2-ALPHA CLAPA1	rna_protein-coding	19q13.33	adaptor related protein complex 2 alpha 1 subunit
234068_s_at	Sense	NM_014203 NM_130787 XM_011526556 XM_011526557 AK094317 AL136925 BC014214 DQ892253 DQ895454	NM_014203 NM_130787 XM_011526556 XM_011526557 AK094317 AL136925 BC014214 DQ892253 DQ895454	NC_000019 NC_018930 NT_011109 NW_004929415	NP_055018 NP_570603 XP_011524858 XP_011524859 BAC04329 CAB66859 AAH14214 ABM83179 ABM86380	160	1	0	AP2A1	AP2A1	ADTAA AP2-ALPHA CLAPA1	rna_protein-coding	19q13.33	adaptor related protein complex 2 alpha 1 subunit
211779_x_at	Sense	NM_001242837 NM_012305 XM_011519928 XM_011519929 AB020706 AK027640 AK027891 AK223558 AL117614 BC006155	NM_001242837 NM_012305 XM_011519928 XM_011519929 AB020706 AK027640 AK027891 AK223558 AL117614 BC006155	NC_000011 NC_018922 NT_009237 NT_187656 NT_187681 NW_004929378	NP_001229766 NP_036437 XP_011518230 XP_011518231 BAA74922 BAB55435 BAD97278 CAB56015 AAH06155	161	1	0	AP2A2	AP2A2	ADTAB CLAPA2 HIP-9 HIP9 HYPJ	rna_protein-coding	11p15.5	adaptor related protein complex 2 alpha 2 subunit
212159_x_at	Sense	NM_001242837 NM_012305 XM_011519928 XM_011519929 AB020706 AK027640 AK027891 AK223558 AL117614 BC006155	NM_001242837 NM_012305 XM_011519928 XM_011519929 AB020706 AK027640 AK027891 AK223558 AL117614 BC006155	NC_000011 NC_018922 NT_009237 NT_187656 NT_187681 NW_004929378	NP_001229766 NP_036437 XP_011518230 XP_011518231 BAA74922 BAB55435 BAD97278 CAB56015 AAH06155	161	1	0	AP2A2	AP2A2	ADTAB CLAPA2 HIP-9 HIP9 HYPJ	rna_protein-coding	11p15.5	adaptor related protein complex 2 alpha 2 subunit
212161_at	Sense	NM_001242837 NM_012305 XM_011519928 XM_011519929 AB020706 AK027640 AK094496	NM_001242837 NM_012305 XM_011519928 XM_011519929 AB020706 AK027640 AK094496	NC_000011 NC_018922 NT_009237 NT_187656 NT_187681 NW_004929378	NP_001229766 NP_036437 XP_011518230 XP_011518231 BAA74922	161	1	0	AP2A2	AP2A2	ADTAB CLAPA2 HIP-9 HIP9 HYPJ	rna_protein-coding	11p15.5	adaptor related protein complex 2 alpha 2 subunit
215764_x_at	Sense	NM_001242837 NM_012305 XM_011519928 XM_011519929 AB020706 AK027640 AK094496	NM_001242837 NM_012305 XM_011519928 XM_011519929 AB020706 AK027640 AK094496	NC_000011 NC_018922 NT_009237 NT_187656 NT_187681 NW_004929378	NP_001229766 NP_036437 XP_011518230 XP_011518231 BAA74922	161	1	0	AP2A2	AP2A2	ADTAB CLAPA2 HIP-9 HIP9 HYPJ	rna_protein-coding	11p15.5	adaptor related protein complex 2 alpha 2 subunit
200612_s_at	Sense	NM_001030006 NM_001282 XM_011524448 XM_011524455 XM_011524449 XM_011524450 XM_011524451 XM_005257937 XM_005257938 XM_011524452 XM_011524453 XM_011524454 M34175	NM_001030006 NM_001282 XM_011524448 XM_011524455 XM_011524449 XM_011524450 XM_011524451 XM_005257937 XM_005257938 XM_011524452 XM_011524453 XM_011524454 M34175	NC_000017 NC_018928 NT_010783 NW_004929407	NP_001025177 NP_001273 XP_011522750 XP_011522757 XP_011522751 XP_011522752 XP_011522753 XP_005257994 XP_005257995 XP_011522754 XP_011522755 XP_011522756 AAA35583	163	1	0	AP2B1	AP2B1	ADTB2 AP105B AP2-BETA CLAPB1	rna_protein-coding	17q12	adaptor related protein complex 2 beta 1 subunit
200615_s_at	Sense	NM_001030006 NM_001282 XM_011524448 XM_011524455 XM_011524449 XM_011524450 XM_011524451 XM_005257937 XM_005257938 XM_011524452 XM_011524453 XM_011524454 AK301522 AY341427 BC006201 BC012150 CR749392 M34175	NM_001030006 NM_001282 XM_011524448 XM_011524455 XM_011524449 XM_011524450 XM_011524451 XM_005257937 XM_005257938 XM_011524452 XM_011524453 XM_011524454 AK301522 AY341427 BC006201 BC012150 CR749392 M34175	NC_000017 NC_018928 NT_010783 NW_004929407	NP_001025177 NP_001273 XP_011522750 XP_011522757 XP_011522751 XP_011522752 XP_011522753 XP_005257994 XP_005257995 XP_011522754 XP_011522755 XP_011522756 BAG63026 AAQ20044 AAH06201 AAH12150 CAH18240 AAA35583	163	1	0	AP2B1	AP2B1	ADTB2 AP105B AP2-BETA CLAPB1	rna_protein-coding	17q12	adaptor related protein complex 2 beta 1 subunit
200613_at	Sense	NM_001311198 NM_004068 AK057883 AK300228 U36188	NM_001311198 NM_004068 AK057883 AK300228 U36188	NC_000003 NC_018914 NT_005612 NW_004929311	NP_001298127 NP_004059 BAG61996 AAA93254	1173	1	0	AP2M1	AP2M1	AP50 CLAPM1 mu2	rna_protein-coding	3q28	adaptor related protein complex 2 mu 1 subunit
202120_x_at	Uncertain	X97074	X97074	---	CAA65782	1175	1	0	AP2S1	AP2S1	AP17 CLAPS2 FBH3 FBHOk HHC3	rna_protein-coding	19q13.32	adaptor related protein complex 2 sigma 1 subunit
208074_s_at	Sense	NM_001301076 NM_001301078 NM_001301081 NM_004069 NM_021575 XM_011526423 XM_011526424 BC006337 BG282225 BI561502 BQ221562 X97074	NM_001301076 NM_001301078 NM_001301081 NM_004069 NM_021575 XM_011526423 XM_011526424 BC006337 BG282225 BI561502 BQ221562 X97074	NC_000019 NC_018930 NT_011109 NW_004929415 NG_033136	NP_001288005 NP_001288007 NP_001288010 NP_004060 NP_067586 XP_011524725 XP_011524726 AAH06337 CAA65782	1175	1	0	AP2S1	AP2S1	AP17 CLAPS2 FBH3 FBHOk HHC3	rna_protein-coding	19q13.32	adaptor related protein complex 2 sigma 1 subunit
211047_x_at	Sense	NM_001301076 NM_001301078 NM_001301081 NM_004069 XM_011526423 XM_011526424 NG_033136 BC006337	NM_001301076 NM_001301078 NM_001301081 NM_004069 XM_011526423 XM_011526424 BC006337	NC_000019 NC_018930 NT_011109 NW_004929415 NG_033136	NP_001288005 NP_001288007 NP_001288010 NP_004060 XP_011524725 XP_011524726 AAH06337	1175	1	0	AP2S1	AP2S1	AP17 CLAPS2 FBH3 FBHOk HHC3	rna_protein-coding|genomic_protein-coding	19q13.32	adaptor related protein complex 2 sigma 1 subunit
206679_at	Sense	XM_005251968 AF029106 AF047347 L04953 XR_254217	XM_005251968 AF029106 AF047347 L04953 XR_254217	NC_000009 NT_008470 NW_003315929	XP_005252025 AAC05304 AAC39766 AAA61307	320 101929802	2	2	APBA1	APBA1 LOC101929802	D9S411E LIN10 MINT1 X11 X11A X11ALPHA	rna_protein-coding|rna_ncRNA	9q21.12	amyloid beta precursor protein binding family A member 1 ||| uncharacterized LOC101929802
228101_at	Sense	NM_001163 XM_006717093 XM_011518617 XM_005251968 AL713639 XR_254217	NM_001163 XM_006717093 XM_011518617 XM_005251968 AL713639 XR_254217	NC_000009 NC_018920 NT_008470 NW_003315929 NW_004929366	NP_001154 XP_006717156 XP_011516919 XP_005252025	320 101929802	2	2	APBA1	APBA1 LOC101929802	D9S411E LIN10 MINT1 X11 X11A X11ALPHA	rna_protein-coding|rna_ncRNA	9q21.12	amyloid beta precursor protein binding family A member 1 ||| uncharacterized LOC101929802
209870_s_at	Sense	NM_005503 NM_001130414 XM_011547395 XM_011521492 XM_011547397 XM_011548914 XM_011521493 XM_011548915 XM_011521495 XM_011547401 XM_011548917 XM_011521496 XM_011547402 XM_011548918 XM_011547398 XM_011547399 XM_006725543 XM_005254331 XM_011521488 XM_011548910 XM_011521489 XM_011548911 XM_011521490 XM_011548912 XM_011521491 XM_011547396 XM_011548913 AB014719 AF047348 BC007794 BC082986 U79255	NM_005503 NM_001130414 XM_011547395 XM_011521492 XM_011547397 XM_011548914 XM_011521493 XM_011548915 XM_011521495 XM_011547401 XM_011548917 XM_011521496 XM_011547402 XM_011548918 XM_011547398 XM_011547399 XM_006725543 XM_005254331 XM_011521488 XM_011548910 XM_011521489 XM_011548911 XM_011521490 XM_011548912 XM_011521491 XM_011547396 XM_011548913 AB014719 AF047348 BC007794 BC082986 U79255	NC_000015 NC_018926 NT_010194 NT_187660 NW_004929398 NW_011332701	NP_005494 NP_001123886 XP_011545697 XP_011519794 XP_011545699 XP_011547216 XP_011519795 XP_011547217 XP_011519797 XP_011545703 XP_011547219 XP_011519798 XP_011545704 XP_011547220 XP_011545700 XP_011545701 XP_006725606 XP_005254388 XP_011519790 XP_011547212 XP_011519791 XP_011547213 XP_011519792 XP_011547214 XP_011519793 XP_011545698 XP_011547215 BAA34734 AAC39767 AAH82986 AAB50203	321	1	0	APBA2	APBA2	D15S1518E HsT16821 LIN-10 MGC:14091 MINT2 X11-BETA X11L	rna_protein-coding	15q11-q12	amyloid beta precursor protein binding family A member 2
209871_s_at	Sense	NM_005503 NM_001130414 AB014719	NM_005503 NM_001130414 AB014719	NC_000015 NC_018926 NT_010194 NT_187660 NW_004929398 NW_011332701	NP_005494 NP_001123886 BAA34734	321	1	0	APBA2	APBA2	D15S1518E HsT16821 LIN-10 MGC:14091 MINT2 X11-BETA X11L	rna_protein-coding	15q11-q12	amyloid beta precursor protein binding family A member 2
205146_x_at	Sense	NM_004886 AB021638 BC008338 BC086306	NM_004886 AB021638 BC008338 BC086306	NC_000019 NC_018930 NT_011295 NW_004929412	NP_004877 BAA74430 AAH86306	9546	1	0	APBA3	APBA3	MGC:15815 X11L2 mint3	rna_protein-coding	19p13.3	amyloid beta precursor protein binding family A member 3
215148_s_at	Sense	NM_004886 XM_006722950 XM_006722951 AB021638 AB209603 BC008338 BC086306 BG938716 BM977984	NM_004886 XM_006722950 XM_006722951 AB021638 AB209603 BC008338 BC086306 BG938716 BM977984	NC_000019 NC_018930 NT_011295 NW_004929412	NP_004877 XP_006723013 XP_006723014 BAA74430 BAD92840 AAH86306	9546	1	0	APBA3	APBA3	MGC:15815 X11L2 mint3	rna_protein-coding	19p13.3	amyloid beta precursor protein binding family A member 3
202652_at	Sense	NM_001164 NM_145689 NM_001257321 NM_001257326 NM_001257320 NM_001257325 NM_001257323 NM_001257319 XM_006718209 XM_011520039 XM_011520040 XM_011520041 XM_011520042 XM_006718210 XM_006718211 XM_006718212 XM_006718213 XM_006718214 XM_006718215 XM_011520037 XM_011520038 AK293452 AK297550 AK315965 BC010854 BX538185 EF103274 L77864	NM_001164 NM_145689 NM_001257321 NM_001257326 NM_001257320 NM_001257325 NM_001257323 NM_001257319 XM_006718209 XM_011520039 XM_011520040 XM_011520041 XM_011520042 XM_006718210 XM_006718211 XM_006718212 XM_006718213 XM_006718214 XM_006718215 XM_011520037 XM_011520038 AK293452 AK297550 AK315965 BC010854 BX538185 EF103274 L77864	NC_000011 NC_018922 NT_009237 NW_004929378 NG_029615	NP_001155 NP_663722 NP_001244250 NP_001244255 NP_001244249 NP_001244254 NP_001244252 NP_001244248 XP_006718272 XP_011518341 XP_011518342 XP_011518343 XP_011518344 XP_006718273 XP_006718274 XP_006718275 XP_006718276 XP_006718277 XP_006718278 XP_011518339 XP_011518340 BAH11511 BAH12615 BAH14336 AAH10854 CAD98057 ABL07489 AAB93631	322	1	0	APBB1	APBB1	FE65 MGC:9072 RIR	rna_protein-coding	11p15	amyloid beta precursor protein binding family B member 1
1554571_at	Uncertain	BC035636	BC035636	---	AAH35636	54518	1	0	APBB1IP	APBB1IP	INAG1 PREL1 RARP1 RIAM	rna_protein-coding	10p12.1	amyloid beta precursor protein binding family B member 1 interacting protein
219994_at	Uncertain	AK000812	AK000812	---	BAA91384	54518	1	0	APBB1IP	APBB1IP	INAG1 PREL1 RARP1 RIAM	rna_protein-coding	10p12.1	amyloid beta precursor protein binding family B member 1 interacting protein
230925_at	Sense	NM_019043 XM_006717451 XM_011519514 AB085852 AY152730 BC054516	NM_019043 XM_006717451 XM_011519514 AB085852 AY152730 BC054516	NC_000010 NC_018921 NT_008705 NW_004929370	NP_061916 XP_006717514 XP_011517816 BAC41256 AAN75525 AAH54516	54518	1	0	APBB1IP	APBB1IP	INAG1 PREL1 RARP1 RIAM	rna_protein-coding	10p12.1	amyloid beta precursor protein binding family B member 1 interacting protein
212970_at	Sense	NM_004307 NM_001166050 NM_173075 NM_001166051 NM_001166052 NM_001166053 NM_001166054 XM_006714005 XM_011513687 XM_005248101 XM_006714006 XM_006714007 XM_011513686 XM_006714008 XM_006714009 XM_006714010 XM_006714011 XM_006714012 NG_013337 AL080130	NM_004307 NM_001166050 NM_173075 NM_001166051 NM_001166052 NM_001166053 NM_001166054 XM_006714005 XM_011513687 XM_005248101 XM_006714006 XM_006714007 XM_011513686 XM_006714008 XM_006714009 XM_006714010 XM_006714011 XM_006714012 AL080130	NC_000004 NC_018915 NG_013337 NT_006238 NW_004929317	NP_004298 NP_001159522 NP_775098 NP_001159523 NP_001159524 NP_001159525 NP_001159526 XP_006714068 XP_011511989 XP_005248158 XP_006714069 XP_006714070 XP_011511988 XP_006714071 XP_006714072 XP_006714073 XP_006714074 XP_006714075	323	1	0	APBB2	APBB2	FE65L FE65L1	rna_protein-coding|genomic_protein-coding	4p13	amyloid beta precursor protein binding family B member 2
212972_x_at	Sense	NM_004307 NM_001166050 NM_173075 NM_001166051 NM_001166052 NM_001166053 NM_001166054 NG_013337 AL080130	NM_004307 NM_001166050 NM_173075 NM_001166051 NM_001166052 NM_001166053 NM_001166054 AL080130	NC_000004 NC_018915 NG_013337 NT_006238 NW_004929317	NP_004298 NP_001159522 NP_775098 NP_001159523 NP_001159524 NP_001159525 NP_001159526	323	1	0	APBB2	APBB2	FE65L FE65L1	rna_protein-coding|genomic_protein-coding	4p13	amyloid beta precursor protein binding family B member 2
212985_at	Sense	NM_004307 NM_001166050 NM_173075 NM_001166051 NM_001166052 NM_001166053 NM_001166054 XM_006714005 XM_011513687 XM_005248101 XM_006714006 XM_006714007 XM_011513686 XM_006714008 XM_006714009 XM_006714010 XM_006714011 XM_006714012 NG_013337 AL080130	NM_004307 NM_001166050 NM_173075 NM_001166051 NM_001166052 NM_001166053 NM_001166054 XM_006714005 XM_011513687 XM_005248101 XM_006714006 XM_006714007 XM_011513686 XM_006714008 XM_006714009 XM_006714010 XM_006714011 XM_006714012 AL080130	NC_000004 NC_018915 NG_013337 NT_006238 NW_004929317	NP_004298 NP_001159522 NP_775098 NP_001159523 NP_001159524 NP_001159525 NP_001159526 XP_006714068 XP_011511989 XP_005248158 XP_006714069 XP_006714070 XP_011511988 XP_006714071 XP_006714072 XP_006714073 XP_006714074 XP_006714075	323	1	0	APBB2	APBB2	FE65L FE65L1	rna_protein-coding|genomic_protein-coding	4p13	amyloid beta precursor protein binding family B member 2
213419_at	Sense	NM_004307 NM_001166050 NM_173075 NM_001166051 NM_001166052 NM_001166053 NM_001166054 XM_006714005 XM_011513687 XM_005248101 XM_006714006 XM_006714007 XM_011513686 XM_006714008 XM_006714009 XM_006714010 XM_006714011 XM_006714012 NG_013337 AK226179 AK299800 AK304247 BC027946 BC088372	NM_004307 NM_001166050 NM_173075 NM_001166051 NM_001166052 NM_001166053 NM_001166054 XM_006714005 XM_011513687 XM_005248101 XM_006714006 XM_006714007 XM_011513686 XM_006714008 XM_006714009 XM_006714010 XM_006714011 XM_006714012 AK226179 AK299800 AK304247 BC027946 BC088372	NC_000004 NC_018915 NG_013337 NT_006238 NW_004929317	NP_004298 NP_001159522 NP_775098 NP_001159523 NP_001159524 NP_001159525 NP_001159526 XP_006714068 XP_011511989 XP_005248158 XP_006714069 XP_006714070 XP_011511988 XP_006714071 XP_006714072 XP_006714073 XP_006714074 XP_006714075 BAG61676 BAG65114 AAH27946 AAH88372	323	1	0	APBB2	APBB2	FE65L FE65L1	rna_protein-coding|genomic_protein-coding	4p13	amyloid beta precursor protein binding family B member 2
216750_at	Uncertain	AK024871	AK024871	---	---	323	1	0	APBB2	APBB2	FE65L FE65L1	rna_protein-coding	4p13	amyloid beta precursor protein binding family B member 2
40148_at	Sense	NM_004307 NM_001166050 NM_173075 NM_001166051 NM_001166052 NM_001166053 NM_001166054 XM_006714005 XM_011513687 XM_005248101 XM_006714006 XM_006714007 XM_011513686 XM_006714008 XM_006714009 XM_006714010 XM_006714011 XM_006714012 NG_013337 AK226179 AK299800 AK304247 BC027946 BC088372	NM_004307 NM_001166050 NM_173075 NM_001166051 NM_001166052 NM_001166053 NM_001166054 XM_006714005 XM_011513687 XM_005248101 XM_006714006 XM_006714007 XM_011513686 XM_006714008 XM_006714009 XM_006714010 XM_006714011 XM_006714012 AK226179 AK299800 AK304247 BC027946 BC088372	NC_000004 NC_018915 NG_013337 NT_006238 NW_004929317	NP_004298 NP_001159522 NP_775098 NP_001159523 NP_001159524 NP_001159525 NP_001159526 XP_006714068 XP_011511989 XP_005248158 XP_006714069 XP_006714070 XP_011511988 XP_006714071 XP_006714072 XP_006714073 XP_006714074 XP_006714075 BAG61676 BAG65114 AAH27946 AAH88372	323	1	0	APBB2	APBB2	FE65L FE65L1	rna_protein-coding|genomic_protein-coding	4p13	amyloid beta precursor protein binding family B member 2
203525_s_at	Sense	NM_001127511 NM_001127510 NM_000038 NG_008481 AB210001 BM713901 BM975470 M73548	NM_001127511 NM_001127510 NM_000038 AB210001 BM713901 BM975470 M73548	NC_000005 NC_018916 NG_008481 NT_034772 NW_004929323	NP_001120983 NP_001120982 NP_000029 BAE06083 AAA60353 AAA60354	324	1	0	APC	APC	BTPS2 DP2 DP2.5 DP3 GS PPP1R46	rna_protein-coding|genomic_protein-coding	5q21-q22	adenomatous polyposis coli
203526_s_at	Sense	NM_001127511 NM_001127510 NM_000038 NG_008481 AB210001 M74088	NM_001127511 NM_001127510 NM_000038 AB210001 M74088	NC_000005 NC_018916 NG_008481 NT_034772 NW_004929323	NP_001120983 NP_001120982 NP_000029 BAE06083 AAA03586	324	1	0	APC	APC	BTPS2 DP2 DP2.5 DP3 GS PPP1R46	rna_protein-coding|genomic_protein-coding	5q21-q22	adenomatous polyposis coli
203527_s_at	Sense	NM_001127511 NM_001127510 NM_000038 NG_008481 AB210001 M73548	NM_001127511 NM_001127510 NM_000038 AB210001 M73548	NC_000005 NC_018916 NG_008481 NT_034772 NW_004929323	NP_001120983 NP_001120982 NP_000029 BAE06083 AAA60353 AAA60354	324	1	0	APC	APC	BTPS2 DP2 DP2.5 DP3 GS PPP1R46	rna_protein-coding|genomic_protein-coding	5q21-q22	adenomatous polyposis coli
215310_at	Sense	NG_008481 AF038181	AF038181	NG_008481	---	324	1	0	APC	APC	BTPS2 DP2 DP2.5 DP3 GS PPP1R46	genomic_protein-coding|rna_protein-coding	5q21-q22	adenomatous polyposis coli
216933_x_at	Sense	NM_001127511 NM_001127510 NM_000038 NG_008481 AB210001 AK289567 AK294544 BC034955 BC111462 BC111591 BC111930 M73548 M74088 S67788	NM_001127511 NM_001127510 NM_000038 AB210001 AK289567 AK294544 BC034955 BC111462 BC111591 BC111930 M73548 M74088 S67788	NC_000005 NC_018916 NG_008481 NT_034772 NW_004929323	NP_001120983 NP_001120982 NP_000029 BAE06083 BAF82256 BAH11802 AAI11463 AAI11592 AAI11931 AAA60353 AAA60354 AAA03586 AAD13998	324	1	0	APC	APC	BTPS2 DP2 DP2.5 DP3 GS PPP1R46	rna_protein-coding|genomic_protein-coding	5q21-q22	adenomatous polyposis coli
205320_at	Sense	NM_005883 XM_006722608 XM_006722610 XM_005259475 XM_006722607 XM_006722609 AB012162 AB022529	NM_005883 XM_006722608 XM_006722610 XM_005259475 XM_006722607 XM_006722609 AB012162	NC_000019 NC_018930 NT_011295 NW_004929412 AB022529	NP_005874 XP_006722671 XP_006722673 XP_005259532 XP_006722670 XP_006722672 BAA34611	10297	1	0	APC2	APC2	APCL	rna_protein-coding|genomic_protein-coding	19p13.3	adenomatosis polyposis coli 2
217174_s_at	Sense	NM_005883 XM_006722608 XM_006722610 XM_005259475 XM_006722607 XM_006722609 AB012162 AF110334 AF128222 AJ012652 AL078616 BC020381 BC032573	NM_005883 XM_006722608 XM_006722610 XM_005259475 XM_006722607 XM_006722609 AB012162 AF110334 AF128222 AJ012652 AL078616 BC020381 BC032573	NC_000019 NC_018930 NT_011295 NW_004929412	NP_005874 XP_006722671 XP_006722673 XP_005259532 XP_006722670 XP_006722672 BAA34611 AAD28183 AAF01784 CAB61207 AAH32573	10297	1	0	APC2	APC2	APCL	rna_protein-coding	19p13.3	adenomatosis polyposis coli 2
225016_at	Sense	NM_153000 NG_027685 AB056722 AB104887 AF461902 AL110199 BC053324 CQ756578	NM_153000 AB056722 AB104887 AF461902 AL110199 BC053324	NC_000018 NC_018929 NG_027685 NT_010859 NW_004929409 CQ756578	NP_694545 BAC15563 BAC65165 AAQ04816 AAH53324	147495	1	0	APCDD1	APCDD1	B7323 DRAPC1 FP7019 HHS HTS HYPT1	rna_protein-coding|genomic_protein-coding	18p11.22	adenomatosis polyposis coli down-regulated 1
235548_at	Sense	NM_153360 NM_001304787 AK074647 CQ782621	NM_153360 NM_001304787 AK074647	NC_000020 NC_018931 NT_011362 NW_004929418 CQ782621	NP_699191 NP_001291716 BAC11111	164284	1	0	APCDD1L	APCDD1L	---	rna_protein-coding|genomic_protein-coding	20q13.32	adenomatosis polyposis coli down-regulated 1-like
206350_at	Sense	NM_001639 BC007039 BC007058 D00097 FJ460512 HC250941 HC311130 X04608	NM_001639 BC007039 BC007058 FJ460512 X04608	NC_000001 NC_018912 NT_004487 NW_004929293 D00097 HC250941 HC311130	NP_001630 AAH07039 AAH07058 ACS44649 CAA28275	325	1	0	APCS	APCS	HEL-S-92n PTX2 SAP	rna_protein-coding|genomic_protein-coding	1q21-q23	amyloid P component, serum
242015_x_at	Sense	NG_011438	---	NG_011438	---	327	1	0	APEH	APEH	AARE ACPH APH D3F15S2 D3S48E DNF15S2 OPH	genomic_protein-coding	3p21.31	acylaminoacyl-peptide hydrolase
1554417_s_at	Sense	NM_001077628 NM_016022 NM_001243771 NR_045033 XM_006711362 AF151835 AF508787 AK027879 AK075295 AK075452 AK297680 AK300640 AK314490 AX775955 AX775957 AY113698 AY113699 AY358951 BC001230 BC008732 BC009501 BC015568 BC017699 BC020590 BC068606 CQ783433 HQ447145 JF432669 JF432870	NM_001077628 NM_016022 NM_001243771 NR_045033 XM_006711362 AF151835 AF508787 AK027879 AK075295 AK075452 AK297680 AK300640 AK314490 AX775955 AX775957 AY113698 AY113699 AY358951 BC001230 BC008732 BC009501 BC015568 BC017699 BC020590 BC068606 HQ447145 JF432669 JF432870	NC_000001 NC_018912 NG_029952 NT_004487 NW_004929293 CQ783433	NP_001071096 NP_057106 NP_001230700 XP_006711425 AAD34072 AAN63816 BAG51389 BAC11529 BAG52142 BAG60040 BAG62329 CAE11677 CAE11678 AAM61955 AAM61956 AAQ89310 AAH01230 AAH08732 AAH09501 AAH15568 AAH17699 AAH20590 ADQ31632 ADZ15886 ADZ16087	51107	1	0	APH1A	APH1A	6530402N02Rik APH-1 APH-1A CGI-78	rna_protein-coding|genomic_protein-coding	1p36.13-q31.3	aph-1 homolog A, gamma secretase subunit
218389_s_at	Sense	NM_001077628 NM_016022 NM_001243771 NM_001243772 NR_045033 NR_045034 NR_045035 XM_006711362 NG_029952 AF151835 AF508787 AK075295 AK075452 AK125685 AK298832 AK307358 AX775955 AX775957 AY358951 BC001230 BC008732 BC009501 BC015568 BC017699 BC020590 CQ783433	NM_001077628 NM_016022 NM_001243771 NM_001243772 NR_045033 NR_045034 NR_045035 XM_006711362 AF151835 AF508787 AK075295 AK075452 AK125685 AK298832 AK307358 AX775955 AX775957 AY358951 BC001230 BC008732 BC009501 BC015568 BC017699 BC020590	NC_000001 NC_018912 NG_029952 NT_004487 NW_004929293 CQ783433	NP_001071096 NP_057106 NP_001230700 NP_001230701 XP_006711425 AAD34072 AAN63816 BAC11529 BAG52142 BAG60962 CAE11677 CAE11678 AAQ89310 AAH01230 AAH08732 AAH09501 AAH15568 AAH17699 AAH20590	51107	1	0	APH1A	APH1A	6530402N02Rik APH-1 APH-1A CGI-78	rna_protein-coding|genomic_protein-coding	1p36.13-q31.3	aph-1 homolog A, gamma secretase subunit
237327_at	Sense	NG_029952	---	NG_029952	---	51107	1	0	APH1A	APH1A	6530402N02Rik APH-1 APH-1A CGI-78	genomic_protein-coding	1p36.13-q31.3	aph-1 homolog A, gamma secretase subunit
221036_s_at	Sense	NM_031301 AF508794 AK291204 AK307725 AL136671 AY358698 BC020905	NM_031301 AF508794 AK291204 AK307725 AL136671 AY358698 BC020905	NC_000015 NC_018926 NT_010194 NW_004929398	NP_112591 AAN63817 BAF83893 CAB66606 AAQ89061 AAH20905	83464	1	0	APH1B	APH1B	APH-1B PRO1328 PSFL TAAV688	rna_protein-coding	15q22.2	aph-1 homolog B, gamma secretase subunit
226358_at	Sense	NM_031301 NM_001145646 AK057677	NM_031301 NM_001145646 AK057677	NC_000015 NC_018926 NT_010194 NW_004929398	NP_112591 NP_001139118	83464	1	0	APH1B	APH1B	APH-1B PRO1328 PSFL TAAV688	rna_protein-coding	15q22.2	aph-1 homolog B, gamma secretase subunit
222856_at	Sense	NM_017413 NG_016718 AK001855 BC021104	NM_017413 AK001855 BC021104	NC_000023 NC_018934 NG_016718 NT_011786 NW_004929446	NP_059109 AAH21104	8862	1	0	APLN	APLN	APEL XNPEP2	rna_protein-coding|genomic_protein-coding	Xq25	apelin
213592_at	Sense	NM_005161 AK075252 AK097232	NM_005161 AK075252 AK097232	NC_000011 NC_018922 NT_167190 NW_004929380	NP_005152 BAG52096 BAG53437	187	1	0	APLNR	APLNR	AGTRL1 APJ APJR HG11	rna_protein-coding	11q12	apelin receptor
209462_at	Sense	NM_001024807 NM_005166 AK092376 BC012889 BC013850 BQ219233 U48437	NM_001024807 NM_005166 AK092376 BC012889 BC013850 BQ219233 U48437	NC_000019 NC_018930 NT_011109 NW_004929415	NP_001019978 NP_005157 AAH12889 AAB96331	333	1	0	APLP1	APLP1	APLP	rna_protein-coding	19q13.1	amyloid beta precursor like protein 1
208248_x_at	Sense	NM_001142276 NM_001142277 NM_001142278 NM_001243299 NR_024515 NR_024516 AF168956 AK056883 AK122834 BC000373 BM992563 BX647107 L19597 Z22572	NM_001142276 NM_001142277 NM_001142278 NM_001243299 NR_024515 NR_024516 AF168956 AK056883 AK122834 BC000373 BM992563 BX647107 L19597 Z22572	NC_000011 NC_018922 NT_033899 NW_004929381	NP_001135748 NP_001135749 NP_001135750 NP_001230228 AAD47291 AAH00373 AAA35601 CAA80295	334	1	0	APLP2	APLP2	APLP-2 APPH APPL2 CDEBP	rna_protein-coding	11q24	amyloid beta precursor like protein 2
208702_x_at	Sense	NM_001642 NM_001142276 NM_001142277 NM_001142278 NM_001243299 NR_024515 NR_024516 AF168956 AK056883 AK122834 AK124457 AK128162 AK225283 AK308248 AK308932 BC000373 BX647107 L09209 L19597 S60099 Z22572	NM_001642 NM_001142276 NM_001142277 NM_001142278 NM_001243299 NR_024515 NR_024516 AF168956 AK056883 AK122834 AK124457 AK128162 AK225283 AK308248 AK308932 BC000373 BX647107 L09209 L19597 S60099 Z22572	NC_000011 NC_018922 NG_029770 NT_033899 NW_004929381	NP_001633 NP_001135748 NP_001135749 NP_001135750 NP_001230228 AAD47291 BAG54641 AAH00373 AAA35526 AAA35601 AAC60589 CAA80295	334	1	0	APLP2	APLP2	APLP-2 APPH APPL2 CDEBP	rna_protein-coding	11q24	amyloid beta precursor like protein 2
208703_s_at	Sense	NM_001642 NM_001142276 NM_001142277 NM_001142278 NM_001243299 NR_024515 NR_024516 AF168956 AK056883 AK122834 AK128162 AK308932 BC000373 BX647107 L09209 L19597 S60099 Z22572	NM_001642 NM_001142276 NM_001142277 NM_001142278 NM_001243299 NR_024515 NR_024516 AF168956 AK056883 AK122834 AK128162 AK308932 BC000373 BX647107 L09209 L19597 S60099 Z22572	NC_000011 NC_018922 NG_029770 NT_033899 NW_004929381	NP_001633 NP_001135748 NP_001135749 NP_001135750 NP_001230228 AAD47291 BAG54641 AAH00373 AAA35526 AAA35601 AAC60589 CAA80295	334	1	0	APLP2	APLP2	APLP-2 APPH APPL2 CDEBP	rna_protein-coding	11q24	amyloid beta precursor like protein 2
208704_x_at	Sense	NM_001642 NM_001142276 NM_001142277 NM_001142278 NM_001243299 NR_024515 NR_024516 AK056883 AK122834 AK128162 BC000373 BM992563 BX647107 L19597 Z22572	NM_001642 NM_001142276 NM_001142277 NM_001142278 NM_001243299 NR_024515 NR_024516 AK056883 AK122834 AK128162 BC000373 BM992563 BX647107 L19597 Z22572	NC_000011 NC_018922 NG_029770 NT_033899 NW_004929381	NP_001633 NP_001135748 NP_001135749 NP_001135750 NP_001230228 BAG54641 AAH00373 AAA35601 CAA80295	334	1	0	APLP2	APLP2	APLP-2 APPH APPL2 CDEBP	rna_protein-coding	11q24	amyloid beta precursor like protein 2
211404_s_at	Sense	NM_001642 NM_001142276 NM_001142277 NM_001142278 NM_001243299 NR_024515 NR_024516 AF168956 AK056883 AK122834 AK124457 AK128162 AK225283 AK296765 AK304736 AK308248 AK308932 BC000373 BC004371 BX647107 L09209 L19597 S60099 Z22572	NM_001642 NM_001142276 NM_001142277 NM_001142278 NM_001243299 NR_024515 NR_024516 AF168956 AK056883 AK122834 AK124457 AK128162 AK225283 AK296765 AK304736 AK308248 AK308932 BC000373 BC004371 BX647107 L09209 L19597 S60099 Z22572	NC_000011 NC_018922 NG_029770 NT_033899 NW_004929381	NP_001633 NP_001135748 NP_001135749 NP_001135750 NP_001230228 AAD47291 BAG54641 BAG59345 BAG65497 AAH00373 AAH04371 AAA35526 AAA35601 AAC60589 CAA80295	334	1	0	APLP2	APLP2	APLP-2 APPH APPL2 CDEBP	rna_protein-coding	11q24	amyloid beta precursor like protein 2
214875_x_at	Sense	NM_001642 NM_001142276 NM_001142277 NM_001142278 NM_001243299 NR_024515 NR_024516 AF168956 AK056883 AK122834 AK128162 AK308932 BC000373 BX647107 L09209 L19597 S60099 Z22572	NM_001642 NM_001142276 NM_001142277 NM_001142278 NM_001243299 NR_024515 NR_024516 AF168956 AK056883 AK122834 AK128162 AK308932 BC000373 BX647107 L09209 L19597 S60099 Z22572	NC_000011 NC_018922 NG_029770 NT_033899 NW_004929381	NP_001633 NP_001135748 NP_001135749 NP_001135750 NP_001230228 AAD47291 BAG54641 AAH00373 AAA35526 AAA35601 AAC60589 CAA80295	334	1	0	APLP2	APLP2	APLP-2 APPH APPL2 CDEBP	rna_protein-coding	11q24	amyloid beta precursor like protein 2
206656_s_at	Sense	NM_020531 XM_005260763 AB033767 AK025834 AK026866 AY359076 BC003501	NM_020531 XM_005260763 AB033767 AK025834 AK026866 AY359076 BC003501	NC_000020 NC_018931 NT_011387 NW_004929416	NP_065392 XP_005260820 BAB11885 BAB15253 BAB15578 AAQ89435 AAH03501	57136	1	0	APMAP	APMAP	BSCv C20orf3	rna_protein-coding	20p11.2	adipocyte plasma membrane associated protein
204450_x_at	Sense	NM_000039 NM_001318017 NM_001318018 NM_001318021 XM_005271539 XM_005271540 NG_012021 A14829 AK292231 AL531353 AL557908 AY422952 BC005380 BC110286 EF444948 M27875 M29068 X00566 X01038 X02162 X07496	NM_000039 NM_001318017 NM_001318018 NM_001318021 XM_005271539 XM_005271540 A14829 AK292231 AL531353 AL557908 BC005380 BC110286 M27875 M29068 X00566 X02162	NC_000011 NC_018922 NG_012021 NT_033899 NW_004929381 AY422952 EF444948 X01038 X07496	NP_000030 NP_001304946 NP_001304947 NP_001304950 XP_005271596 XP_005271597 CAA01198 BAF84920 AAH05380 AAI10287 AAA62829 AAA51747 CAA25232 CAA26097	335	1	0	APOA1	APOA1	apo(a)	rna_protein-coding|genomic_protein-coding	11q23-q24	apolipoprotein A-I
217073_x_at	Sense	NM_000039 NM_001318017 NM_001318018 NM_001318021 XM_005271539 XM_005271540 NG_012021 A14829 AK292231 AL531353 AL557908 AY422952 BC005380 BC110286 EF444948 M27875 M29068 X00566 X01038 X02162 X07496	NM_000039 NM_001318017 NM_001318018 NM_001318021 XM_005271539 XM_005271540 A14829 AK292231 AL531353 AL557908 BC005380 BC110286 M27875 M29068 X00566 X02162	NC_000011 NC_018922 NG_012021 NT_033899 NW_004929381 AY422952 EF444948 X01038 X07496	NP_000030 NP_001304946 NP_001304947 NP_001304950 XP_005271596 XP_005271597 CAA01198 BAF84920 AAH05380 AAI10287 AAA62829 AAA51747 CAA25232 CAA26097	335	1	0	APOA1	APOA1	apo(a)	rna_protein-coding|genomic_protein-coding	11q23-q24	apolipoprotein A-I
219465_at	Sense	NM_001643 AK312034 BC005282	NM_001643 AK312034 BC005282	NC_000001 NC_018912 NG_012043 NT_004487 NW_004929293	NP_001634 BAG34971 AAH05282	336	1	0	APOA2	APOA2	Apo-AII ApoA-II apoAII	rna_protein-coding	1q23.3	apolipoprotein A-II
219466_s_at	Sense	NM_001643 BC005282 M29882 X00955	NM_001643 BC005282 M29882 X00955	NC_000001 NC_018912 NG_012043 NT_004487 NW_004929293	NP_001634 AAH05282 AAA51701 CAA25467	336	1	0	APOA2	APOA2	Apo-AII ApoA-II apoAII	rna_protein-coding	1q23.3	apolipoprotein A-II
206894_at	Uncertain	AY422950 J02758 M14566	M14566	AY422950 J02758	AAA51748	337	1	0	APOA4	APOA4	---	genomic_protein-coding|rna_protein-coding	11q23	apolipoprotein A-IV
224243_at	Sense	NM_052968 NM_001166598 NG_015894 AF202889 AX704795 AY422949 EF444949 KJ401315	NM_052968 NM_001166598 AF202889	NC_000011 NC_018922 NG_015894 NT_033899 NW_004929381 AX704795 AY422949 EF444949 KJ401315	NP_443200 NP_001160070 AAF25661	116519	1	0	APOA5	APOA5	APOAV RAP3	rna_protein-coding|genomic_protein-coding	11q23	apolipoprotein A-V
224244_s_at	Sense	NM_052968 NM_001166598 NG_015894 AF202889 AF202890 AX061634 AX704795 AY358749 AY422949 EF444949 KJ401315	NM_052968 NM_001166598 AF202889 AF202890 AY358749	NC_000011 NC_018922 NG_015894 NT_033899 NW_004929381 AX061634 AX704795 AY422949 EF444949 KJ401315	NP_443200 NP_001160070 AAF25661 AAF25662 AAQ89109	116519	1	0	APOA5	APOA5	APOAV RAP3	rna_protein-coding|genomic_protein-coding	11q23	apolipoprotein A-V
205108_s_at	Sense	NM_000384 NG_011793 AB208846 HM487065 J02610 M10374 M12413 M14162 M15421 M19828 M36676 X04506 X04714	NM_000384 AB208846 HM487065 J02610 M10374 M12413 M14162 M15421 M36676 X04506 X04714	NC_000002 NC_018913 NG_011793 NT_022184 NW_004929300 M19828	NP_000375 BAD92083 ADN03360 AAA35549 AAA51750 AAA51742 AAB04636 AAA51758 AAA35548 CAA28191 CAA28420	338	1	0	APOB	APOB	FLDB LDLCQ4 apoB-100 apoB-48	rna_protein-coding|genomic_protein-coding	2p24-p23	apolipoprotein B
223579_s_at	Sense	NM_000384 NG_011793 AB208846 GU014832 HM487065 HQ190919 HQ190920 J02610 M10374 M14162 M15421 M19828 X04506 X04714	NM_000384 AB208846 GU014832 HM487065 J02610 M10374 M14162 M15421 X04506 X04714	NC_000002 NC_018913 NG_011793 NT_022184 NW_004929300 HQ190919 HQ190920 M19828	NP_000375 BAD92083 ACX32319 ADN03360 AAA35549 AAA51750 AAB04636 AAA51758 CAA28191 CAA28420	338	1	0	APOB	APOB	FLDB LDLCQ4 apoB-100 apoB-48	rna_protein-coding|genomic_protein-coding	2p24-p23	apolipoprotein B
220023_at	Sense	NM_018690 AF141332 AF141333 AF141334 AK025123	NM_018690 AF141332 AF141334 AK025123	NC_000016 NC_018927 NT_187260 NW_004929400 AF141333	NP_061160 AAF76255 AAF78765	55911	1	0	APOBR	APOBR	APOB100R APOB48R	rna_protein-coding|genomic_protein-coding	16p11	apolipoprotein B receptor
204416_x_at	Sense	NM_001645 NM_001321066 XM_005258855 AI885116 BC055093	NM_001645 NM_001321066 XM_005258855 AI885116 BC055093	NC_000019 NC_018930 NG_012859 NT_011109 NW_004929415	NP_001636 NP_001307995 XP_005258912 AAH55093	341	1	0	APOC1	APOC1	Apo-CI ApoC-I apo-CIB apoC-IB	rna_protein-coding	19q13.2	apolipoprotein C-I
204561_x_at	Sense	NM_000483 NR_037932 BU596546 AK126257	NM_000483 NR_037932 BU596546 AK126257	NC_000019 NC_018930 NG_008837 NT_011109 NW_004929415	NP_000474 BAG54298	344 100533990	1	0	APOC2	APOC2 APOC4-APOC2	APO-CII APOC-II	rna_protein-coding|rna_ncRNA	19q13.2!19q	apolipoprotein C-II ||| APOC4-APOC2 readthrough (NMD candidate)
205820_s_at	Sense	NM_000040 BC027977 BC121081 BC134419 CQ924609 DQ892044 DQ895238 JC185289 M28613 M28614 X00567 X01388	NM_000040 BC027977 BC121081 BC134419 DQ892044 DQ895238 M28613 M28614 X00567 X01388	NC_000011 NC_018922 NG_008949 NT_033899 NW_004929381 CQ924609 JC185289	NP_000031 AAH27977 AAI21082 AAI34420 ABM82970 ABM86164 AAA51760 AAA51761 CAA25233 CAA25644	345	1	0	APOC3	APOC3	APOCIII HALP2	rna_protein-coding|genomic_protein-coding	11q23.3	apolipoprotein C-III
206738_at	Sense	NM_001646 NR_037932 AV690709 BC020723 HC250943 HC311132	NM_001646 NR_037932 AV690709 BC020723	NC_000019 NC_018930 NG_008837 NT_011109 NW_004929415 HC250943 HC311132	NP_001637 AAH20723	346 100533990	1	0	APOC4	APOC4 APOC4-APOC2	APO-CIV APOC-IV	rna_protein-coding|rna_ncRNA|genomic_protein-coding	19q13.2!19q	apolipoprotein C-IV ||| APOC4-APOC2 readthrough (NMD candidate)
201525_at	Sense	NM_001647 BC007402 BQ008672 J02611	NM_001647 BC007402 BQ008672 J02611	NC_000003 NC_018914 NT_005612 NW_004929312	NP_001638 AAH07402 AAB59517	347	1	0	APOD	APOD	---	rna_protein-coding	3q29	apolipoprotein D
203381_s_at	Sense	NM_001302688 NM_000041 NM_001302689 NM_001302690 NM_001302691 AK314898 BC003557 BI550631 BM042032 BU848796 CA771535 DQ892548 DQ895759 HY056112 HY074384 K00396 KU177910 KU177911 M12529	NM_001302688 NM_000041 NM_001302689 NM_001302690 NM_001302691 AK314898 BC003557 BI550631 BM042032 BU848796 CA771535 DQ892548 DQ895759 HY056112 HY074384 K00396 KU177910 KU177911 M12529	NC_000019 NC_018930 NT_011109 NW_004929415 NG_007084	NP_001289617 NP_000032 NP_001289618 NP_001289619 NP_001289620 BAG37412 AAH03557 ABM83474 ABM86685 AAB59546 ALQ33368 ALQ33369 AAB59518	348	1	0	APOE	APOE	AD2 APO-E LDLCQ5 LPG	rna_protein-coding	19q13.2	apolipoprotein E
203382_s_at	Sense	NM_001302688 NM_000041 NM_001302689 NM_001302690 NM_001302691 NG_007084 AF261279 BC003557 FJ525876 JX467472 K00396 M10065 M12529	NM_001302688 NM_000041 NM_001302689 NM_001302690 NM_001302691 BC003557 K00396 M12529	NC_000019 NC_018930 NT_011109 NW_004929415 NG_007084 AF261279 FJ525876 JX467472 M10065	NP_001289617 NP_000032 NP_001289618 NP_001289619 NP_001289620 AAH03557 AAB59546 AAB59518	348	1	0	APOE	APOE	AD2 APO-E LDLCQ5 LPG	rna_protein-coding|genomic_protein-coding	19q13.2	apolipoprotein E
212884_x_at	Uncertain	BC003557	BC003557	---	AAH03557	348	1	0	APOE	APOE	AD2 APO-E LDLCQ5 LPG	rna_protein-coding	19q13.2	apolipoprotein E
207262_at	Sense	NM_001638 BC026257 CR936663 L27050	NM_001638 BC026257 CR936663 L27050	NC_000012 NC_018923 NT_029419 NW_004929384	NP_001629 AAH26257 AAA65642	319	1	0	APOF	APOF	Apo-F LTIP	rna_protein-coding	12q13.3	apolipoprotein F
205216_s_at	Sense	NM_000042 AK313838 BC020703 BC026283 DQ891362 DQ894542 HM212425 M62839 S80305 X53595 X57847 X58100	NM_000042 AK313838 BC020703 BC026283 DQ891362 DQ894542 HM212425 M62839 S80305 X53595 X57847 X58100	NC_000017 NC_018928 NG_012045 NT_010783 NW_004929407	NP_000033 BAG36570 AAH20703 AAH26283 ABM82288 ABM85468 ADJ96598 AAA51766 AAB21330 CAA37664 CAA40977 CAA41113	350	1	0	APOH	APOH	B2G1 B2GP1 BG	rna_protein-coding	17q24.2	apolipoprotein H
209546_s_at	Sense	NM_003661 NM_145343 NM_001136540 NM_001136541 NG_023228 AF019225 AF305224 AF305428 AF323540 AF323548 BC017331 BC141823 BC142720	NM_003661 NM_145343 NM_001136540 NM_001136541 AF019225 AF305224 AF305428 AF323540 BC017331 BC141823 BC142720	NC_000022 NC_018933 NT_011520 NW_004929430 NG_023228 AF323548	NP_003652 NP_663318 NP_001130012 NP_001130013 AAB81218 AAK20210 AAL09358 AAG53690 AAI41824 AAI42721	8542	1	0	APOL1	APOL1	APO-L APOL APOL-I FSGS4	rna_protein-coding|genomic_protein-coding	22q13.1	apolipoprotein L1
221013_s_at	Sense	NM_030882 NM_145637 XM_011530074 XM_011530075 XM_011530076 XM_011530077 XM_011530078 NG_023229 AF305429 AF324223 AF324224 AF324230 HY306110	NM_030882 NM_145637 XM_011530074 XM_011530075 XM_011530076 XM_011530077 XM_011530078 AF305429 AF324223 AF324224 HY306110	NC_000022 NC_018933 NT_011520 NW_004929430 NG_023229 AF324230	NP_112092 NP_663612 XP_011528376 XP_011528377 XP_011528378 XP_011528379 XP_011528380 AAL09359 AAK11592 AAK11593	23780	1	0	APOL2	APOL2	APOL-II APOL3	rna_protein-coding|genomic_protein-coding	22q12	apolipoprotein L2
221653_x_at	Sense	NM_030882 NM_145637 XM_011530074 XM_011530075 XM_011530076 XM_011530077 XM_011530078 NG_023229 AF305225 AF305429 AF324223 AF324224 AF324230 AK056938 BC004395	NM_030882 NM_145637 XM_011530074 XM_011530075 XM_011530076 XM_011530077 XM_011530078 AF305225 AF305429 AF324223 AF324224 AK056938 BC004395	NC_000022 NC_018933 NT_011520 NW_004929430 NG_023229 AF324230	NP_112092 NP_663612 XP_011528376 XP_011528377 XP_011528378 XP_011528379 XP_011528380 AAK20211 AAL09359 AAK11592 AAK11593 BAB71315 AAH04395	23780	1	0	APOL2	APOL2	APOL-II APOL3	rna_protein-coding|genomic_protein-coding	22q12	apolipoprotein L2
221087_s_at	Sense	NM_145640 NM_145641 NM_145642 NM_014349 NM_030644 NM_145639 NR_027833 NR_027834 NR_027835 XM_006724323 XM_006724324 XM_006724325 AF070675 AF305227 AF324238 AK025349 AY014902 AY014903 AY014904 AY014905 AY014906 AY014907 BC038352 BC042918 BC050596	NM_145640 NM_145641 NM_145642 NM_014349 NM_030644 NM_145639 NR_027833 NR_027834 NR_027835 XM_006724323 XM_006724324 XM_006724325 AF070675 AF305227 AK025349 AY014902 AY014903 AY014904 AY014905 AY014906 AY014907 BC038352 BC042918 BC050596	NC_000022 NC_018933 NT_011520 NW_004929430 AF324238	NP_663615 NP_663616 NP_663617 NP_055164 NP_085147 NP_663614 XP_006724386 XP_006724387 XP_006724388 AAC83233 AAK20213 AAG50344 AAG50345 AAG50346 AAG50347 AAG50348 AAG50349 AAH42918 AAH50596	80833	1	0	APOL3	APOL3	APOLIII CG121 CG12_1 apoL-III	rna_protein-coding|genomic_protein-coding	22q13.1	apolipoprotein L3
1555600_s_at	Sense	NM_030643 NM_145660 NG_023437 AF305226 AK312716 AK313637 AY014913 AY014914 AY014915 BC004150 BC010131 BC017313 BC156831 CU012938 CU013226	NM_030643 NM_145660 AF305226 AK312716 AK313637 AY014914 AY014915 BC004150 BC010131 BC017313 BC156831 CU012938 CU013226	NC_000022 NC_018933 NG_023437 NT_011520 NW_004929430 AY014913	NP_085146 NP_663693 AAK20212 BAG35591 AAG50352 AAG50353 AAI56832 CAK54369 CAK54668	80832	1	0	APOL4	APOL4	APOL-IV APOLIV	rna_protein-coding|genomic_protein-coding	22q11.2-q13.2	apolipoprotein L4
223801_s_at	Sense	NM_030643 NM_145660 NG_023437 AY014913 AY014914 AY014915	NM_030643 NM_145660 AY014914 AY014915	NC_000022 NC_018933 NG_023437 NT_011520 NW_004929430 AY014913	NP_085146 NP_663693 AAG50352 AAG50353	80832	1	0	APOL4	APOL4	APOL-IV APOLIV	rna_protein-coding|genomic_protein-coding	22q11.2-q13.2	apolipoprotein L4
224491_at	Uncertain	BC006276	BC006276	---	AAH06276	80832	1	0	APOL4	APOL4	APOL-IV APOLIV	rna_protein-coding	22q11.2-q13.2	apolipoprotein L4
220478_at	Sense	NM_030642 XM_011530393 XM_011546899 XM_006724321 XM_006725403 AY014878	NM_030642 XM_011530393 XM_011546899 XM_006724321 XM_006725403 AY014878	NC_000022 NC_018933 NT_011520 NT_187630 NW_004929430	NP_085145 XP_011528695 XP_011545201 XP_006724384 XP_006725466 AAK07723	80831	1	0	APOL5	APOL5	APOL-V APOLV	rna_protein-coding	22q12.3	apolipoprotein L5
1557116_at	Sense	NM_030641 AK097266 BM982940	NM_030641 AK097266 BM982940	NC_000022 NC_018933 NT_011520 NW_004929430	NP_085144	80830	1	0	APOL6	APOL6	APOL-VI APOLVI	rna_protein-coding	22q12.3	apolipoprotein L6
1557236_at	Sense	NM_030641	NM_030641	NC_000022 NC_018933 NT_011520 NW_004929430	NP_085144	80830	1	0	APOL6	APOL6	APOL-VI APOLVI	rna_protein-coding	22q12.3	apolipoprotein L6
219716_at	Sense	NM_030641 AY014879	NM_030641 AY014879	NC_000022 NC_018933 NT_011520 NW_004929430	NP_085144 AAK07724	80830	1	0	APOL6	APOL6	APOL-VI APOLVI	rna_protein-coding	22q12.3	apolipoprotein L6
241869_at	Sense	NM_030641 XM_011530392 AK074645 AK095881 AL834420	NM_030641 XM_011530392 AK074645 AK095881 AL834420	NC_000022 NC_018933 NT_011520 NW_004929430	NP_085144 XP_011528694 BAC11109 BAG53156 CAH56356	80830	1	0	APOL6	APOL6	APOL-VI APOLVI	rna_protein-coding	22q12.3	apolipoprotein L6
221031_s_at	Sense	NM_001130415 NM_030817 AK024963 AL136783	NM_001130415 NM_030817 AK024963 AL136783	NC_000012 NC_018923 NT_009714 NW_004929383	NP_001123887 NP_110444 CAB66717	81575	1	0	APOLD1	APOLD1	VERGE	rna_protein-coding	12p13.1	apolipoprotein L domain containing 1
205682_x_at	Sense	NM_019101 NM_001256169 AA846749 AF118393 AF161454 AJ245434 BC020683 BG564719 CN428415 CS185541	NM_019101 NM_001256169 AA846749 AF118393 AF161454 AJ245434 BC020683 BG564719 CN428415	NC_000006 NC_018917 NT_007592 NT_113891 NT_167245 NT_167246 NT_167247 NT_167248 NT_167249 NW_004929326 CS185541	NP_061974 NP_001243098 AAD11443 AAF29014 CAB51604 AAH20683	55937	1	0	APOM	APOM	G3a HSPC336 NG20 apo-M	rna_protein-coding|genomic_protein-coding	6p21.33	apolipoprotein M
214910_s_at	Sense	NM_019101 NM_001256169 AA846749 AF118393 AF161454 AJ245434 BC020683 BG564719 CB054016 CN428415 CS185541 HQ447729	NM_019101 NM_001256169 AA846749 AF118393 AF161454 AJ245434 BC020683 BG564719 CB054016 CN428415 HQ447729	NC_000006 NC_018917 NT_007592 NT_113891 NT_167245 NT_167246 NT_167247 NT_167248 NT_167249 NW_004929326 CS185541	NP_061974 NP_001243098 AAD11443 AAF29014 CAB51604 AAH20683 ADQ32214	55937	1	0	APOM	APOM	G3a HSPC336 NG20 apo-M	rna_protein-coding|genomic_protein-coding	6p21.33	apolipoprotein M
221620_s_at	Sense	NM_024122 NR_026545 XM_011545584 XM_011545585 XM_011545586 XM_011545587 AF061264 AY359114 BC002333 BC010102 BC016814	NM_024122 NR_026545 XM_011545584 XM_011545585 XM_011545586 XM_011545587 AF061264 AY359114 BC002333 BC010102 BC016814	NC_000023 NC_018934 NG_013219 NT_167197 NW_004929438	NP_077027 XP_011543886 XP_011543887 XP_011543888 XP_011543889 AAG43139 AAQ89472 AAH02333 AAH10102 AAH16814	79135	1	0	APOO	APOO	FAM121B MIC26 Mic23 My025	rna_protein-coding	Xp22.11	apolipoprotein O
213282_at	Sense	NM_198450 NG_021245	NM_198450	NC_000023 NC_018934 NG_021245 NT_011651 NW_004929444	NP_940852	139322	1	0	APOOL	APOOL	CXorf33 FAM121A Mic27 UNQ8193	rna_protein-coding|genomic_protein-coding	Xq21.1	apolipoprotein O like
213289_at	Sense	NM_198450 NG_021245	NM_198450	NC_000023 NC_018934 NG_021245 NT_011651 NW_004929444	NP_940852	139322	1	0	APOOL	APOOL	CXorf33 FAM121A Mic27 UNQ8193	rna_protein-coding|genomic_protein-coding	Xq21.1	apolipoprotein O like
222269_at	Sense	NM_198450 XM_011530859 XM_011530860 XM_011530861 AK130506 AY358193 CR749250	NM_198450 XM_011530859 XM_011530860 XM_011530861 AK130506 AY358193 CR749250	NC_000023 NC_018934 NG_021245 NT_011651 NW_004929444	NP_940852 XP_011529161 XP_011529162 XP_011529163 AAQ88560 CAH18106	139322	1	0	APOOL	APOOL	CXorf33 FAM121A Mic27 UNQ8193	rna_protein-coding	Xq21.1	apolipoprotein O like
235433_at	Sense	NM_198450 NG_021245 AK130506 CR749250	NM_198450 AK130506 CR749250	NC_000023 NC_018934 NG_021245 NT_011651 NW_004929444	NP_940852 CAH18106	139322	1	0	APOOL	APOOL	CXorf33 FAM121A Mic27 UNQ8193	rna_protein-coding|genomic_protein-coding	Xq21.1	apolipoprotein O like
200602_at	Sense	NM_000484 NM_001204303 NM_201413 NM_201414 NM_001136016 NM_001136129 NM_001136130 NM_001136131 NM_001204301 NM_001204302 NG_007376 A02759 BC065529 BE907745 BM876312 CB854706 M33112 Y00264	NM_000484 NM_001204303 NM_201413 NM_201414 NM_001136016 NM_001136129 NM_001136130 NM_001136131 NM_001204301 NM_001204302 A02759 BC065529 BE907745 BM876312 CB854706 Y00264	NC_000021 NC_018932 NG_007376 NT_011512 NW_004929426 M33112	NP_000475 NP_001191232 NP_958816 NP_958817 NP_001129488 NP_001129601 NP_001129602 NP_001129603 NP_001191230 NP_001191231 CAA00268 AAH65529 CAA68374	351	1	0	APP	APP	AAA ABETA ABPP AD1 APPI CTFgamma CVAP PN-II PN2	rna_protein-coding|genomic_protein-coding	21q21.3	amyloid beta precursor protein
211277_x_at	Sense	NG_007376 BC004369	BC004369	NG_007376	AAH04369	351	1	0	APP	APP	AAA ABETA ABPP AD1 APPI CTFgamma CVAP PN-II PN2	genomic_protein-coding|rna_protein-coding	21q21.3	amyloid beta precursor protein
214953_s_at	Sense	NM_000484 NM_001204303 NM_201413 NM_201414 NM_001136016 NM_001136129 NM_001136130 NM_001136131 NM_001204301 NM_001204302 NG_007376 A02759 AF282245 BC065523 BC065529 M15533 M18734 M33112 X06989 Y00264	NM_000484 NM_001204303 NM_201413 NM_201414 NM_001136016 NM_001136129 NM_001136130 NM_001136131 NM_001204301 NM_001204302 A02759 AF282245 BC065523 BC065529 M15533 M18734 X06989 Y00264	NC_000021 NC_018932 NG_007376 NT_011512 NW_004929426 M33112	NP_000475 NP_001191232 NP_958816 NP_958817 NP_001129488 NP_001129601 NP_001129602 NP_001129603 NP_001191230 NP_001191231 CAA00268 AAQ14327 AAH65529 AAA35540 AAA51726 CAA30050 CAA68374	351	1	0	APP	APP	AAA ABETA ABPP AD1 APPI CTFgamma CVAP PN-II PN2	rna_protein-coding|genomic_protein-coding	21q21.3	amyloid beta precursor protein
207542_s_at	Sense	NM_198098 NM_001185060 NM_001185061 NM_001185062 NG_007475 AY953319 BC022486 U41517 U41518	NM_198098 NM_001185060 NM_001185061 NM_001185062 BC022486 U41517 U41518	NC_000007 NC_018918 NG_007475 NT_007819 NW_004929329 AY953319	NP_932766 NP_001171989 NP_001171990 NP_001171991 AAH22486 AAC50648 AAC50649	358	1	0	AQP1	AQP1	AQP-CHIP CHIP28 CO	rna_protein-coding|genomic_protein-coding	7p14	aquaporin 1 (Colton blood group)
209047_at	Sense	NM_198098 NM_001185060 NM_001185061 NM_001185062 NG_007475 AY953319 BC022486 U41518	NM_198098 NM_001185060 NM_001185061 NM_001185062 BC022486 U41518	NC_000007 NC_018918 NG_007475 NT_007819 NW_004929329 AY953319	NP_932766 NP_001171989 NP_001171990 NP_001171991 AAH22486 AAC50649	358	1	0	AQP1	AQP1	AQP-CHIP CHIP28 CO	rna_protein-coding|genomic_protein-coding	7p14	aquaporin 1 (Colton blood group)
1555338_s_at	Sense	NM_080429 XM_011510104 AB066105 AF159174	NM_080429 XM_011510104 AB066105 AF159174	NC_000001 NC_018912 NT_004487 NW_004929293	NP_536354 XP_011508406 BAB91223 AAL25998	89872	1	0	AQP10	AQP10	AQPA_HUMAN	rna_protein-coding	1q21.3	aquaporin 10
229526_at	Sense	NM_173039 AB028147 AK075346 BC040443 CS051419	NM_173039 AB028147 AK075346 BC040443	NC_000011 NC_018922 NT_167190 NW_004929380 CS051419	NP_766627 BAC45004 BAC11558 AAH40443	282679	1	0	AQP11	AQP11	AQPX1	rna_protein-coding|genomic_protein-coding	11q14.1	aquaporin 11
1554344_s_at	Sense	NM_198998 NM_001102467 XM_011511671 XM_011511678 XM_011511672 XM_011511673 XM_011511674 XM_011511675 XM_011511676 XM_011511677 XR_922994 XR_922995 XR_922996 XR_922997 XR_922998 XR_922992 XR_922993 AB040748 BC172337 BC041460 BC139748 BC157895 BC171912	NM_198998 NM_001102467 XM_011511671 XM_011511678 XM_011511672 XM_011511673 XM_011511674 XM_011511675 XM_011511676 XM_011511677 XR_922994 XR_922995 XR_922996 XR_922997 XR_922998 XR_922992 XR_922993 AB040748 BC172337 BC041460 BC139748 BC157895 BC171912	NC_000002 NC_018913 NT_005403 NW_004929308	NP_945349 NP_001095937 XP_011509973 XP_011509980 XP_011509974 XP_011509975 XP_011509976 XP_011509977 XP_011509978 XP_011509979 BAC45006 AAI72337 AAH41460 AAI39749 AAI57896 AAI71912	375318 653437	2	2	AQP12A	AQP12A AQP12B	AQP-12 AQP12 AQPX2 INSSA3	rna_protein-coding	2q37.3	aquaporin 12A ||| aquaporin 12B
1559575_a_at	Sense	XR_922994 XR_922995 XR_922997 XR_922998 XR_922993 BC041460	XR_922994 XR_922995 XR_922997 XR_922998 XR_922993 BC041460	NC_000002 NT_005403	AAH41460	653437	1	0	AQP12B	AQP12B	INSSA3	rna_protein-coding	2q37.3	aquaporin 12B
206672_at	Sense	NM_000486 NG_008913 BC042496 D31846	NM_000486 BC042496	NC_000012 NC_018923 NG_008913 NT_029419 NW_004929384 D31846	NP_000477 AAH42496	359	1	0	AQP2	AQP2	AQP-CD WCH-CD	rna_protein-coding|genomic_protein-coding	12q13.12	aquaporin 2
236630_at	Sense	NM_000486 NG_008913 AK055824 BC042496	NM_000486 AK055824 BC042496	NC_000012 NC_018923 NG_008913 NT_029419 NW_004929384	NP_000477 AAH42496	359	1	0	AQP2	AQP2	AQP-CD WCH-CD	rna_protein-coding|genomic_protein-coding	12q13.12	aquaporin 2
240285_at	Sense	NM_000486 NG_008913 AK055824 BC042496	NM_000486 AK055824 BC042496	NC_000012 NC_018923 NG_008913 NT_029419 NW_004929384	NP_000477 AAH42496	359	1	0	AQP2	AQP2	AQP-CD WCH-CD	rna_protein-coding|genomic_protein-coding	12q13.12	aquaporin 2
203747_at	Uncertain	AB001325	AB001325	---	BAA19237	360	1	0	AQP3	AQP3	AQP-3 GIL	rna_protein-coding	9p13	aquaporin 3 (Gill blood group)
39248_at	Sense	NM_004925 NM_001318144 NG_007476 AK095363 BC012988 BC013566 BF437236 DQ083949	NM_004925 NM_001318144 AK095363 BC012988 BC013566 BF437236	NC_000009 NC_018920 NG_007476 NT_008413 NW_004929342 DQ083949	NP_004916 NP_001305073 AAH13566	360	1	0	AQP3	AQP3	AQP-3 GIL	rna_protein-coding|genomic_protein-coding	9p13	aquaporin 3 (Gill blood group)
39249_at	Sense	NM_004925 NM_001318144 NG_007476 AK095363 BC013566 DQ083949	NM_004925 NM_001318144 AK095363 BC013566	NC_000009 NC_018920 NG_007476 NT_008413 NW_004929342 DQ083949	NP_004916 NP_001305073 AAH13566	360	1	0	AQP3	AQP3	AQP-3 GIL	rna_protein-coding|genomic_protein-coding	9p13	aquaporin 3 (Gill blood group)
210066_s_at	Sense	NM_001317384 NM_001650 NM_004028 NM_001317387 XM_011525942 NG_029560 AB209156 D63412 U34845	NM_001317384 NM_001650 NM_004028 NM_001317387 XM_011525942 AB209156 D63412 U34845	NC_000018 NC_018929 NG_029560 NT_010966 NW_004929410	NP_001304313 NP_001641 NP_004019 NP_001304316 XP_011524244 BAD92393 BAA09715 AAC50284	361	1	0	AQP4	AQP4	MIWC WCH4	rna_protein-coding|genomic_protein-coding	18q11.2-q12.1	aquaporin 4
210067_at	Sense	NM_001317384 NM_001650 NM_004028 NM_001317387 XM_011525942 NG_029560 AB209156 BQ638704 CK001094 D63412	NM_001317384 NM_001650 NM_004028 NM_001317387 XM_011525942 AB209156 BQ638704 CK001094 D63412	NC_000018 NC_018929 NG_029560 NT_010966 NW_004929410	NP_001304313 NP_001641 NP_004019 NP_001304316 XP_011524244 BAD92393 BAA09715	361	1	0	AQP4	AQP4	MIWC WCH4	rna_protein-coding|genomic_protein-coding	18q11.2-q12.1	aquaporin 4
210068_s_at	Sense	NM_001317384 NM_001650 NM_004028 XM_011525942 NG_029560 AK222684 AK295069 BC022286 D63412 U34845 U63622 U63623	NM_001317384 NM_001650 NM_004028 XM_011525942 AK222684 AK295069 BC022286 D63412 U34845 U63622 U63623	NC_000018 NC_018929 NG_029560 NT_010966 NW_004929410	NP_001304313 NP_001641 NP_004019 XP_011524244 BAD96404 BAG58116 AAH22286 BAA09715 AAC50284 AAB26957 AAB26958	361	1	0	AQP4	AQP4	MIWC WCH4	rna_protein-coding|genomic_protein-coding	18q11.2-q12.1	aquaporin 4
210906_x_at	Uncertain	U34845	U34845	---	AAC50284	361	1	0	AQP4	AQP4	MIWC WCH4	rna_protein-coding	18q11.2-q12.1	aquaporin 4
226228_at	Sense	NM_001317384 NM_001650 NM_004028 NM_001317387 XM_011525942 NG_029560 AB209156 BC030745 BC045780 BU687682	NM_001317384 NM_001650 NM_004028 NM_001317387 XM_011525942 AB209156 BC030745 BC045780 BU687682	NC_000018 NC_018929 NG_029560 NT_010966 NW_004929410	NP_001304313 NP_001641 NP_004019 NP_001304316 XP_011524244 BAD92393	361	1	0	AQP4	AQP4	MIWC WCH4	rna_protein-coding|genomic_protein-coding	18q11.2-q12.1	aquaporin 4
213611_at	Sense	NM_001651 NG_033883 BC032946 BP272197 U46569	NM_001651 BC032946 BP272197	NC_000012 NC_018923 NG_033883 NT_029419 NW_004929384 U46569	NP_001642 AAH32946	362	1	0	AQP5	AQP5	AQP-5 PPKB	rna_protein-coding|genomic_protein-coding	12q13	aquaporin 5
208435_s_at	Sense	NM_001652 AL137716 BC065275 U48408	NM_001652 AL137716 BC065275 U48408	NC_000012 NC_018923 NT_029419 NW_004929384	NP_001643 CAB70889 AAB41566	363	1	0	AQP6	AQP6	AQP2L KID	rna_protein-coding	12q13	aquaporin 6
216219_at	Sense	NM_001652 AL137716 BC065275	NM_001652 AL137716 BC065275	NC_000012 NC_018923 NT_029419 NW_004929384	NP_001643 CAB70889	363	1	0	AQP6	AQP6	AQP2L KID	rna_protein-coding	12q13	aquaporin 6
206955_at	Sense	NM_001170 NM_001318157 NM_001318158 NR_134514 NR_134515 XM_011517865 XM_005251453 XM_011517866 XM_006716765 XM_011517867 AB006190 BC119672 BC119673 DQ786216	NM_001170 NM_001318157 NM_001318158 NR_134514 NR_134515 XM_011517865 XM_005251453 XM_011517866 XM_006716765 XM_011517867 AB006190 BC119672 BC119673 DQ786216	NC_000009 NC_018920 NG_027764 NT_008413 NW_004929342	NP_001161 NP_001305086 NP_001305087 XP_011516167 XP_005251510 XP_011516168 XP_006716828 XP_011516169 BAA21745 AAI19673 AAI19674	364	1	0	AQP7	AQP7	AQP7L AQPap GLYCQTL	rna_protein-coding	9p13	aquaporin 7
206784_at	Sense	NM_001169 XM_011545822 XM_011545823 AB013456 AF067797 BC040630	NM_001169 XM_011545822 XM_011545823 AB013456 AF067797 BC040630	NC_000016 NC_018927 NT_187260 NW_004929400	NP_001160 XP_011544124 XP_011544125 BAA34223 AAF19050 AAH40630	343	1	0	AQP8	AQP8	AQP-8	rna_protein-coding	16p12	aquaporin 8
205568_at	Sense	NM_020980 NM_001320635 NM_001320636 NG_011975 AB008775 AF016495 BC026258 HC250945 HC311134	NM_020980 NM_001320635 NM_001320636 AB008775 AF016495 BC026258	NC_000015 NC_018926 NG_011975 NT_010194 NW_004929398 HC250945 HC311134	NP_066190 NP_001307564 NP_001307565 BAA24864 AAF16677 AAH26258	366	1	0	AQP9	AQP9	AQP-9 HsT17287 SSC1 T17287	rna_protein-coding|genomic_protein-coding	15q	aquaporin 9
212516_at	Sense	NM_015242 NM_001040118 NM_001135190 AB018325 AK160383 AY049732 AY553630 BC008315 BC021244 BC056401	NM_015242 NM_001040118 NM_001135190 AB018325 AK160383 AY049732 AY553630 BC008315 BC021244 BC056401	NC_000011 NC_018922 NT_167190 NW_004929380	NP_056057 NP_001035207 NP_001128662 BAA34502 BAD18726 AAL12169 AAT36325 AAH08315 AAH56401	116985	1	0	ARAP1	ARAP1	CENTD2	rna_protein-coding	11q13.4	ArfGAP with RhoGAP domain, ankyrin repeat and PH domain 1
34206_at	Sense	NM_015242 NM_001040118 NM_001135190 AB018325 AK160383 AY049732 AY553630 BC008315 BC021244 BC056401 CD251362	NM_015242 NM_001040118 NM_001135190 AB018325 AK160383 AY049732 AY553630 BC008315 BC021244 BC056401 CD251362	NC_000011 NC_018922 NT_167190 NW_004929380	NP_056057 NP_001035207 NP_001128662 BAA34502 BAD18726 AAL12169 AAT36325 AAH08315 AAH56401	116985	1	0	ARAP1	ARAP1	CENTD2	rna_protein-coding	11q13.4	ArfGAP with RhoGAP domain, ankyrin repeat and PH domain 1
218950_at	Sense	NM_022481 XM_005268497 XM_005268498 XM_006714792 XM_005268499 XM_011537677 AJ310567 AK001579 AK024718 AK091385	NM_022481 XM_005268497 XM_005268498 XM_006714792 XM_005268499 XM_011537677 AJ310567 AK001579 AK024718 AK091385	NC_000005 NC_018916 NT_029289 NW_004929324	NP_071926 XP_005268554 XP_005268555 XP_006714855 XP_005268556 XP_011535979 CAC83946 BAG50942 BAB14973	64411	1	0	ARAP3	ARAP3	CENTD3 DRAG1	rna_protein-coding	5q31.3	ArfGAP with RhoGAP domain, ankyrin repeat and PH domain 3
235806_at	Sense	NM_022481 XM_005268497 XM_005268498 XM_006714792 XM_005268499 XM_011537677 XM_005268500 XR_944329 XR_944326 XR_944327 XR_944328 AJ310567 AK091385 AK290052 BC025757 BC027880	NM_022481 XM_005268497 XM_005268498 XM_006714792 XM_005268499 XM_011537677 XM_005268500 XR_944329 XR_944326 XR_944327 XR_944328 AJ310567 AK091385 AK290052 BC025757 BC027880	NC_000005 NC_018916 NT_029289 NW_004929324	NP_071926 XP_005268554 XP_005268555 XP_006714855 XP_005268556 XP_011535979 XP_005268557 CAC83946 BAF82741 AAH25757 AAH27880	64411	1	0	ARAP3	ARAP3	CENTD3 DRAG1	rna_protein-coding	5q31.3	ArfGAP with RhoGAP domain, ankyrin repeat and PH domain 3
210090_at	Sense	NM_015193 AF193421 AF248637 BC012321 BC075802 D87468 HI574238	NM_015193 AF193421 BC012321 BC075802 D87468	NC_000008 NC_018919 NT_008046 NW_004929340 AF248637 HI574238	NP_056008 AAF07185 AAH12321 AAH75802 BAA19667	23237	1	0	ARC	ARC	Arg3.1	rna_protein-coding|genomic_protein-coding	8q24.3	activity-regulated cytoskeleton-associated protein
1557285_at	Uncertain	AK023449 AY442340	AK023449	AY442340	---	374	1	0	AREG	AREG	AR AREGB CRDGF SDGF	rna_protein-coding|genomic_protein-coding	4q13.3	amphiregulin
205239_at	Sense	NM_001657 AY442340 BC009799 M30704	NM_001657 BC009799 M30704	NC_000004 NC_018915 NT_016354 NW_004929320 AY442340	NP_001648 AAH09799 AAA51781	374	1	0	AREG	AREG	AR AREGB CRDGF SDGF	rna_protein-coding|genomic_protein-coding	4q13.3	amphiregulin
215564_at	Uncertain	AY442340	---	AY442340	---	374	1	0	AREG	AREG	AR AREGB CRDGF SDGF	genomic_protein-coding	4q13.3	amphiregulin
200065_s_at	Sense	NM_001024227 NM_001024228 NM_001024226 NM_001658 AF052179 AF055002 AK000620 AK057838 AK057875 AK130737 AK296020 BC009247 BC010415 BC010429 BC011358 M36340 M84326 M84332	NM_001024227 NM_001024228 NM_001024226 NM_001658 AF052179 AF055002 AK000620 AK057838 AK057875 AK130737 AK296020 BC009247 BC010415 BC010429 BC011358 M36340 M84326	NC_000001 NC_018912 NT_167186 NW_004929294 M84332	NP_001019398 NP_001019399 NP_001019397 NP_001649 AAC28623 AAC09356 BAG58790 AAH09247 AAH10429 AAH11358 AAA35552 AAA35512	375	1	0	ARF1	ARF1	---	rna_protein-coding|genomic_protein-coding	1q42	ADP ribosylation factor 1
208750_s_at	Sense	NM_001024227 NM_001024228 NM_001024226 NM_001658 AF052179 AF055002 AK000620 AK057838 AK057875 AK130737 BC009247 BC010429 BC011358 M36340 M84326	NM_001024227 NM_001024228 NM_001024226 NM_001658 AF052179 AF055002 AK000620 AK057838 AK057875 AK130737 BC009247 BC010429 BC011358 M36340 M84326	NC_000001 NC_018912 NT_167186 NW_004929294	NP_001019398 NP_001019399 NP_001019397 NP_001649 AAC28623 AAC09356 AAH09247 AAH10429 AAH11358 AAA35552 AAA35512	375	1	0	ARF1	ARF1	---	rna_protein-coding	1q42	ADP ribosylation factor 1
244504_x_at	Uncertain	M84327	---	M84327	---	375	1	0	ARF1	ARF1	---	genomic_protein-coding	1q42	ADP ribosylation factor 1
201526_at	Sense	NM_001662 BC003043 BC033104 M57567 U73002	NM_001662 BC003043 BC033104 M57567	NC_000007 NC_018918 NT_007933 NW_004929332 U73002	NP_001653 AAH03043 AAH33104 AAA90927	381	1	0	ARF5	ARF5	---	rna_protein-coding|genomic_protein-coding	7q31.3	ADP ribosylation factor 5
203311_s_at	Sense	NM_001663 AF047432 AY296206 BC002952 BC008918 M57763	NM_001663 AF047432 BC002952 BC008918 M57763	NC_000014 NC_018925 NT_026437 NW_004929393 AY296206	NP_001654 AAC39877 AAH08918 AAA90928	382	1	0	ARF6	ARF6	---	rna_protein-coding|genomic_protein-coding	14q21.3	ADP ribosylation factor 6
203312_x_at	Uncertain	AF047432	AF047432	---	AAC39877	382	1	0	ARF6	ARF6	---	rna_protein-coding	14q21.3	ADP ribosylation factor 6
224788_at	Sense	NM_001663 AL117621 AY296206 BC030291	NM_001663 AL117621 BC030291	NC_000014 NC_018925 NT_026437 NW_004929393 AY296206	NP_001654	382	1	0	ARF6	ARF6	---	rna_protein-coding|genomic_protein-coding	14q21.3	ADP ribosylation factor 6
211975_at	Sense	NM_032389 NM_001242832 XM_005253166 XM_005253167 XM_006718346 XM_005253168 XM_011520405 AB073358 AK027482 AK098324 AK129511 AL834337 BC030148 BC036823 CD366084	NM_032389 NM_001242832 XM_005253166 XM_005253167 XM_006718346 XM_005253168 XM_011520405 AB073358 AK027482 AK098324 AK129511 AL834337 BC030148 BC036823 CD366084	NC_000011 NC_018922 NT_009237 NW_004929378	NP_115765 NP_001229761 XP_005253223 XP_005253224 XP_006718409 XP_005253225 XP_011518707 BAE45716 BAB55144 BAG53612 CAD39004 AAH30148	84364	1	0	ARFGAP2	ARFGAP2	IRZ NBLA10535 ZFP289 ZNF289	rna_protein-coding	11p11.2-p11.12	ADP ribosylation factor GTPase activating protein 2
231856_at	Sense	NM_020340 AB033070 AB252196 AK000682 AK021955 BX640863	NM_020340 AB033070 AB252196 AK000682 AK021955 BX640863	NC_000006 NC_018917 NT_025741 NW_004929328	NP_065073 BAA86558 BAH83562 CAE45924	57221	1	0	ARFGEF3	ARFGEF3	A7322 BIG3 C6orf92 KIAA1244 PPP1R33 dJ171N11.1	rna_protein-coding	6q23.3	ARFGEF family member 3
202109_at	Sense	NM_001242854 NM_012402 NM_001242855 NM_001242856 XM_005252840 AK026390 BC000392 U52522	NM_001242854 NM_012402 NM_001242855 NM_001242856 XM_005252840 AK026390 BC000392 U52522	NC_000011 NC_018922 NT_009237 NW_004929378	NP_001229783 NP_036534 NP_001229784 NP_001229785 XP_005252897 AAH00392 AAA97924	23647	1	0	ARFIP2	ARFIP2	POR1	rna_protein-coding	11p15	ADP ribosylation factor interacting protein 2
202117_at	Sense	NM_004308 XM_011520094 XM_011520095 BC018118 U02570	NM_004308 XM_011520094 XM_011520095 BC018118 U02570	NC_000011 NC_018922 NT_009237 NW_004929378	NP_004299 XP_011518396 XP_011518397 AAH18118 AAA16142	392	1	0	ARHGAP1	ARHGAP1	CDC42GAP RHOGAP RHOGAP1 p50rhoGAP	rna_protein-coding	11p11.2	Rho GTPase activating protein 1
216689_x_at	Sense	NM_004308 XM_011520094 XM_011520095 BC018118 U02570 U62794	NM_004308 XM_011520094 XM_011520095 BC018118 U02570 U62794	NC_000011 NC_018922 NT_009237 NW_004929378	NP_004299 XP_011518396 XP_011518397 AAH18118 AAA16142 AAB66594	392	1	0	ARHGAP1	ARHGAP1	CDC42GAP RHOGAP RHOGAP1 p50rhoGAP	rna_protein-coding	11p11.2	Rho GTPase activating protein 1
217153_at	Uncertain	U62794	U62794	---	AAB66594	392	1	0	ARHGAP1	ARHGAP1	CDC42GAP RHOGAP RHOGAP1 p50rhoGAP	rna_protein-coding	11p11.2	Rho GTPase activating protein 1
241419_at	Uncertain	AK126404	AK126404	---	---	392	1	0	ARHGAP1	ARHGAP1	CDC42GAP RHOGAP RHOGAP1 p50rhoGAP	rna_protein-coding	11p11.2	Rho GTPase activating protein 1
219431_at	Uncertain	AK024549	AK024549	---	BAB14924	79658	1	0	ARHGAP10	ARHGAP10	GRAF2 PS-GAP PSGAP	rna_protein-coding	4q31.23	Rho GTPase activating protein 10
218076_s_at	Sense	NM_001006634 NM_018054 XM_011545873 XM_011545874 XM_011545876 XM_011545877 XM_011545878 XR_950809 XR_950810 XR_950811 AF113218 AF173885 AF258580 AK001170 AK023281 AK027567 AK094886 AL833975 BC001241 BC080195	NM_001006634 NM_018054 XM_011545873 XM_011545874 XM_011545876 XM_011545877 XM_011545878 XR_950809 XR_950810 XR_950811 AF113218 AF173885 AF258580 AK001170 AK023281 AK027567 AK094886 AL833975 BC001241 BC080195	NC_000016 NC_018927 NT_187260 NW_004929400	NP_001006635 NP_060524 XP_011544175 XP_011544176 XP_011544178 XP_011544179 XP_011544180 AAG39289 AAQ13632 AAG23783 BAB14506 BAB55203 CAD38819 AAH01241 AAH80195	55114	1	0	ARHGAP17	ARHGAP17	MST066 MST110 MSTP038 MSTP066 MSTP110 NADRIN PP367 PP4534 RICH-1 RICH1 WBP15	rna_protein-coding	16p12.1	Rho GTPase activating protein 17
224764_at	Sense	NM_020824 XM_011519602 XM_011519603 XM_011519604 XM_011519605 XM_005252542 XM_005252544 XM_011519606 AB037845 AL834495 BC022931 BI491305 BX537570	NM_020824 XM_011519602 XM_011519603 XM_011519604 XM_011519605 XM_005252542 XM_005252544 XM_011519606 AB037845 AL834495 BC022931 BI491305 BX537570	NC_000010 NC_018921 NT_008705 NW_004929370	NP_065875 XP_011517904 XP_011517905 XP_011517906 XP_011517907 XP_005252599 XP_005252601 XP_011517908 BAA92662 CAD39153 AAH22931 CAD97787	57584	1	0	ARHGAP21	ARHGAP21	ARHGAP10	rna_protein-coding	10p12.1|10p12.3	Rho GTPase activating protein 21
241701_at	Sense	NM_020824 XM_011519602 XM_011519603 XM_011519604 XM_011519605 XM_005252542 XM_005252544 XM_011519607 XR_242701 XR_930513 AF480466 AK074589 AK307604 BC118915	NM_020824 XM_011519602 XM_011519603 XM_011519604 XM_011519605 XM_005252542 XM_005252544 XM_011519607 XR_242701 XR_930513 AF480466 AK074589 AK307604 BC118915	NC_000010 NC_018921 NT_008705 NW_004929370	NP_065875 XP_011517904 XP_011517905 XP_011517906 XP_011517907 XP_005252599 XP_005252601 XP_011517909 AAM22955 AAI18916	57584	1	0	ARHGAP21	ARHGAP21	ARHGAP10	rna_protein-coding	10p12.1|10p12.3	Rho GTPase activating protein 21
221030_s_at	Sense	NM_001025616 NM_031305 NM_001042669 NM_001287805 XM_005263263 XM_011532300 AL136646	NM_001025616 NM_031305 NM_001042669 NM_001287805 XM_005263263 XM_011532300 AL136646	NC_000004 NC_018915 NT_016354 NW_004929320	NP_001020787 NP_112595 NP_001036134 NP_001274734 XP_005263320 XP_011530602 CAB66581	83478	1	0	ARHGAP24	ARHGAP24	FILGAP RC-GAP72 RCGAP72 p73 p73RhoGAP	rna_protein-coding	4q22.1	Rho GTPase activating protein 24
223422_s_at	Sense	NM_001025616 NM_031305 NM_001042669 NM_001287805 XM_005263263 XM_011532300 AL136646 BC098580	NM_001025616 NM_031305 NM_001042669 NM_001287805 XM_005263263 XM_011532300 AL136646 BC098580	NC_000004 NC_018915 NT_016354 NW_004929320	NP_001020787 NP_112595 NP_001036134 NP_001274734 XP_005263320 XP_011530602 CAB66581 AAH98580	83478	1	0	ARHGAP24	ARHGAP24	FILGAP RC-GAP72 RCGAP72 p73 p73RhoGAP	rna_protein-coding	4q22.1	Rho GTPase activating protein 24
230803_s_at	Sense	NM_001025616 NM_031305 NM_001042669 NM_001287805 XM_005263263 XM_011532300 AK091196 AK098193 AK307423 AK308019 AL136646 BC098580	NM_001025616 NM_031305 NM_001042669 NM_001287805 XM_005263263 XM_011532300 AK091196 AK098193 AK307423 AK308019 AL136646 BC098580	NC_000004 NC_018915 NT_016354 NW_004929320	NP_001020787 NP_112595 NP_001036134 NP_001274734 XP_005263320 XP_011530602 BAC03606 BAG53589 CAB66581 AAH98580	83478	1	0	ARHGAP24	ARHGAP24	FILGAP RC-GAP72 RCGAP72 p73 p73RhoGAP	rna_protein-coding	4q22.1	Rho GTPase activating protein 24
205068_s_at	Sense	NM_015071 NM_001135608 XM_005268399 XM_005268400 XM_005268402 XM_005268398 XR_944320 XR_944315 AB014521 AK095220 AK124521	NM_015071 NM_001135608 XM_005268399 XM_005268400 XM_005268402 XM_005268398 XR_944320 XR_944315 AB014521 AK095220 AK124521	NC_000005 NC_018916 NG_016711 NT_029289 NW_004929324	NP_055886 NP_001129080 XP_005268456 XP_005268457 XP_005268459 XP_005268455 BAA31596 BAG53008	23092	1	0	ARHGAP26	ARHGAP26	GRAF GRAF1 OPHN1L OPHN1L1	rna_protein-coding	5q31	Rho GTPase activating protein 26
205069_s_at	Sense	NM_015071 NM_001135608 XM_005268399 XM_005268400 XM_005268402 XM_005268398 XR_944320 XR_944315 AB014521 AK124521	NM_015071 NM_001135608 XM_005268399 XM_005268400 XM_005268402 XM_005268398 XR_944320 XR_944315 AB014521 AK124521	NC_000005 NC_018916 NG_016711 NT_029289 NW_004929324	NP_055886 NP_001129080 XP_005268456 XP_005268457 XP_005268459 XP_005268455 BAA31596	23092	1	0	ARHGAP26	ARHGAP26	GRAF GRAF1 OPHN1L OPHN1L1	rna_protein-coding	5q31	Rho GTPase activating protein 26
215955_x_at	Sense	NM_015071 NM_001135608 XM_005268399 XM_005268398 AB014521 AK124521 AK298708 BC068555 Y10388	NM_015071 NM_001135608 XM_005268399 XM_005268398 AB014521 AK124521 AK298708 BC068555	NC_000005 NC_018916 NG_016711 NT_029289 NW_004929324 Y10388	NP_055886 NP_001129080 XP_005268456 XP_005268455 BAA31596 BAG60864 AAH68555	23092	1	0	ARHGAP26	ARHGAP26	GRAF GRAF1 OPHN1L OPHN1L1	rna_protein-coding|genomic_protein-coding	5q31	Rho GTPase activating protein 26
226576_at	Sense	NM_015071 NM_001135608 XM_005268399 XM_005268400 XM_005268402 XM_005268398 XR_944320 XR_944315 AK092488 AK123519	NM_015071 NM_001135608 XM_005268399 XM_005268400 XM_005268402 XM_005268398 XR_944320 XR_944315 AK092488 AK123519	NC_000005 NC_018916 NG_016711 NT_029289 NW_004929324	NP_055886 NP_001129080 XP_005268456 XP_005268457 XP_005268459 XP_005268455	23092	1	0	ARHGAP26	ARHGAP26	GRAF GRAF1 OPHN1L OPHN1L1	rna_protein-coding	5q31	Rho GTPase activating protein 26
226056_at	Sense	NM_020754 XM_006713714 XM_005247671 AB033030 AK026689	NM_020754 XM_006713714 XM_005247671 AB033030 AK026689	NC_000003 NC_018914 NG_007665 NT_005612 NW_004929311	NP_065805 XP_006713777 XP_005247728 BAA86518	57514	1	0	ARHGAP31	ARHGAP31	AOS1 CDGAP	rna_protein-coding	3q13.33	Rho GTPase activating protein 31
203431_s_at	Sense	NM_001142685 NM_014715 XM_005271736 XM_011543072 XM_011543073 XM_011543074 XM_011543075 AB018255 AB088416 AK023715 AY194287 BC054488 EF127492	NM_001142685 NM_014715 XM_005271736 XM_011543072 XM_011543073 XM_011543074 XM_011543075 AB018255 AB088416 AK023715 AY194287 BC054488 EF127492	NC_000011 NC_018922 NT_033899 NW_004929381	NP_001136157 NP_055530 XP_005271793 XP_011541374 XP_011541375 XP_011541376 XP_011541377 BAA34432 BAM34446 AAO43677 ABO33171	9743	1	0	ARHGAP32	ARHGAP32	GC-GAP GRIT PX-RICS RICS p200RhoGAP p250GAP	rna_protein-coding	11q24.3	Rho GTPase activating protein 32
210791_s_at	Sense	NM_001142685 NM_014715 XM_005271736 XM_011543072 XM_011543073 XM_011543074 XM_011543075 AB018255 AB088416 AK001257 AK023715 AK025237 AY194287 BC000277 BC054488 BC104898 BC113429 EF127492	NM_001142685 NM_014715 XM_005271736 XM_011543072 XM_011543073 XM_011543074 XM_011543075 AB018255 AB088416 AK001257 AK023715 AK025237 AY194287 BC000277 BC054488 BC104898 BC113429 EF127492	NC_000011 NC_018922 NT_033899 NW_004929381	NP_001136157 NP_055530 XP_005271793 XP_011541374 XP_011541375 XP_011541376 XP_011541377 BAA34432 BAM34446 AAO43677 AAH00277 AAI04899 AAI13430 ABO33171	9743	1	0	ARHGAP32	ARHGAP32	GC-GAP GRIT PX-RICS RICS p200RhoGAP p250GAP	rna_protein-coding	11q24.3	Rho GTPase activating protein 32
229648_at	Sense	NM_001142685 NM_014715 XM_005271736 XM_011543072 XM_011543073 XM_011543074 XM_011543075	NM_001142685 NM_014715 XM_005271736 XM_011543072 XM_011543073 XM_011543074 XM_011543075	NC_000011 NC_018922 NT_033899 NW_004929381	NP_001136157 NP_055530 XP_005271793 XP_011541374 XP_011541375 XP_011541376 XP_011541377	9743	1	0	ARHGAP32	ARHGAP32	GC-GAP GRIT PX-RICS RICS p200RhoGAP p250GAP	rna_protein-coding	11q24.3	Rho GTPase activating protein 32
242196_at	Sense	NM_001142685 NM_014715 XM_005271736 XM_011543072 XM_011543073 XM_011543074 XM_011543075	NM_001142685 NM_014715 XM_005271736 XM_011543072 XM_011543073 XM_011543074 XM_011543075	NC_000011 NC_018922 NT_033899 NW_004929381	NP_001136157 NP_055530 XP_005271793 XP_011541374 XP_011541375 XP_011541376 XP_011541377	9743	1	0	ARHGAP32	ARHGAP32	GC-GAP GRIT PX-RICS RICS p200RhoGAP p250GAP	rna_protein-coding	11q24.3	Rho GTPase activating protein 32
204425_at	Sense	NM_001164741 NM_001666 AY183123 BC023626 BC052303 D50921 X78817	NM_001164741 NM_001666 AY183123 BC023626 BC052303 D50921 X78817	NC_000023 NC_018934 NT_011681 NW_004929448 NG_013220	NP_001158213 NP_001657 AAO66337 AAH23626 AAH52303 BAA09480 CAA55394	393	1	0	ARHGAP4	ARHGAP4	C1 RGC1 RhoGAP4 SrGAP4 p115	rna_protein-coding	Xq28	Rho GTPase activating protein 4
201167_x_at	Sense	NM_001185077 NM_004309 NM_001301243 NR_125441 XM_011523574 NG_034210 AF498926 AK312347 BC005851 BC005875 BC008701 BC009759 BC016031 BC016185 BC024258 BC027730 BC075827 BC106044 BT006884 CR456777 D13989 DQ891117 DQ894296 EU794615 KU177916 M97579 X63863 X69550	NM_001185077 NM_004309 NM_001301243 NR_125441 XM_011523574 AF498926 AK312347 BC005851 BC005875 BC008701 BC009759 BC016031 BC016185 BC024258 BC027730 BC075827 BC106044 BT006884 CR456777 D13989 DQ891117 DQ894296 EU794615 KU177916 M97579 X69550	NC_000017 NC_018928 NT_010663 NW_004929408 NG_034210 X63863	NP_001172006 NP_004300 NP_001288172 XP_011521876 AAM21074 BAG35268 AAH05851 AAH05875 AAH08701 AAH09759 AAH16031 AAH16185 AAH24258 AAH27730 AAH75827 AAI06045 AAP35530 CAG33058 BAA03096 ABM82043 ABM85222 ACJ13669 ALQ33374 AAA36566 CAA49281	396	1	0	ARHGDIA	ARHGDIA	GDIA1 HEL-S-47e NPHS8 RHOGDI RHOGDI-1	rna_protein-coding|genomic_protein-coding	17q25.3	Rho GDP dissociation inhibitor (GDI) alpha
201168_x_at	Uncertain	X69550	X69550	---	CAA49281	396	1	0	ARHGDIA	ARHGDIA	GDIA1 HEL-S-47e NPHS8 RHOGDI RHOGDI-1	rna_protein-coding	17q25.3	Rho GDP dissociation inhibitor (GDI) alpha
211716_x_at	Sense	NM_001185077 NM_004309 NM_001185078 NM_001301240 NM_001301241 NM_001301242 NM_001301243 NR_125441 XM_011523574 NG_034210 BC005851 BC005875 BC007630 BC008701 BC009759 BC013846 BC016031 BC016185 BC024258 BC027730 BC028333 BC075827 BC106044 EU794615	NM_001185077 NM_004309 NM_001185078 NM_001301240 NM_001301241 NM_001301242 NM_001301243 NR_125441 XM_011523574 BC005851 BC005875 BC007630 BC008701 BC009759 BC013846 BC016031 BC016185 BC024258 BC027730 BC028333 BC075827 BC106044 EU794615	NC_000017 NC_018928 NT_010663 NW_004929408 NG_034210	NP_001172006 NP_004300 NP_001172007 NP_001288169 NP_001288170 NP_001288171 NP_001288172 XP_011521876 AAH05851 AAH05875 AAH08701 AAH09759 AAH16031 AAH16185 AAH24258 AAH27730 AAH75827 AAI06045 ACJ13669	396	1	0	ARHGDIA	ARHGDIA	GDIA1 HEL-S-47e NPHS8 RHOGDI RHOGDI-1	rna_protein-coding|genomic_protein-coding	17q25.3	Rho GDP dissociation inhibitor (GDI) alpha
213606_s_at	Sense	NM_001185077 NM_004309 NM_001301243 XM_011523574 AF498926 AK293147 AK312347 BC005851 BC005875 BC008701 BC009759 BC016031 BC016185 BC024258 BC027730 BC028333 BC075827 BC106044 BT006884 CR456777 D13989 DQ891117 DQ894296 EU794615 KU177916 KU177917 M97579 X69550	NM_001185077 NM_004309 NM_001301243 XM_011523574 AF498926 AK293147 AK312347 BC005851 BC005875 BC008701 BC009759 BC016031 BC016185 BC024258 BC027730 BC028333 BC075827 BC106044 BT006884 CR456777 D13989 DQ891117 DQ894296 EU794615 KU177916 KU177917 M97579 X69550	NC_000017 NC_018928 NT_010663 NW_004929408 NG_034210	NP_001172006 NP_004300 NP_001288172 XP_011521876 AAM21074 BAG56694 BAG35268 AAH05851 AAH05875 AAH08701 AAH09759 AAH16031 AAH16185 AAH24258 AAH27730 AAH75827 AAI06045 AAP35530 CAG33058 BAA03096 ABM82043 ABM85222 ACJ13669 ALQ33374 ALQ33375 AAA36566 CAA49281	396	1	0	ARHGDIA	ARHGDIA	GDIA1 HEL-S-47e NPHS8 RHOGDI RHOGDI-1	rna_protein-coding	17q25.3	Rho GDP dissociation inhibitor (GDI) alpha
1560445_x_at	Uncertain	AK026781	AK026781	---	---	9138	1	0	ARHGEF1	ARHGEF1	GEF1 LBCL2 LSC P115-RHOGEF SUB1.5	rna_protein-coding	19q13.13	Rho guanine nucleotide exchange factor 1
203055_s_at	Sense	NM_199002 NM_004706 NM_198977 XM_005259389 BC005155 BC011726 BC015652 BC034013 BC035127 BC064996 U64105	NM_199002 NM_004706 NM_198977 XM_005259389 BC005155 BC011726 BC015652 BC034013 BC035127 BC064996 U64105	NC_000019 NC_018930 NT_011109 NW_004929415	NP_945353 NP_004697 NP_945328 XP_005259446 AAH05155 AAH11726 AAH34013 AAH35127 AAB17896	9138	1	0	ARHGEF1	ARHGEF1	GEF1 LBCL2 LSC P115-RHOGEF SUB1.5	rna_protein-coding	19q13.13	Rho guanine nucleotide exchange factor 1
202913_at	Sense	NM_014784 NM_198236 XM_006711659 XM_006711665 XM_011510187 XM_005245633 XM_011510189 XM_011510190 XM_006711660 XM_011510185 XM_006711661 XM_006711662 XM_005245629 XM_006711663 XM_006711664 XM_011510186 AL832790 BC057394	NM_014784 NM_198236 XM_006711659 XM_006711665 XM_011510187 XM_005245633 XM_011510189 XM_011510190 XM_006711660 XM_011510185 XM_006711661 XM_006711662 XM_005245629 XM_006711663 XM_006711664 XM_011510186 AL832790 BC057394	NC_000001 NC_018912 NT_004487 NW_004929293	NP_055599 NP_937879 XP_006711722 XP_006711728 XP_011508489 XP_005245690 XP_011508491 XP_011508492 XP_006711723 XP_011508487 XP_006711724 XP_006711725 XP_005245686 XP_006711726 XP_006711727 XP_011508488 AAH57394	9826	1	0	ARHGEF11	ARHGEF11	GTRAP48 PDZ-RHOGEF	rna_protein-coding	1q21	Rho guanine nucleotide exchange factor 11
202914_s_at	Sense	NM_014784 NM_198236 XM_006711659 XM_006711665 XM_011510187 XM_005245633 XM_011510189 XM_011510190 XM_006711660 XM_011510185 XM_006711661 XM_006711662 XM_005245629 XM_006711663 XM_006711664 XM_011510186 AB002378 AL832790 BC057394	NM_014784 NM_198236 XM_006711659 XM_006711665 XM_011510187 XM_005245633 XM_011510189 XM_011510190 XM_006711660 XM_011510185 XM_006711661 XM_006711662 XM_005245629 XM_006711663 XM_006711664 XM_011510186 AB002378 AL832790 BC057394	NC_000001 NC_018912 NT_004487 NW_004929293	NP_055599 NP_937879 XP_006711722 XP_006711728 XP_011508489 XP_005245690 XP_011508491 XP_011508492 XP_006711723 XP_011508487 XP_006711724 XP_006711725 XP_005245686 XP_006711726 XP_006711727 XP_011508488 BAA20834 AAH57394	9826	1	0	ARHGEF11	ARHGEF11	GTRAP48 PDZ-RHOGEF	rna_protein-coding	1q21	Rho guanine nucleotide exchange factor 11
1554783_s_at	Sense	NM_001162383 NM_001162384 NM_004723 XM_011510136 XM_005245591 XM_005245590 XM_006711622 XM_005245593 XM_005245592 XM_005245594 XM_006711623 XM_006711625 XM_006711624 XM_006711626 XM_011510137 XM_011510142 XM_011510143 XM_011510138 XM_011510139 XM_011510140 XM_005245587 XM_005245588 XM_011510141 XM_005245589 AB014551 AF486838 AL512715 AM393305 BC020567 BT007407 DQ891489 DQ894678 U72206 X15610	NM_001162383 NM_001162384 NM_004723 XM_011510136 XM_005245591 XM_005245590 XM_006711622 XM_005245593 XM_005245592 XM_005245594 XM_006711623 XM_006711625 XM_006711624 XM_006711626 XM_011510137 XM_011510142 XM_011510143 XM_011510138 XM_011510139 XM_011510140 XM_005245587 XM_005245588 XM_011510141 XM_005245589 AB014551 AF486838 AL512715 AM393305 BC020567 BT007407 DQ891489 DQ894678 U72206 X15610	NC_000001 NC_018912 NT_004487 NW_004929293	NP_001155855 NP_001155856 NP_004714 XP_011508438 XP_005245648 XP_005245647 XP_006711685 XP_005245650 XP_005245649 XP_005245651 XP_006711686 XP_006711688 XP_006711687 XP_006711689 XP_011508439 XP_011508444 XP_011508445 XP_011508440 XP_011508441 XP_011508442 XP_005245644 XP_005245645 XP_011508443 XP_005245646 BAA31626 AAL96658 CAC21656 CAL38183 AAH20567 AAP36075 ABM82415 ABM85604 AAC97383 CAA33634	9181	1	0	ARHGEF2	ARHGEF2	GEF GEF-H1 GEFH1 LFP40 P40	rna_protein-coding	1q21-q22	Rho/Rac guanine nucleotide exchange factor 2
207629_s_at	Sense	NM_001162383 NM_001162384 NM_004723 XM_011510136 XM_005245591 XM_005245590 XM_006711622 XM_005245593 XM_005245592 XM_005245594 XM_006711623 XM_006711625 XM_006711624 XM_006711626 XM_011510137 XM_011510142 XM_011510143 XM_011510138 XM_011510139 XM_011510140 XM_005245587 XM_005245588 XM_011510141 XM_005245589 AB014551 AL512715 AL832538 BC020567 U72206 X15610	NM_001162383 NM_001162384 NM_004723 XM_011510136 XM_005245591 XM_005245590 XM_006711622 XM_005245593 XM_005245592 XM_005245594 XM_006711623 XM_006711625 XM_006711624 XM_006711626 XM_011510137 XM_011510142 XM_011510143 XM_011510138 XM_011510139 XM_011510140 XM_005245587 XM_005245588 XM_011510141 XM_005245589 AB014551 AL512715 AL832538 BC020567 U72206 X15610	NC_000001 NC_018912 NT_004487 NW_004929293	NP_001155855 NP_001155856 NP_004714 XP_011508438 XP_005245648 XP_005245647 XP_006711685 XP_005245650 XP_005245649 XP_005245651 XP_006711686 XP_006711688 XP_006711687 XP_006711689 XP_011508439 XP_011508444 XP_011508445 XP_011508440 XP_011508441 XP_011508442 XP_005245644 XP_005245645 XP_011508443 XP_005245646 BAA31626 CAC21656 AAH20567 AAC97383 CAA33634	9181	1	0	ARHGEF2	ARHGEF2	GEF GEF-H1 GEFH1 LFP40 P40	rna_protein-coding	1q21-q22	Rho/Rac guanine nucleotide exchange factor 2
209435_s_at	Sense	NM_001162383 NM_001162384 NM_004723 XM_011510136 XM_005245591 XM_005245590 XM_006711622 XM_005245593 XM_005245592 XM_005245594 XM_006711623 XM_006711625 XM_006711624 XM_006711626 XM_011510137 XM_011510142 XM_011510143 XM_011510138 XM_011510139 XM_011510140 XM_005245587 XM_005245588 XM_011510141 XM_005245589 AB014551 AL512715 AL832538 BC020567 BC027722	NM_001162383 NM_001162384 NM_004723 XM_011510136 XM_005245591 XM_005245590 XM_006711622 XM_005245593 XM_005245592 XM_005245594 XM_006711623 XM_006711625 XM_006711624 XM_006711626 XM_011510137 XM_011510142 XM_011510143 XM_011510138 XM_011510139 XM_011510140 XM_005245587 XM_005245588 XM_011510141 XM_005245589 AB014551 AL512715 AL832538 BC020567 BC027722	NC_000001 NC_018912 NT_004487 NW_004929293	NP_001155855 NP_001155856 NP_004714 XP_011508438 XP_005245648 XP_005245647 XP_006711685 XP_005245650 XP_005245649 XP_005245651 XP_006711686 XP_006711688 XP_006711687 XP_006711689 XP_011508439 XP_011508444 XP_011508445 XP_011508440 XP_011508441 XP_011508442 XP_005245644 XP_005245645 XP_011508443 XP_005245646 BAA31626 CAC21656 AAH20567	9181	1	0	ARHGEF2	ARHGEF2	GEF GEF-H1 GEFH1 LFP40 P40	rna_protein-coding	1q21-q22	Rho/Rac guanine nucleotide exchange factor 2
235595_at	Uncertain	AK127366	AK127366	---	---	9181	1	0	ARHGEF2	ARHGEF2	GEF GEF-H1 GEFH1 LFP40 P40	rna_protein-coding	1q21-q22	Rho/Rac guanine nucleotide exchange factor 2
227427_at	Sense	NM_182947 NM_001111270 NR_046223 AB370196 AF487514 BC012860 BC018536 BC047559	NM_182947 NM_001111270 NR_046223 AB370196 AF487514 BC012860 BC018536 BC047559	NC_000012 NC_018923 NT_029419 NW_004929384	NP_891992 NP_001104740 BAF94999 AAO49463 AAH12860 AAH18536 AAH47559	115557	1	0	ARHGEF25	ARHGEF25	GEFT p63RhoGEF	rna_protein-coding	12q13.3	Rho guanine nucleotide exchange factor 25
205109_s_at	Sense	NM_015320 NM_032995 XM_005263681 XM_011511277 XM_011511275 XM_005263682 XM_005263687 XM_005263688 XM_005263689 XM_011511276 AB029035 AF249745 AL137289 BC036579	NM_015320 NM_032995 XM_005263681 XM_011511277 XM_011511275 XM_005263682 XM_005263687 XM_005263688 XM_005263689 XM_011511276 AB029035 AF249745 AL137289 BC036579	NC_000002 NC_018913 NT_005403 NW_004929304	NP_056135 NP_127462 XP_005263738 XP_011509579 XP_011509577 XP_005263739 XP_005263744 XP_005263745 XP_005263746 XP_011509578 BAA83064 AAF79955 CAB70681	50649	1	0	ARHGEF4	ARHGEF4	ASEF ASEF1 GEF4 STM6	rna_protein-coding	2q22	Rho guanine nucleotide exchange factor 4
211891_s_at	Sense	NM_015320 NM_032995 XM_005263681 XM_011511277 XM_011511274 XM_011511275 XM_005263682 XM_005263687 XM_005263688 XM_005263689 XM_011511276 AB029035 AB042199 AF249745 AL137289 BC036579 BC160189 DQ424905	NM_015320 NM_032995 XM_005263681 XM_011511277 XM_011511274 XM_011511275 XM_005263682 XM_005263687 XM_005263688 XM_005263689 XM_011511276 AB029035 AB042199 AF249745 AL137289 BC036579 BC160189 DQ424905	NC_000002 NC_018913 NT_005403 NW_004929304	NP_056135 NP_127462 XP_005263738 XP_011509579 XP_011509576 XP_011509577 XP_005263739 XP_005263744 XP_005263745 XP_005263746 XP_011509578 BAA83064 BAB11941 AAF79955 CAB70681 AAI60189 ABD83670	50649	1	0	ARHGEF4	ARHGEF4	ASEF ASEF1 GEF4 STM6	rna_protein-coding	2q22	Rho guanine nucleotide exchange factor 4
202547_s_at	Sense	NM_003899 NM_001113513 NM_001320851 NM_001320852 NM_001320853 XM_005254085 XM_005254091 XM_005254092 XM_011521132 XM_006719958 XM_005254093 XM_005254094 XM_006719959 XM_005254095 XM_005254086 XM_011521130 XM_011521131 XM_006719956 XM_005254087 XM_005254088 XM_005254089 XM_005254090 AB177849 BC050521 D63476	NM_003899 NM_001113513 NM_001320851 NM_001320852 NM_001320853 XM_005254085 XM_005254091 XM_005254092 XM_011521132 XM_006719958 XM_005254093 XM_005254094 XM_006719959 XM_005254095 XM_005254086 XM_011521130 XM_011521131 XM_006719956 XM_005254087 XM_005254088 XM_005254089 XM_005254090 AB177849 BC050521 D63476	NC_000013 NC_018924 NT_009952 NW_004929389	NP_003890 NP_001106985 NP_001307780 NP_001307781 NP_001307782 XP_005254142 XP_005254148 XP_005254149 XP_011519434 XP_006720021 XP_005254150 XP_005254151 XP_006720022 XP_005254152 XP_005254143 XP_011519432 XP_011519433 XP_006720019 XP_005254144 XP_005254145 XP_005254146 XP_005254147 BAD66827 AAH50521 BAA09763	8874	1	0	ARHGEF7	ARHGEF7	BETA-PIX COOL-1 COOL1 Nbla10314 P50 P50BP P85 P85COOL1 P85SPR PAK3 PIXB	rna_protein-coding	13q34	Rho guanine nucleotide exchange factor 7
202548_s_at	Sense	NM_003899 NM_001113513 NM_001320851 NM_001320852 NM_001320853 XM_005254085 XM_005254091 XM_005254092 XM_011521132 XM_006719958 XM_005254093 XM_005254094 XM_006719959 XM_005254095 XM_005254086 XM_011521130 XM_011521131 XM_006719956 XM_005254087 XM_005254088 XM_005254089 XM_005254090 AB177849 BC050521 D63476	NM_003899 NM_001113513 NM_001320851 NM_001320852 NM_001320853 XM_005254085 XM_005254091 XM_005254092 XM_011521132 XM_006719958 XM_005254093 XM_005254094 XM_006719959 XM_005254095 XM_005254086 XM_011521130 XM_011521131 XM_006719956 XM_005254087 XM_005254088 XM_005254089 XM_005254090 AB177849 BC050521 D63476	NC_000013 NC_018924 NT_009952 NW_004929389	NP_003890 NP_001106985 NP_001307780 NP_001307781 NP_001307782 XP_005254142 XP_005254148 XP_005254149 XP_011519434 XP_006720021 XP_005254150 XP_005254151 XP_006720022 XP_005254152 XP_005254143 XP_011519432 XP_011519433 XP_006720019 XP_005254144 XP_005254145 XP_005254146 XP_005254147 BAD66827 AAH50521 BAA09763	8874	1	0	ARHGEF7	ARHGEF7	BETA-PIX COOL-1 COOL1 Nbla10314 P50 P50BP P85 P85COOL1 P85SPR PAK3 PIXB	rna_protein-coding	13q34	Rho guanine nucleotide exchange factor 7
229642_at	Sense	NM_145735 NM_001113511 NM_001113512 NM_001320854 AB075521 AB177848 AK055476 AK095058 AL834228 BC033905 BC060776 BM677392 BX648314	NM_145735 NM_001113511 NM_001113512 NM_001320854 AB075521 AB177848 AK055476 AK095058 AL834228 BC033905 BC060776 BM677392 BX648314	NC_000013 NC_018924 NT_009952 NW_004929389	NP_663788 NP_001106983 NP_001106984 NP_001307783 BAE45764 BAD66826 CAD38906 AAH33905 AAH60776	8874	1	0	ARHGEF7	ARHGEF7	BETA-PIX COOL-1 COOL1 Nbla10314 P50 P50BP P85 P85COOL1 P85SPR PAK3 PIXB	rna_protein-coding	13q34	Rho guanine nucleotide exchange factor 7
235412_at	Uncertain	AK095058	AK095058	---	---	8874	1	0	ARHGEF7	ARHGEF7	BETA-PIX COOL-1 COOL1 Nbla10314 P50 P50BP P85 P85COOL1 P85SPR PAK3 PIXB	rna_protein-coding	13q34	Rho guanine nucleotide exchange factor 7
242999_at	Sense	NM_145735 NM_001113511 NM_001113512 NM_001320854 AK055476 AK093326	NM_145735 NM_001113511 NM_001113512 NM_001320854 AK055476 AK093326	NC_000013 NC_018924 NT_009952 NW_004929389	NP_663788 NP_001106983 NP_001106984 NP_001307783	8874	1	0	ARHGEF7	ARHGEF7	BETA-PIX COOL-1 COOL1 Nbla10314 P50 P50BP P85 P85COOL1 P85SPR PAK3 PIXB	rna_protein-coding	13q34	Rho guanine nucleotide exchange factor 7
202564_x_at	Sense	NM_001667 BC002530 L13687	NM_001667 BC002530 L13687	NC_000011 NC_018922 NT_167190 NW_004929380	NP_001658 AAH02530 AAC37606	402	1	0	ARL2	ARL2	ARFL2	rna_protein-coding	11q13	ADP ribosylation factor like GTPase 2
205020_s_at	Sense	NM_005738 NM_212460 NM_001037164 NM_001195396 BC001111 BC003027 BC039123 U73960	NM_005738 NM_212460 NM_001037164 NM_001195396 BC001111 BC003027 BC039123 U73960	NC_000007 NC_018918 NT_007819 NW_004929329	NP_005729 NP_997625 NP_001032241 NP_001182325 AAH01111 AAH03027 AAB39713	10124	1	0	ARL4A	ARL4A	ARL4	rna_protein-coding	7p21.3	ADP ribosylation factor like GTPase 4A
202206_at	Sense	NM_001282431 NM_005737 AJ579850 AJ579851 BM904613 HI179044	NM_001282431 NM_005737 AJ579850 AJ579851 BM904613	NC_000002 NC_018913 NT_005403 NW_004929306 HI179044	NP_001269360 NP_005728 CAE30322 CAE30323	10123	1	0	ARL4C	ARL4C	ARL7 LAK	rna_protein-coding|genomic_protein-coding	2q37.1	ADP ribosylation factor like GTPase 4C
202207_at	Sense	NM_001282431 NM_005737 AJ579850 AJ579851 CA413100 HI179044	NM_001282431 NM_005737 AJ579850 AJ579851 CA413100	NC_000002 NC_018913 NT_005403 NW_004929306 HI179044	NP_001269360 NP_005728 CAE30322 CAE30323	10123	1	0	ARL4C	ARL4C	ARL7 LAK	rna_protein-coding|genomic_protein-coding	2q37.1	ADP ribosylation factor like GTPase 4C
202208_s_at	Sense	NM_001282431 NM_005737 AB016811 AJ579850 AJ579851 BC001051 BC089043 HI179044	NM_001282431 NM_005737 AB016811 AJ579850 AJ579851 BC001051 BC089043	NC_000002 NC_018913 NT_005403 NW_004929306 HI179044	NP_001269360 NP_005728 BAA75473 CAE30322 CAE30323 AAH89043	10123	1	0	ARL4C	ARL4C	ARL7 LAK	rna_protein-coding|genomic_protein-coding	2q37.1	ADP ribosylation factor like GTPase 4C
203586_s_at	Sense	NM_001661 XM_011524782 AB060692 BC000043 L38490	NM_001661 XM_011524782 AB060692 BC000043 L38490	NC_000017 NC_018928 NT_010783 NW_004929407	NP_001652 XP_011523084 BAB91080 AAH00043 AAA57126	379	1	0	ARL4D	ARL4D	ARF4L ARL6	rna_protein-coding	17q21.31	ADP ribosylation factor like GTPase 4D
223735_at	Sense	NM_032146 NM_177976 NM_001278293 NR_103511 AK292958 AL136815 BC024239	NM_032146 NM_177976 NM_001278293 NR_103511 AK292958 AL136815 BC024239	NC_000003 NC_018914 NG_008119 NT_005612 NW_004929311	NP_115522 NP_816931 NP_001265222 BAF85647 CAB66749 AAH24239	84100	1	0	ARL6	ARL6	BBS3 RP55	rna_protein-coding	3q11.2	ADP ribosylation factor like GTPase 6
235320_at	Sense	NG_008119 AL138043	AL138043	NG_008119	---	84100	1	0	ARL6	ARL6	BBS3 RP55	genomic_protein-coding|rna_protein-coding	3q11.2	ADP ribosylation factor like GTPase 6
225707_at	Sense	NM_152522 NR_024526 XM_006712326 AK023109 BC028741 BC070140 CQ834436 CQ834476	NM_152522 NR_024526 XM_006712326 AK023109 BC028741 BC070140	NC_000002 NC_018913 NT_005403 NW_004929305 CQ834436 CQ834476	NP_689735 XP_006712389 BAG51157 AAH28741 AAH70140	151188	1	0	ARL6IP6	ARL6IP6	AIP-6 AIP6 PFAAP1	rna_protein-coding|genomic_protein-coding	2q23.3	ADP ribosylation factor like GTPase 6 interacting protein 6
225709_at	Sense	NM_152522 XR_922872 XR_922873 XR_922874 AK023109	NM_152522 XR_922872 XR_922873 XR_922874 AK023109	NC_000002 NC_018913 NT_005403 NW_004929305	NP_689735 BAG51157	151188	1	0	ARL6IP6	ARL6IP6	AIP-6 AIP6 PFAAP1	rna_protein-coding	2q23.3	ADP ribosylation factor like GTPase 6 interacting protein 6
218694_at	Sense	NM_016608 NG_015846 AB039670 AF248963 AK074785 AK222578 BC002691 CQ782722 CR749609	NM_016608 AB039670 AF248963 AK074785 AK222578 BC002691 CR749609	NC_000023 NC_018934 NG_015846 NT_011651 NW_004929444 CQ782722	NP_057692 BAA94603 AAG44561 BAC11208 BAD96298 AAH02691 CAH18404	51309	1	0	ARMCX1	ARMCX1	ALEX1 GASP7	rna_protein-coding|genomic_protein-coding	Xq22.1	armadillo repeat containing, X-linked 1
203404_at	Sense	NM_177949 NM_014782 NM_001282231 XM_005278110 XM_005278115 XM_011531071 XM_005278109 XM_011531072 XM_005278113 XM_005278114 XM_005278116 XM_005278111 XM_005278117 NG_013221 AB011084 AK291342 BC012541 BC015926 BC052628 BX648494	NM_177949 NM_014782 NM_001282231 XM_005278110 XM_005278115 XM_011531071 XM_005278109 XM_011531072 XM_005278113 XM_005278114 XM_005278116 XM_005278111 XM_005278117 AB011084 AK291342 BC012541 BC015926 BC052628 BX648494	NC_000023 NC_018934 NG_013221 NT_011651 NW_004929444	NP_808818 NP_055597 NP_001269160 XP_005278167 XP_005278172 XP_011529373 XP_005278166 XP_011529374 XP_005278170 XP_005278171 XP_005278173 XP_005278168 XP_005278174 BAA25438 BAF84031 AAH12541 AAH15926	9823	1	0	ARMCX2	ARMCX2	ALEX2 GASP9	rna_protein-coding|genomic_protein-coding	Xq22.1	armadillo repeat containing, X-linked 2
1552327_at	Sense	NR_045864 NR_045861 NR_045862 AK125041 AK126987 BC032236	NR_045864 NR_045861 NR_045862 AK125041 AK126987 BC032236	NC_000023 NC_018934 NT_011651 NW_004929444	BAG54416	100131755	1	0	ARMCX4	ARMCX4	CXorf35 GASP4	rna_protein-coding	Xq22.1	armadillo repeat containing, X-linked 4
1557726_at	Sense	NR_045863 NG_017196 BC036206	NR_045863 BC036206	NC_000023 NC_018934 NT_011651 NW_004929444 NG_017196	---	100131755	1	0	ARMCX4	ARMCX4	CXorf35 GASP4	rna_protein-coding|genomic_protein-coding	Xq22.1	armadillo repeat containing, X-linked 4
1564399_a_at	Sense	NR_028407 NR_045864 NR_045861 NR_045862 NR_045863 NG_017196 AK096955 AK125041 BC032236 BC036206 CR933662	NR_028407 NR_045864 NR_045861 NR_045862 NR_045863 AK096955 AK125041 BC032236 BC036206 CR933662	NC_000023 NC_018934 NG_017196 NT_011651 NW_004929444	BAC04910 CAI45960	100131755	1	0	ARMCX4	ARMCX4	CXorf35 GASP4	rna_protein-coding|genomic_protein-coding	Xq22.1	armadillo repeat containing, X-linked 4
207799_x_at	Sense	NR_028407 NR_045864 NR_045861 NR_045862 NG_017196 AL050285	NR_028407 NR_045864 NR_045861 NR_045862 AL050285	NC_000023 NC_018934 NG_017196 NT_011651 NW_004929444	---	100131755	1	0	ARMCX4	ARMCX4	CXorf35 GASP4	rna_protein-coding|genomic_protein-coding	Xq22.1	armadillo repeat containing, X-linked 4
214749_s_at	Sense	NM_019007 NM_001009584 NM_001184768 NR_033669 NR_033670 XM_011530976 NG_021313 AI076820 AK000818 AK097018 BC007677 L20773	NM_019007 NM_001009584 NM_001184768 NR_033669 NR_033670 XM_011530976 AI076820 AK000818 AK097018 BC007677 L20773	NC_000023 NC_018934 NG_021313 NT_011651 NW_004929444	NP_061880 NP_001009584 NP_001171697 XP_011529278 BAA91387 AAH07677	54470	1	0	ARMCX6	ARMCX6	GASP10	rna_protein-coding|genomic_protein-coding	Xq21.33-q22.3	armadillo repeat containing, X-linked 6
207988_s_at	Sense	NM_152862 NM_005731 XM_011510470 XM_011510471 AF006085 AK092520 AK093625 AK290268 BC000590	NM_152862 NM_005731 XM_011510470 XM_011510471 AF006085 AK092520 AK093625 AK290268 BC000590	NC_000002 NC_018913 NT_005403 NW_004929305	NP_690601 NP_005722 XP_011508772 XP_011508773 AAB64190 BAF82957 AAH00590	10109	1	0	ARPC2	ARPC2	ARC34 PNAS-139 PRO2446 p34-Arc	rna_protein-coding	2q36.1	actin related protein 2/3 complex subunit 2
208679_s_at	Sense	NM_152862 NM_005731 XM_011510470 XM_011510471 AF006085 AF279893 AK092520 AK093625 AK290268 BC000590 BT006898 U50523	NM_152862 NM_005731 XM_011510470 XM_011510471 AF006085 AF279893 AK092520 AK093625 AK290268 BC000590 BT006898 U50523	NC_000002 NC_018913 NT_005403 NW_004929305	NP_690601 NP_005722 XP_011508772 XP_011508773 AAB64190 AAK07550 BAF82957 AAH00590 AAP35544 AAC50874	10109	1	0	ARPC2	ARPC2	ARC34 PNAS-139 PRO2446 p34-Arc	rna_protein-coding	2q36.1	actin related protein 2/3 complex subunit 2
213513_x_at	Sense	NM_152862 NM_005731 XM_011510470 XM_011510471 U50523	NM_152862 NM_005731 XM_011510470 XM_011510471 U50523	NC_000002 NC_018913 NT_005403 NW_004929305	NP_690601 NP_005722 XP_011508772 XP_011508773 AAC50874	10109	1	0	ARPC2	ARPC2	ARC34 PNAS-139 PRO2446 p34-Arc	rna_protein-coding	2q36.1	actin related protein 2/3 complex subunit 2
207136_at	Sense	NM_004312 AF033105 U03626	NM_004312 AF033105 U03626	NC_000023 NC_018934 NT_011651 NW_004929443	NP_004303 AAB84302 AAC78395	407	1	0	ARR3	ARR3	ARRX	rna_protein-coding	Xcen-q21	arrestin 3 retinal (X-arrestin)
218832_x_at	Sense	NM_004041 XM_011545034 XM_005273997 XM_011545036 AF084040 AK289718 BC003636 HQ447288 L04685	NM_004041 XM_011545034 XM_005273997 XM_011545036 AF084040 AK289718 BC003636 HQ447288 L04685	NC_000011 NC_018922 NG_028118 NT_167190 NW_004929380	NP_004032 XP_011543336 XP_005274054 XP_011543338 AAC33295 BAF82407 AAH03636 ADQ31775 AAA35558 AAA35559	408	1	0	ARRB1	ARRB1	ARB1 ARR1	rna_protein-coding	11q13	arrestin beta 1
221861_at	Sense	NM_004041 NM_020251 AL157484 BM681392	NM_004041 NM_020251 AL157484 BM681392	NC_000011 NC_018922 NG_028118 NT_167190 NW_004929380	NP_004032 NP_064647	408	1	0	ARRB1	ARRB1	ARB1 ARR1	rna_protein-coding	11q13	arrestin beta 1
222756_s_at	Sense	NM_004041 NM_020251 XM_011545034 XM_011545035 XM_005273997 XM_011545036 BC003636 CB853136 CD365891	NM_004041 NM_020251 XM_011545034 XM_011545035 XM_005273997 XM_011545036 BC003636 CB853136 CD365891	NC_000011 NC_018922 NG_028118 NT_167190 NW_004929380	NP_004032 NP_064647 XP_011543336 XP_011543337 XP_005274054 XP_011543338 AAH03636	408	1	0	ARRB1	ARRB1	ARB1 ARR1	rna_protein-coding	11q13	arrestin beta 1
222912_at	Sense	NM_004041 NM_020251 XM_011545034 XM_011545035 XM_005273997 XM_011545036 CB853136 CD365891	NM_004041 NM_020251 XM_011545034 XM_011545035 XM_005273997 XM_011545036 CB853136 CD365891	NC_000011 NC_018922 NG_028118 NT_167190 NW_004929380	NP_004032 NP_064647 XP_011543336 XP_011543337 XP_005274054 XP_011543338	408	1	0	ARRB1	ARRB1	ARB1 ARR1	rna_protein-coding	11q13	arrestin beta 1
228444_at	Sense	NM_004041 NM_020251	NM_004041 NM_020251	NC_000011 NC_018922 NG_028118 NT_167190 NW_004929380	NP_004032 NP_064647	408	1	0	ARRB1	ARRB1	ARB1 ARR1	rna_protein-coding	11q13	arrestin beta 1
43511_s_at	Sense	NM_004041 NM_020251 AL157484 BM681392	NM_004041 NM_020251 AL157484 BM681392	NC_000011 NC_018922 NG_028118 NT_167190 NW_004929380	NP_004032 NP_064647	408	1	0	ARRB1	ARRB1	ARB1 ARR1	rna_protein-coding	11q13	arrestin beta 1
49111_at	Sense	NM_004041 NM_020251 AL157484	NM_004041 NM_020251 AL157484	NC_000011 NC_018922 NG_028118 NT_167190 NW_004929380	NP_004032 NP_064647	408	1	0	ARRB1	ARRB1	ARB1 ARR1	rna_protein-coding	11q13	arrestin beta 1
203388_at	Sense	NM_004313 NM_199004 NM_001257328 NM_001257329 NM_001257330 NM_001257331 NR_047516 XM_011523858 XM_011523859 XM_006721520 XM_006721521 AB209786 AF106941 AK097542 AK297181 BC007427 BC039066 BC067368 BC095450 CR749218	NM_004313 NM_199004 NM_001257328 NM_001257329 NM_001257330 NM_001257331 NR_047516 XM_011523858 XM_011523859 XM_006721520 XM_006721521 AB209786 AF106941 AK097542 AK297181 BC007427 BC039066 BC067368 BC095450 CR749218	NC_000017 NC_018928 NT_010718 NW_004929405	NP_004304 NP_945355 NP_001244257 NP_001244258 NP_001244259 NP_001244260 XP_011522160 XP_011522161 XP_006721583 XP_006721584 BAD93023 AAC99468 BAC05094 BAG59672 AAH07427 AAH67368 CAH18075	409	1	0	ARRB2	ARRB2	ARB2 ARR2 BARR2	rna_protein-coding	17p13	arrestin beta 2
204443_at	Sense	NM_000487 NM_001085425 NM_001085426 NM_001085427 NM_001085428 XM_011530690 NG_009260 AB448736 AK092752 AK098659 AY271820 BC014210 BU632196 BX648618 CA423492 CR456383 X52151	NM_000487 NM_001085425 NM_001085426 NM_001085427 NM_001085428 XM_011530690 AB448736 AK092752 AK098659 BC014210 BU632196 BX648618 CA423492 CR456383 X52151	NC_000022 NC_018933 NG_009260 NT_011526 NW_004929431 AY271820	NP_000478 NP_001078894 NP_001078895 NP_001078896 NP_001078897 XP_011528992 BAH11167 AAH14210 CAH56144 CAG30269 CAA36399	410	1	0	ARSA	ARSA	MLD	rna_protein-coding|genomic_protein-coding	22q13.33	arylsulfatase A
236541_at	Sense	NM_000487 NM_001085425 NM_001085426 NM_001085427 NM_001085428 NG_009260 BQ184813	NM_000487 NM_001085425 NM_001085426 NM_001085427 NM_001085428 BQ184813	NC_000022 NC_018933 NG_009260 NT_011526 NW_004929431	NP_000478 NP_001078894 NP_001078895 NP_001078896 NP_001078897	410	1	0	ARSA	ARSA	MLD	rna_protein-coding|genomic_protein-coding	22q13.33	arylsulfatase A
214490_at	Sense	NM_004042 NM_001201538 NM_001201539 XM_011545522 XM_011545523 XM_011545524 BC022389 X97868	NM_004042 NM_001201538 NM_001201539 XM_011545522 XM_011545523 XM_011545524 BC022389 X97868	NC_000023 NC_018934 NG_012822 NT_167197 NW_004929438	NP_004033 NP_001188467 NP_001188468 XP_011543824 XP_011543825 XP_011543826 AAH22389 CAA66462	416	1	0	ARSF	ARSF	ASF	rna_protein-coding	Xp22.3	arylsulfatase F
1552632_a_at	Sense	NM_014960 NM_001267727 XM_011524535 XM_011524545 XM_011524546 XM_011524536 XM_011524537 XM_011524540 XR_934425 AB023218 AX206961 AY358380 BC012375	NM_014960 NM_001267727 XM_011524535 XM_011524545 XM_011524546 XM_011524536 XM_011524537 XM_011524540 XR_934425 AB023218 AY358380 BC012375	NC_000017 NC_018928 NG_032814 NT_010783 NW_004929407 AX206961	NP_055775 NP_001254656 XP_011522837 XP_011522847 XP_011522848 XP_011522838 XP_011522839 XP_011522842 BAA76845 AAQ88746 AAH12375	22901	1	0	ARSG	ARSG	---	rna_protein-coding|genomic_protein-coding	17q24.2	arylsulfatase G
230275_at	Sense	NM_001012301 AB448735 AK122641 BC111002	NM_001012301 AB448735 AK122641 BC111002	NC_000005 NC_018916 NT_029289 NW_004929324	NP_001012301 BAH11166 BAG53634	340075	1	0	ARSI	ARSI	SPG66	rna_protein-coding	5q32	arylsulfatase family member I
219973_at	Sense	NM_024590 XM_005263212 XM_011532238 XM_011532239 XM_011532240 XM_011532241 XM_005263213 XM_011532242 XR_938770 AK027201 AY358647 BC132879 BC132881 BC144265	NM_024590 XM_005263212 XM_011532238 XM_011532239 XM_011532240 XM_011532241 XM_005263213 XM_011532242 XR_938770 AK027201 AY358647 BC132879 BC132881 BC144265	NC_000004 NC_018915 NT_016354 NW_004929320	NP_078866 XP_005263269 XP_011530540 XP_011530541 XP_011530542 XP_011530543 XP_005263270 XP_011530544 BAB15689 AAQ89010 AAI32880 AAI32882 AAI44266	79642	1	0	ARSJ	ARSJ	---	rna_protein-coding	4q26	arylsulfatase family member J
239147_at	Sense	NM_198150 XM_005271904 AK303855 AK316253 AL832711 AY358596 AY875939 BC036047 BC050392 BC130329 BC144160 BC144161 CQ866752 HQ258292	NM_198150 XM_005271904 AK303855 AK316253 AL832711 AY358596 AY875939 BC036047 BC050392 BC130329 BC144160 BC144161 HQ258292	NC_000005 NC_018916 NT_034772 NW_004929323 CQ866752	NP_937793 XP_005271961 BAG64796 BAH14624 CAD38634 AAQ88959 AAW66667 AAH36047 AAH50392 AAI30330 ADR83046	153642	1	0	ARSK	ARSK	TSULF	rna_protein-coding|genomic_protein-coding	5q15	arylsulfatase family member K
1570479_at	Uncertain	BC017828	BC017828	---	---	417	1	0	ART1	ART1	ART2 ARTC1 CD296 RT6	rna_protein-coding	11p15	ADP-ribosyltransferase 1
1570480_s_at	Sense	NM_004314 XM_011520114 XM_011520115 XM_006718237 BC017828 BC069102 BC069828 BC111729 S74683	NM_004314 XM_011520114 XM_011520115 XM_006718237 BC017828 BC069102 BC069828 BC111729 S74683	NC_000011 NC_018922 NT_009237 NW_004929378	NP_004305 XP_011518416 XP_011518417 XP_006718300 AAH69102 AAI11730 AAB32387	417	1	0	ART1	ART1	ART2 ARTC1 CD296 RT6	rna_protein-coding	11p15	ADP-ribosyltransferase 1
207919_at	Sense	NM_004314 XM_011520114 XM_011520115 XM_006718237 BC069102 BC069828 S74683	NM_004314 XM_011520114 XM_011520115 XM_006718237 BC069102 BC069828 S74683	NC_000011 NC_018922 NT_009237 NW_004929378	NP_004305 XP_011518416 XP_011518417 XP_006718300 AAH69102 AAB32387	417	1	0	ART1	ART1	ART2 ARTC1 CD296 RT6	rna_protein-coding	11p15	ADP-ribosyltransferase 1
210147_at	Uncertain	U47054	U47054	---	AAB01894	419	1	0	ART3	ART3	ARTC3	rna_protein-coding	4q21.1|4p15.1-p14	ADP-ribosyltransferase 3
207220_at	Sense	NM_021071 NG_007477 AF290204 AK291662 AY899803 BC074727 BX096478 LC011479	NM_021071 AF290204 AK291662 BC074727 BX096478	NC_000012 NC_018923 NG_007477 NT_009714 NW_004929383 AY899803 LC011479	NP_066549 AAG17845 BAF84351 AAH74727	420	1	0	ART4	ART4	ARTC4 CD297 DO DOK1	rna_protein-coding|genomic_protein-coding	12p13-p12	ADP-ribosyltransferase 4 (Dombrock blood group)
1552524_at	Sense	NM_053017 NM_001079536 XM_011519879 XM_006718136 XM_005252779 BC014577 HQ447178 Y16835	NM_053017 NM_001079536 XM_011519879 XM_006718136 XM_005252779 BC014577 HQ447178 Y16835	NC_000011 NC_018922 NT_009237 NW_004929378	NP_443750 NP_001073004 XP_011518181 XP_006718199 XP_005252836 AAH14577 ADQ31665 CAC79987	116969	1	0	ART5	ART5	ARTC5	rna_protein-coding	11p15.4	ADP-ribosyltransferase 5
207675_x_at	Sense	NM_057091 NM_057090 NM_001136215 XM_011542402 XM_006711024 AF109401 AF115765 AF120274 AJ245628 BC062375	NM_057091 NM_057090 NM_001136215 XM_011542402 XM_006711024 AF109401 AF120274 BC062375	NC_000001 NC_018912 NT_032977 NW_004929290 AF115765 AJ245628	NP_476432 NP_476431 NP_001129687 XP_011540704 XP_006711087 AAC98690 AAD21075 AAH62375	9048	1	0	ARTN	ARTN	ENOVIN EVN NBN	rna_protein-coding|genomic_protein-coding	1p34.1	artemin
210237_at	Sense	NM_057091 NM_057090 NM_001136215 XM_011542402 XM_006711024 AF120274 BC062375	NM_057091 NM_057090 NM_001136215 XM_011542402 XM_006711024 AF120274 BC062375	NC_000001 NC_018912 NT_032977 NW_004929290	NP_476432 NP_476431 NP_001129687 XP_011540704 XP_006711087 AAD21075 AAH62375	9048	1	0	ARTN	ARTN	ENOVIN EVN NBN	rna_protein-coding	1p34.1	artemin
216052_x_at	Sense	NM_057091 NM_057090 NM_001136215 XM_011542402 XM_006711024 AF109401 AF115765 AF120274 AJ245628 BC062375	NM_057091 NM_057090 NM_001136215 XM_011542402 XM_006711024 AF109401 AF120274 BC062375	NC_000001 NC_018912 NT_032977 NW_004929290 AF115765 AJ245628	NP_476432 NP_476431 NP_001129687 XP_011540704 XP_006711087 AAC98690 AAD21075 AAH62375	9048	1	0	ARTN	ARTN	ENOVIN EVN NBN	rna_protein-coding|genomic_protein-coding	1p34.1	artemin
223223_at	Sense	NM_022786 XR_949154 AF271780 AF290878 AF321442 AL122047 BC016309	NM_022786 XR_949154 AF271780 AF290878 AF321442 AL122047 BC016309	NC_000001 NC_018912 NT_167186 NW_004929294	NP_073623 AAG44791 AAG47671 AAK11180 CAB59183 AAH16309	64801	1	0	ARV1	ARV1	---	rna_protein-coding	1q42.2	ARV1 homolog, fatty acid homeostasis modulator
1556149_at	Sense	NG_023326	---	NG_023326	---	421	1	0	ARVCF	ARVCF	---	genomic_protein-coding	22q11.21	armadillo repeat gene deleted in velocardiofacial syndrome
205784_x_at	Sense	NM_001670 XM_006724248 XM_011530183 XM_005261243 XM_006724245 XM_005261244 XM_006724247 XR_937863 NG_023326 AK092664 U51269	NM_001670 XM_006724248 XM_011530183 XM_005261243 XM_006724245 XM_005261244 XM_006724247 XR_937863 AK092664 U51269	NC_000022 NC_018933 NG_023326 NT_011520 NW_004929429	NP_001661 XP_006724311 XP_011528485 XP_005261300 XP_006724308 XP_005261301 XP_006724310 BAC03941 AAC51202	421	1	0	ARVCF	ARVCF	---	rna_protein-coding|genomic_protein-coding	22q11.21	armadillo repeat gene deleted in velocardiofacial syndrome
217516_x_at	Sense	NM_001670 XM_006724248 XM_011530183 XM_005261243 XM_006724245 XM_005261244 XM_006724247 XR_937863 NG_023326 AK092664 U51269	NM_001670 XM_006724248 XM_011530183 XM_005261243 XM_006724245 XM_005261244 XM_006724247 XR_937863 AK092664 U51269	NC_000022 NC_018933 NG_023326 NT_011520 NW_004929429	NP_001661 XP_006724311 XP_011528485 XP_005261300 XP_006724308 XP_005261301 XP_006724310 BAC03941 AAC51202	421	1	0	ARVCF	ARVCF	---	rna_protein-coding|genomic_protein-coding	22q11.21	armadillo repeat gene deleted in velocardiofacial syndrome
206414_s_at	Sense	NM_003887 NM_001135191 XM_011510403 XM_011510409 XM_011510404 XM_006711898 XM_011510405 XM_011510406 XM_011510407 XM_006711901 XM_006711902 AB007860 AK091121 AK124900 BC063308	NM_003887 NM_001135191 XM_011510403 XM_011510409 XM_011510404 XM_006711898 XM_011510405 XM_011510406 XM_011510407 XM_006711901 XM_006711902 AB007860 AK091121 AK124900 BC063308	NC_000002 NC_018913 NT_005334 NW_004929298	NP_003878 NP_001128663 XP_011508705 XP_011508711 XP_011508706 XP_006711961 XP_011508707 XP_011508708 XP_011508709 XP_006711964 XP_006711965 BAA23696 BAC03588 AAH63308	8853	1	0	ASAP2	ASAP2	AMAP2 CENTB3 DDEF2 PAG3 PAP Pap-alpha SHAG1	rna_protein-coding	2p25|2p24	ArfGAP with SH3 domain, ankyrin repeat and PH domain 2
206743_s_at	Sense	NM_001671 NM_001197216 XM_011523860 XM_011523861 AB070933 AK308375 BC032130 M10058	NM_001671 NM_001197216 XM_011523860 XM_011523861 AB070933 AK308375 BC032130 M10058	NC_000017 NC_018928 NT_010718 NW_004929405	NP_001662 NP_001184145 XP_011522162 XP_011522163 BAB83508 AAH32130 AAA51785	432	1	0	ASGR1	ASGR1	ASGPR ASGPR1 CLEC4H1 HL-1	rna_protein-coding	17p13.2	asialoglycoprotein receptor 1
206130_s_at	Sense	NM_001181 NM_080913 NM_080914 NM_001201352 NM_080912 XM_011523862 XM_011523863 XM_006721524 XM_011523864 XM_006721525 XM_011523865 XM_011523866 XM_006721526 XM_005256648 NG_029064 BC017251 M11025 X55283 X55284	NM_001181 NM_080913 NM_080914 NM_001201352 NM_080912 XM_011523862 XM_011523863 XM_006721524 XM_011523864 XM_006721525 XM_011523865 XM_011523866 XM_006721526 XM_005256648 BC017251 M11025 X55283 X55284	NC_000017 NC_018928 NT_010718 NW_004929405 NG_029064	NP_001172 NP_550435 NP_550436 NP_001188281 NP_550434 XP_011522164 XP_011522165 XP_006721587 XP_011522166 XP_006721588 XP_011522167 XP_011522168 XP_006721589 XP_005256705 AAH17251 AAB59519 CAA38997	433	1	0	ASGR2	ASGR2	ASGP-R2 ASGPR2 CLEC4H2 HBXBP HL-2	rna_protein-coding|genomic_protein-coding	17p	asialoglycoprotein receptor 2
218554_s_at	Sense	NM_018489 XM_006711451 XM_006711450 XM_006711452 XM_011509770 AF257305	NM_018489 XM_006711451 XM_006711450 XM_006711452 XM_011509770 AF257305	NC_000001 NC_018912 NT_004487 NW_004929293	NP_060959 XP_006711514 XP_006711513 XP_006711515 XP_011508072 AAF68983	55870	1	0	ASH1L	ASH1L	ASH1 ASH1L1 KMT2H	rna_protein-coding	1q22	ash1 (absent, small, or homeotic)-like (Drosophila)
222667_s_at	Sense	NM_018489 XM_006711451 XM_006711450 XM_006711452 XM_005245337 XM_011509769 AB037841 AB209068 AF257305 AK307595 BC172595	NM_018489 XM_006711451 XM_006711450 XM_006711452 XM_005245337 XM_011509769 AB037841 AB209068 AF257305 AK307595 BC172595	NC_000001 NC_018912 NT_004487 NW_004929293	NP_060959 XP_006711514 XP_006711513 XP_006711515 XP_005245394 XP_011508071 BAA92658 BAD92305 AAF68983 AAI72595	55870	1	0	ASH1L	ASH1L	ASH1 ASH1L1 KMT2H	rna_protein-coding	1q22	ash1 (absent, small, or homeotic)-like (Drosophila)
226447_at	Sense	NM_018489 XM_006711451 XM_006711450 XM_006711452 XM_011509770	NM_018489 XM_006711451 XM_006711450 XM_006711452 XM_011509770	NC_000001 NC_018912 NT_004487 NW_004929293	NP_060959 XP_006711514 XP_006711513 XP_006711515 XP_011508072	55870	1	0	ASH1L	ASH1L	ASH1 ASH1L1 KMT2H	rna_protein-coding	1q22	ash1 (absent, small, or homeotic)-like (Drosophila)
205156_s_at	Sense	NM_020039 NM_001095 NM_001256830 NR_046389 XM_011538350 XM_011538351 XM_011538352 BC028722 BM981170 U78180 U78181	NM_020039 NM_001095 NM_001256830 NR_046389 XM_011538350 XM_011538351 XM_011538352 BC028722 BM981170 U78180 U78181	NC_000012 NC_018923 NT_029419 NW_004929384	NP_064423 NP_001086 NP_001243759 XP_011536652 XP_011536653 XP_011536654 AAB48980 AAB48981	41	1	0	ASIC1	ASIC1	ACCN2 ASIC BNaC2	rna_protein-coding	12q12	acid sensing ion channel subunit 1
37953_s_at	Sense	NM_020039 NM_001095 NM_001256830 NR_046389 XM_011538350 XM_011538351 XM_011538352 BC028722 BM981170 U78180 U78181	NM_020039 NM_001095 NM_001256830 NR_046389 XM_011538350 XM_011538351 XM_011538352 BC028722 BM981170 U78180 U78181	NC_000012 NC_018923 NT_029419 NW_004929384	NP_064423 NP_001086 NP_001243759 XP_011536652 XP_011536653 XP_011536654 AAB48980 AAB48981	41	1	0	ASIC1	ASIC1	ACCN2 ASIC BNaC2	rna_protein-coding	12q12	acid sensing ion channel subunit 1
206690_at	Sense	NM_001094 NM_183377 AK127748 AL834182 U57352	NM_001094 NM_183377 AK127748 AL834182 U57352	NC_000017 NC_018928 NG_029763 NT_010783 NW_004929407	NP_001085 NP_899233 BAG54565 CAD38879 AAB49182	40	1	0	ASIC2	ASIC2	ACCN ACCN1 ASIC2a BNC1 BNaC1 MDEG hBNaC1	rna_protein-coding	17q12	acid sensing ion channel subunit 2
207561_s_at	Sense	NM_004769 NM_020321 NM_020322 A82593 A82597 A82786 AB010575 AF057711 AF095897 AF195024 AF195025 AK313926 BC156796	NM_004769 NM_020321 NM_020322 AB010575 AF057711 AF095897 AF195024 AF195025 AK313926 BC156796	NC_000007 NC_018918 NT_007933 NW_004929333 A82593 A82597 A82786	NP_004760 NP_064717 NP_064718 BAA25897 AAC62935 AAC64188 AAF19817 AAF19818 BAG36647 AAI56797	9311	1	0	ASIC3	ASIC3	ACCN3 DRASIC SLNAC1 TNaC1	rna_protein-coding|genomic_protein-coding	7q35	acid sensing ion channel subunit 3
221226_s_at	Sense	NM_182847 XM_005246671 XM_011511438 XM_011511441 AJ271643 BC010439 BC073912	NM_182847 XM_005246671 XM_011511438 XM_011511441 BC010439 BC073912	NC_000002 NC_018913 NT_005403 NW_004929305 AJ271643	NP_878267 XP_005246728 XP_011509740 XP_011509743 AAH10439	55515	1	0	ASIC4	ASIC4	ACCN4 BNAC4	rna_protein-coding|genomic_protein-coding	2q35	acid sensing ion channel subunit family member 4
214498_at	Sense	NM_001672 XM_005260412 XM_011528820 XM_011528821 XM_011528822 XM_011528823 BC104238 BC104239 L37019	NM_001672 XM_005260412 XM_011528820 XM_011528821 XM_011528822 XM_011528823 BC104238 BC104239	NC_000020 NC_018931 NG_011439 NT_011362 NW_004929418 L37019	NP_001663 XP_005260469 XP_011527122 XP_011527123 XP_011527124 XP_011527125 AAI04239 AAI04240	434	1	0	ASIP	ASIP	AGSW AGTI AGTIL ASP SHEP9	rna_protein-coding|genomic_protein-coding	20q11.2-q12	agouti signaling protein
219087_at	Sense	NM_017680 NM_001193335 NG_023430 AK000136 AK027359 AK172737 AY029191 AY358329 BC063114	NM_017680 NM_001193335 AK000136 AK027359 AK172737 AY029191 AY358329 BC063114	NC_000009 NC_018920 NG_023430 NT_008470 NW_004929366	NP_060150 NP_001180264 BAA90967 BAB55060 AAK31800 AAQ88695 AAH63114	54829	1	0	ASPN	ASPN	OS3 PLAP-1 PLAP1 SLRR1C	rna_protein-coding|genomic_protein-coding	9q22	asporin
224396_s_at	Sense	NM_017680 AF316824 AK000136 AK308107 AY029191 AY358329 BC063114	NM_017680 AF316824 AK000136 AK308107 AY029191 AY358329 BC063114	NC_000009 NC_018920 NG_023430 NT_008470 NW_004929366	NP_060150 AAK35161 BAA90967 AAK31800 AAQ88695 AAH63114	54829	1	0	ASPN	ASPN	OS3 PLAP-1 PLAP1 SLRR1C	rna_protein-coding	9q22	asporin
235514_at	Sense	NM_152792 AK055994 AK057813 BC031997	NM_152792 AK055994 AK057813 BC031997	NC_000002 NC_018913 NT_022184 NW_004929300	NP_690005 BAB71067 BAB71587 AAH31997	151516	1	0	ASPRV1	ASPRV1	MUNO SASP SASPase Taps	rna_protein-coding	2p13.3	aspartic peptidase, retroviral-like 1
218908_at	Sense	NM_024083 NM_001251888 NR_045351 XM_011523601 XM_011523602 XM_011523603 XM_011523604 XM_011523605 AF324219 AK057403 AK126967 AK127159 AK226086 AK290624 BC018722 DQ892522 DQ895734	NM_024083 NM_001251888 NR_045351 XM_011523601 XM_011523602 XM_011523603 XM_011523604 XM_011523605 AF324219 AK057403 AK126967 AK127159 AK226086 AK290624 BC018722 DQ892522 DQ895734	NC_000017 NC_018928 NT_010663 NW_004929408 NG_030375	NP_076988 NP_001238817 XP_011521903 XP_011521904 XP_011521905 XP_011521906 XP_011521907 AAK08959 BAB71472 BAF83313 AAH18722 ABM83448 ABM86660	79058	1	0	ASPSCR1	ASPSCR1	ASPCR1 ASPL ASPS RCC17 TUG UBXD9 UBXN9	rna_protein-coding	17q25.3	alveolar soft part sarcoma chromosome region, candidate 1
213197_at	Sense	NM_004319 AB006627 BC146795 BU620695	NM_004319 AB006627 BC146795 BU620695	NC_000001 NC_018912 NT_004487 NW_004929293	NP_004310 BAA22958 AAI46796	460	1	0	ASTN1	ASTN1	ASTN	rna_protein-coding	1q25.2	astrotactin 1
1554816_at	Sense	NM_001184735 BC010680	NM_001184735 BC010680	NC_000009 NC_018920 NT_008470 NW_004929366	NP_001171664	23245	1	0	ASTN2	ASTN2	bA67K19.1	rna_protein-coding	9q33.1	astrotactin 2
209693_at	Sense	NM_014010 NM_198186 AB014534 AF116574 AK127350 BC018759 BC029272 BC143289 BC146756 BX649176	NM_014010 NM_198186 AB014534 AF116574 AK127350 BC018759 BC029272 BC143289 BC146756 BX649176	NC_000009 NC_018920 NG_021409 NT_008470 NW_004929366	NP_054729 NP_937829 BAA31609 AAF14357 BAG54491 AAH18759 AAH29272 AAI43290 AAI46757	23245	1	0	ASTN2	ASTN2	bA67K19.1	rna_protein-coding	9q33.1	astrotactin 2
215407_s_at	Sense	NM_014010 NM_198186 NM_198187 NM_198188 AB014534 AF116574 AK024064 AK127350 BC029272 BC146756 BX649176	NM_014010 NM_198186 NM_198187 NM_198188 AB014534 AF116574 AK024064 AK127350 BC029272 BC146756 BX649176	NC_000009 NC_018920 NG_021409 NT_008470 NW_004929366	NP_054729 NP_937829 NP_937830 NP_937831 BAA31609 AAF14357 BAG51261 BAG54491 AAH29272 AAI46757	23245	1	0	ASTN2	ASTN2	bA67K19.1	rna_protein-coding	9q33.1	astrotactin 2
1569729_a_at	Sense	NM_130768 NM_001301822 AF461259 AK093445 BC028695 BC034963 BC068488 BC098399 HC006784 HC044669	NM_130768 NM_001301822 AF461259 AK093445 BC028695 BC034963 BC068488 BC098399	NC_000007 NC_018918 NT_007933 NW_004929332 HC006784 HC044669	NP_570124 NP_001288751 AAL68815 BAC04167 AAH34963	136991	1	0	ASZ1	ASZ1	ALP1 ANKL1 C7orf7 CT1.19 GASZ Orf3	rna_protein-coding|genomic_protein-coding	7q31.2	ankyrin repeat, SAM and basic leucine zipper domain containing 1
200779_at	Sense	NM_001675 NM_182810 AK057751 AK296028 BC008090 BC011994 BC016855 BC022088 BC024775 BC044895 BC073754 BC073990 CR456384 D90209 M86842	NM_001675 NM_182810 AK057751 AK296028 BC008090 BC011994 BC016855 BC022088 BC024775 BC044895 BC073754 BC073990 CR456384 D90209 M86842	NC_000022 NC_018933 NT_011520 NW_004929430	NP_001666 NP_877962 BAG58796 AAH08090 AAH11994 AAH16855 AAH22088 AAH24775 AAH44895 AAH73754 AAH73990 CAG30270 BAA14234 AAA52071	468	1	0	ATF4	ATF4	CREB-2 CREB2 TAXREB67 TXREB	rna_protein-coding	22q13.1	activating transcription factor 4
1554487_a_at	Sense	NM_004381 NM_001136153 AK000928 BC008394 BC077075 BT007042 U31903 X98054	NM_004381 NM_001136153 AK000928 BC008394 BC077075 BT007042 U31903 X98054	NC_000006 NC_018917 NG_033940 NT_007592 NT_113891 NT_167245 NT_167247 NW_004929326	NP_004372 NP_001129625 AAH08394 AAH77075 AAP35691 AAA97438 CAA66664	1388	1	0	ATF6B	ATF6B	CREB-RP CREBL1 G13	rna_protein-coding	6p21.3	activating transcription factor 6 beta
203168_at	Sense	NM_004381 NM_001136153 BC077075 U31903 U52693	NM_004381 NM_001136153 BC077075 U31903	NC_000006 NC_018917 NG_033940 NT_007592 NT_113891 NT_167245 NT_167247 NW_004929326 U52693	NP_004372 NP_001129625 AAH77075 AAA97438	1388	1	0	ATF6B	ATF6B	CREB-RP CREBL1 G13	rna_protein-coding|genomic_protein-coding	6p21.3	activating transcription factor 6 beta
216208_s_at	Sense	NM_004381 NM_001136153 AK000928 BC077075 U31903 X98054	NM_004381 NM_001136153 AK000928 BC077075 U31903 X98054	NC_000006 NC_018917 NG_033940 NT_007592 NT_113891 NT_167245 NT_167247 NW_004929326	NP_004372 NP_001129625 AAH77075 AAA97438 CAA66664	1388	1	0	ATF6B	ATF6B	CREB-RP CREBL1 G13	rna_protein-coding	6p21.3	activating transcription factor 6 beta
228190_at	Sense	NM_032852 NM_178221 XM_005271288 AK027773	NM_032852 NM_178221 XM_005271288 AK027773	NC_000001 NC_018912 NT_032977 NW_004929290	NP_116241 NP_835739 XP_005271345 BAB55356	84938	1	0	ATG4C	ATG4C	APG4-C APG4C AUTL1 AUTL3	rna_protein-coding	1p31.3	autophagy related 4C cysteine peptidase
1553603_s_at	Sense	NM_022374 XM_011533017 XM_011533018 XM_011533019 XM_011533020 XM_011533021 XM_011533022 XM_011533023 AF449187 AK026946 AK124434 AK294049	NM_022374 XM_011533017 XM_011533018 XM_011533019 XM_011533020 XM_011533021 XM_011533022 XM_011533023 AK026946 AK124434 AK294049	NC_000002 NC_018913 NT_022184 NW_004929300 AF449187	NP_071769 XP_011531319 XP_011531320 XP_011531321 XP_011531322 XP_011531323 XP_011531324 XP_011531325 BAB15598 BAH11658	64225	1	0	ATL2	ATL2	ARL3IP2 ARL6IP2 atlastin2	rna_protein-coding|genomic_protein-coding	2p22.3	atlastin GTPase 2
222700_at	Sense	NM_022374 NM_001135673 NM_001308076 NR_024191 XM_006712072 XM_011533017 XM_011533018 XM_011533019 XM_006712071 XM_011533020 XM_011533021 XM_011533022 XM_011533023 AK225190 BC039050	NM_022374 NM_001135673 NM_001308076 NR_024191 XM_006712072 XM_011533017 XM_011533018 XM_011533019 XM_006712071 XM_011533020 XM_011533021 XM_011533022 XM_011533023 AK225190 BC039050	NC_000002 NC_018913 NT_022184 NW_004929300	NP_071769 NP_001129145 NP_001295005 XP_006712135 XP_011531319 XP_011531320 XP_011531321 XP_006712134 XP_011531322 XP_011531323 XP_011531324 XP_011531325	64225	1	0	ATL2	ATL2	ARL3IP2 ARL6IP2 atlastin2	rna_protein-coding	2p22.3	atlastin GTPase 2
235848_x_at	Sense	NM_022374 NM_001135673 NM_001308076 AI630457	NM_022374 NM_001135673 NM_001308076 AI630457	NC_000002 NC_018913 NT_022184 NW_004929300	NP_071769 NP_001129145 NP_001295005	64225	1	0	ATL2	ATL2	ARL3IP2 ARL6IP2 atlastin2	rna_protein-coding	2p22.3	atlastin GTPase 2
237968_at	Uncertain	AK124434	AK124434	---	---	64225	1	0	ATL2	ATL2	ARL3IP2 ARL6IP2 atlastin2	rna_protein-coding	2p22.3	atlastin GTPase 2
223452_s_at	Sense	NM_015459 NM_001290048 XM_006718493 XM_011544902 AK023383 AK097588 AK301910 AL117600 BC077727 CR936784	NM_015459 NM_001290048 XM_006718493 XM_011544902 AK023383 AK097588 AK301910 AL117600 BC077727 CR936784	NC_000011 NC_018922 NT_167190 NW_004929380 NG_033985	NP_056274 NP_001276977 XP_006718556 XP_011543204 BAB14552 BAC05111 BAG63336 CAB56010 AAH77727	25923	1	0	ATL3	ATL3	HSN1F	rna_protein-coding	11q13.1	atlastin GTPase 3
223453_s_at	Sense	NM_015459 NM_001290048 XM_006718493 XM_011544902 CR936784	NM_015459 NM_001290048 XM_006718493 XM_011544902 CR936784	NC_000011 NC_018922 NT_167190 NW_004929380 NG_033985	NP_056274 NP_001276977 XP_006718556 XP_011543204	25923	1	0	ATL3	ATL3	HSN1F	rna_protein-coding	11q13.1	atlastin GTPase 3
224893_at	Sense	NM_015459 NM_001290048 XM_006718493 XM_011544902 AK090822 AK094227 BX648468 CR936784	NM_015459 NM_001290048 XM_006718493 XM_011544902 AK090822 AK094227 BX648468 CR936784	NC_000011 NC_018922 NT_167190 NW_004929380 NG_033985	NP_056274 NP_001276977 XP_006718556 XP_011543204	25923	1	0	ATL3	ATL3	HSN1F	rna_protein-coding	11q13.1	atlastin GTPase 3
1568743_at	Sense	NG_009282 BC038712	BC038712	NG_009282	AAH38712	57194	1	0	ATP10A	ATP10A	ATP10C ATPVA ATPVC	genomic_protein-coding|rna_protein-coding	15q11.2	ATPase phospholipid transporting 10A (putative)
214255_at	Sense	NM_024490 XM_011521826 XM_005268261 XM_011521829 XM_011521830 NG_009282 AB011138 AB051358 AY029504 BC052251	NM_024490 XM_011521826 XM_005268261 XM_011521829 XM_011521830 AB011138 AB051358 BC052251	NC_000015 NC_018926 NG_009282 NT_010194 NW_004929397 AY029504	NP_077816 XP_011520128 XP_005268318 XP_011520131 XP_011520132 BAA25492 BAB47392 AAH52251	57194	1	0	ATP10A	ATP10A	ATP10C ATPVA ATPVC	rna_protein-coding|genomic_protein-coding	15q11.2	ATPase phospholipid transporting 10A (putative)
214256_at	Sense	NG_009282 AB011138 AB051358 AY029504	AB011138 AB051358	NG_009282 AY029504	BAA25492 BAB47392	57194	1	0	ATP10A	ATP10A	ATP10C ATPVA ATPVC	genomic_protein-coding|rna_protein-coding	15q11.2	ATPase phospholipid transporting 10A (putative)
214070_s_at	Sense	NM_025153 XM_006714833 XM_011534468 XM_011534469 XM_011534470 XM_011534471 XM_011534472 AB018258 AK024894 AK025290 AK025294 BC018773	NM_025153 XM_006714833 XM_011534468 XM_011534469 XM_011534470 XM_011534471 XM_011534472 AB018258 AK024894 AK025290 AK025294 BC018773	NC_000005 NC_018916 NT_023133 NW_004929325	NP_079429 XP_006714896 XP_011532770 XP_011532771 XP_011532772 XP_011532773 XP_011532774 BAA34435	23120	1	0	ATP10B	ATP10B	ATPVB	rna_protein-coding	5q34	ATPase phospholipid transporting 10B (putative)
220920_at	Uncertain	AK025130	AK025130	---	BAB15074	23120	1	0	ATP10B	ATP10B	ATPVB	rna_protein-coding	5q34	ATPase phospholipid transporting 10B (putative)
[truncated: 10,964 more rows]
